# Supplementary material for: Genetic and functional enrichments associated with Enterococcus faecalis isolated from the urinary tract
Source: mBio. 2023 Nov 14;14(6):e02515-23. doi: 10.1128/mbio.02515-23 (PMC10746210; doi:10.1128/mbio.02515-23)
Supplement: Data S1 — Pangenome fasta file in csv format. [file mbio.02515-23-s0001.csv]

dnaA		ATGCCCGACGTGGAAAGTTTTTGGCATAGCCTTGAAGAAGCCTATCAAGCGATTTTGTCGGCGCCAAGTTTTGATGCTTGGATTAAAACCACACGCCCTTTGAAATTAGACAACAATCAATTGTGGCTAGAAGTCCCTTCTGCAGTTCATCGTGATTACTGGGAAAAAAATCTTTCGGCAAAAATTGTCGAAACTGGATTTAAATTGACCGGTGCAGAAGTGATGCCCCATTTTGTTGTTGCCGATGAAAAAGACGCAGCACTGGCACAAGAACTCGAAGAACCTGCCGAAGAAGAAGTTGTTTTTAGTGAACAAAGTAAAAAAGCGATGCTTAATCCTAAGTACACTTTCGACACCTTCGTTATTGGTAAAGGAAACCAAATGGCTCATGCTGCAGCG…
dnaN		ATGAAATTAACGGTCAAACGAAGTGTCTTTTTACAAGAATTACAAACTGTTCAACGAGCAATTTCTTCTAAAACAACGATTCCAATCTTAACAGGTGTTAAAATTGTGTTATCAGAAGATGGCTTATCACTTACTGGGAGTAACGCGGATATTTCAATTGAAAGTTTTTTAAGTAAAGATGATGAAAAAGCTCAAATGACCATTGAACGCACAGGTAGCATCGTTTTACAATCTCGTTTCTTTGGCGAAATTATTCGTAAATTACCAGAAGATATGTTCACAATGGAAGTTCTAGATAACAATCAAGTTGCAATTACTTCAGGAAAAGCTGATTTTACGGTTAATGGATTAGATGCTGATAATTATCCGCACTTACCAGTAATTGATACTCAAAACCAA…
group_5169		TTGAAAAAAACGTTTGTTTTAGCAACTGAGTATATAACGCTTGGTCAGTTTCTTAAAGAAATCAACGTCATTGGTAGTGGCGGCCAAGCCAAATGGTATTTGGCAGATAATAGCGTGTTTGTTGATGGCGAGTTGGAAAATCGTCGCGGACGGAAACTTTATGCGGGCATGATGATTGAGATACCTGAAGAAGGTACTTTTTTTATGGTGAAAAACGGAAACGAGTCCGACGATGCGGCTGAATGA
gyrB_1		ATGACAGAAGAAGAAAAAAACATGAGAGAACGTGCGCAAGAATATGACGCTAGTCAGATTCAAGTTTTGGAGGGCTTAGAAGCTGTCCGGAAACGTCCTGGTATGTACATAGGTTCTACTAGTGGCGAAGGGTTACACCACTTAGTATGGGAAATCGTTGACAACTCTATCGACGAAGCCTTAGCAGGATTTGCTAAATCAATTCAAGTAATTATCGAACCAGACGATAGTATTACTGTTATCGATGATGGTCGTGGAATTCCAGTCGGGATTCAAGCCAAAACAGGTCGCCCAGCTGTGGAAACAGTGTTTACAGTGCTACATGCCGGCGGGAAATTTGGCGGTGGCGGCTATAAAGTATCAGGTGGCTTGCACGGTGTTGGTTCCTCTGTTGTTAAT…
gyrA		ATGAGTGAAGAAATTAAAGAAAACATTCAAGACGTCAATCTGACCAGCGAAATGAAAGAATCTTTCATTGACTACGCAATGAGTGTTATCGTAGCCCGCGCGTTACCTGACGTTCGTGACGGTTTAAAACCTGTTCATCGCCGAATCTTATATGGAATGAACGAATTAGGGGTAACCCCTGATAAACCACACAAAAAATCAGCCCGGATTGTTGGGGATGTTATGGGTAAATATCACCCCCATGGGGACAGTGCGATTTACGAATCAATGGTGCGGATGGCACAACCTTTTAGTTATCGGGCTATGTTAGTTGACGGCCACGGAAACTTCGGTTCTGTCGATGGTGACGGCGCTGCCGCTATGCGTTATACCGAAGCACGTATGAGTAAAATTGCTTTA…
rpsF		ATGAGTCAAGATACGAAGTACGAAATCATGTACATTATTCGTCCGAACATTGATGAAGAAGCAAAAACTGCTTTAGTAGAACGTTTCGACACAATCTTAAAAGATAACGGAGCAGAAGTTATCGAATCTAAAGATTGGGAAAAACGCCGCTTAGCATATGAAATGAACGGATTCCGTGAAGGCATCTATCATATCGTTAATGTTACTTCTCCATCAACAGCTGGCGCAATCAACGAGTTTGATCGTTTAGCAAAAATCAATGACGATATTATCCGTCATATGATCGTGAAGGTAGAAGCATAA
rpsR		ATGGCACAACAAAGAAGAGGCGGACGTAAACGTCGGAAAGTCGACTATATCGCAGCAAACCACATCGAATACATCGACTATAAAGATACTGAATTGTTAAAACGATTCATTTCAGAACGTGGCAAAATTTTACCACGTCGTGTTACAGGTACTGGCGCTAAAAACCAACGTAAATTAACGATTGCTATTAAACGCGCACGTATCATGGGATTATTACCATTCGTTAGTGACGAACAATAA
gdpP		ATGCAAAAGAAGAGAATTCAAAAAAACGGTTTCTTAATTGTTGTGGGTCTTCTCTTAGTAGAATTTCTCCTCTATTTCTTACTAACAAATAAATGGCTGCTATTGGCGGTAATTATCGCATTAGATATCTTTCTCTTAGTGGTTATTCGGCTGTTGATTAGAGATGTAGAAATTACGAACGTAGAAAAGATTCAAGAAGCAAGTTCCATTGCTGAACAATCGTTGGATTATGTTGTAAATGAAGTACCTGTGGGAATTATTACGTATAACGGGGAAACACGCGCGGTAGAATGGCTTAATCCTTATGCTGCTTCTATTTTTAATAAAGACAATCAGCTAACGTTAACCGCTAGCCAAGTTACGTCTTATTTAGAATTAGCAGAACGAAACCAAGATATT…
rplI		ATGAAAGTCATTTTTTTACAAGACGTTAAAGGAAAAGGAAAAAAAGGGGACGTAAAAGAAGTGCCAACTGGTTACGCCCAAAACTTTTTAATTAAAAATGGTTATGCGAAAGAAGCCAATAAAGGGAGCATGAGTGCGTTAGCGGGTCAAAAGAAAGCCCAAGAAAAACATGAAGCAGAAGTTTTAGCACAAGCAAAAGAAATGCAAGCCTTTTTAGAAGATGAAAAGACTGTTGTAGAAATCAAGGCAAAAGCTGGAGAAGACAGCCGTTTATTTGGCTCAATTCCTTCAAAACAAATTGCAGAAGCCTTAAACAAACAATACAATGTAAAATTGGATAAACGCAAAATCGAATTAGCCAACCCAATTCGTTCTCTAGGTTACACTAACGTACCAGTC…
dnaC_1		ATGAATGAATTATTGCAAGATAGGGTACCGCCACAAAATATTGAAGCGGAACAAGCCGTTTTAGGTTCTATTTTCTTAGATGCAGATGTGCTAATAGAAGCGATGGAATATGTGGAACCTAAAGATTTCTATCGTCGTAGTCATCAGTTGATTTTCCAAACGATGATGACCTTAAGCGACCGAAATGAAGCGATTGATGTGGTAACAATCAAAGATCGCCTAGAACAAGAGAATTTGTTAGAAGATGTTGGTGGACTAAGTTATCTGTCAGATTTAGCTTTAGCTGTGCCGACAGCTGCCAATGTCATTTATTATGCAAAAATTGTTGAACAAAAATCGTTGCTGCGCAACTTAATCCAAACCGCTACAGAGATTGTAACTAAAGGCTTTGAGCAAGGT…
group_1693		GTGAATTATCAATTAGTGACAGATTCTTGTTGTGACTTGCCGTATACATACTTAAAAGAAAACCAAGTACCTTTTATTAGCATGAATATTCAAATTGACGGGAAAGAATATCGCGATGATTTAGGTGAAACGTTTGATTATCAGAACTTCTTAACGGCTATTAAAAATGGAAGTATGCCCACTACCTCTCAAGTTAATGTAGGACGCTACAATGAATTTTTCCGTCCTTTTGTGGAGCAAGGGTTACCGGTGATTTATTTAGCTTTTTCATCTGGGTTAAGTGGCTCTTATCAAAGTGCGTTGCAATCAGTAGAGATGTTAAAAGAAGAGTATGATAATGTAGAAATTCATATTATTGACACAAAAGCAGCTAGCTTAGGTCAAGGGATGTTAGTCCGA…
manX_1		ATGGTAATGGATATTCGTTTAGCTCGAATTGATGATCGATTAATTCATGGCCAAGTAGCAACTGTTTGGGCAAAATTGACGAACATTAATCGCATTTTAGTGGTTAGTGATTCCGTTGCTCATGACAATTTGAGAAAAGCCTTGTTGGTTCAAGCTGCTCCACCTGGTGTCAAAGTAAATGTCATCACTGTTCAAAAAATGATTGATGTTTACCCTGATCCTCGTTTTGATTCGTTTCGAGCCATGTTGTTATTCACTAATCCTTTGGACGTGAAACGAGTGGTCGAAGGCGGTGTACAACTAACTTCTGTGAATATTGGCGGAATGAGTTTCAGCACAGGCAAGCGAATGATTACGAATGCAGTCGCAGTGGATGCCAACGATTTAAAAGCATTTCTG…
sorA_1		ATGTCTGTTATATCAATTATTTTAGTTTTACTCGTTGCCTTTCTAGCTGGTATGGAAGGGATTTTGGATGAGTTCCAATTCCACCAACCGTTAGTAGCATGTACATTAATCGGATTAGTTACTGGTAATTTAGAAGCCGGAATTGTTTTAGGTGGTACTTTACAAATGATCGCGTTAGGTTGGGCGAACATCGGGGCTGCCGTTGCACCGGATGCCGCTTTAGCATCTGTTGCCTCAGCAATTATTTTAGTTTTAGGTGGCCAAGGTGTTAAAGGTGTTCCTTCAGCGATTGCCATCGCAGTTCCTTTAGCGGTTGCAGGTTTGTTCTTAACAATGATCGTTCGGACAGTTGCGGTTCCAATCGTTCACATGATGGATGCGGCTGCTGAAAAAGGCAAC…
manZ_1		ATGGCAGAAAAAATTCAATTAACTAAAAAAGATCGTTTAGCTGTAGCTTGGCGTTCAACATTTATCCAAGGTTCTTGGAACTATGAACGTATGCAAAACGGCGGCTGGGCATTCTCAATGATTCCAGCAATCAAAAAATTATATAAAACGAAAGAAGAACGTTCAGCGGCGTTAAAACGTCACTTAGAGTTCTTTAATACACACCCATACATTGCCTCACCAATTCTTGGTGTAACATTAGCTTTGGAAGAAGAACGTGCCAATGGCGCACCAGTTGATGACGTAGCGATTCAAGGGGTTAAAGTTGGGATGATGGGTCCTTTAGCCGGTGTCGGTGACCCAGTTTTCTGGTTTACTGTTCGTCCAATGTTAGGCGCTTTAGGTGCTTCCTTAGCAATG…
group_4458		ATGGTACAATCATTAAACACAAAAGTTGATTTAGTTATAGATGCGACGGCATTTACAGGATTAACAGATTATGGACAAATTATGATAGGTGACCGCGGGTTTGAATTTTACCATGCCAAAGATCCACGTAAGTTTATCCAAATTCCGTGGGAAGAAGTCGATTACGTGTTGGCTTCAGTAATGTTCAAAGGAAAATGGATTCCTCGTTATGCGATTCAAACCAAGAAAAATGGGACGTATACGTTTGCTTCAAAAGAGCCGAAGCGAGTGTTACGAGCTATTCGTGAATATGTTGACCCAGATCATATGGTCCAATCTTTGAGTTTCTTTGATGTCATAAAAAGAGGGATTCTCTCGATTGGGAAAAAGAAAAAATAA
ybbH_1		ATGTCGACTGAGGGATTAATCGCTTTGTTAGAAAAGAAACGAAATCATTTAAGTAAAATTGAAAATCAAGTACTGGATTATATTTTGACGCATATGACGGAAATTAGTTCACAAACCATTTATGAGGTGGCGCAGGCGTTGTTTGTCTCAACAGCCACTATTTCTCGGACAGCAAAACACTTAGGTTATCGAGGCTTCCAAGAATTAAAATACGCAATCGTCCAATCGGTGCAGAGCGAGAGCACAGAAAGCGATAGTCGTAGTTTTCAAGCTATTACGCAACAGTTGATTGCCAATGTGCAAGATAGTTTTCAACAAATGGATGAAGCCAAAGTCGCGGAAATGCTTAAAATGATTGAGCGTGCGAATACGATTGAAGTGTTCGGTGTTGGTGGCAGT…
yabJ_1		ATGAAAACAATTAAAACAAAGCAAGCACCACAAGCAATTGGGCCATATTCACAAGCAAAAATTGTGAATGGTTTATTGATTACTTCTGGTCAGATTCCACTGGATCCTGAAACAGGCAAGGTGGTTGGGACAACGATTAAAGAACAAACCAATCAAGTACTGAAAAATATTCAAGGGATTTTAACAGAAGCTGGTAGTGATTTTGCTCATGTAGTCAAAACGACATGCTATTTACAAAATATGGCGGATTTCACGGCATTCAATGAAGTCTATGCTGAGTATTTTAGTGCGGAATATCCTGCACGCACAACGATTGAAATCTCTAAATTACCGATGGATGTGTTGGTGGAGATTGAGATTATCGCAGAAGTAGTGGCGTAA
mprF_1		ATGAAAAAAAATATTAGCCAACTAACGCAGTGGTTGAAAGAACACAGTTTATTATTGAAACTAATTTTTCTTGGTTCTGTATTAGTTTTCGTGGCTAACCAAGTGACACATATCGCTCAAGGCATGAGCTGGGCGGATATTTTTTCCACGATGGAACAACAAAGTACGGGGCGTTTAATTGGTATGGTCTTGGCAGGACTATTAGGGGTTATTCCGATGCTCCTTTATGACTATGTAGTCGTTAAATTATTGGAAAAAGAAGGTAAGCCACCAATGAAACGAATGGATTGGTTAACTTCGGCTTGGGTCACCAATACCATTAATAACTTAGCGGGTTTTGGCGGCGTGGTTGGGGCAACGCTACGGATTAATTTTTACGGAAAAGATGTACCGCGGGGC…
group_97		ATGAAAAATAAAAGTAGGCAGTTTTTAAAAAACAACTGGCCTTATATGTTAGCCAGTTTCTTCATTCCATTTTTAATTATGGCAATTATCTATTTGAGTATTGGGATTTATCCAGGAAGTAGTCGCAGTGTTTTAGCCAGCGATGCCTTTTCTCAATTTTCAAATTTTCACGCAAGCTTTAACAATGTTCTTCATGGAAAACAAAGTCTTTTCTATACGTGGAATGCTTCTTTGGGACTAAACTACTTGTCCTTAATTTCCTATTATCTTGGTGGCTTATTTACGCCGCTCGTCTTTTTCTTTAACAATCAAAACATGCCTGATGCGCTCTATTTCCTAACGTTGTTGAAAATTGGGAGTGCCGGCTTGAGTTTTTGGTTCTTGGCAAAACAAACCTTT…
group_3964		ATGCGAACCTATGAATCAAAAGAAGCCTTGATTGAGGCCATTCAAATAGCTTCACAAAAATATTTAGCTGAATTTGCAGAAATTCCTGAAACACTTAAAGATCACCGAATTGAAACAGTAGCTAAAACACCTTCAGAGAACTTAGCCTATCAATTAGGTTGGCTCAACTTGCTGCTTTCTTGGGAAGAACAAGAACAACGTGGTCTGACCGTTCAAACGCCAGCTGAAGGCTATAAATGGAATCAACTGGGCGCGCTCTATCAATCATTTTATCAAACCTATGGACAAATGAGTTTAGAAAGTCAGCTGATTGCGTTGCAAGACACCTTAGAAAAATTACTTCATTGGATTGACTCGCTTTCCGAAGACGAATTATTTTTACCTCAACAACGGGCTTGG…
group_1468		ATGAAAAAATCAGAACGTTTAAATCAGGAACTTTTTTTCTTGAGAACCCATCCTCAGTTTAATTTAAATCAGTTAATGAAAACTTTTGGGATTTCTAAAAGCACAGCTTTGCGGGATATTGAAGCTTTGGAAAATTTAGGCGTGCCGCTATATGTGGAGAATGGTCGTTATGGTGGCTATCGAGTTTTAAACAAACCGTTGTTGCCGCCGATTTATTTTAACGAAAATGAAGTGTTAGCAATCTTTTTTTCGTTACAATTACTGAAATTAGTCGCAGAGTCACCGTTTGGTCATTCCTATCAGCAAATTAAGCAAAAATTATTGCATTCTTTAGATGAACCAACCCAATTTAAAATCAGTCAAATGAGTAAGGTCGTCTATTACGAAGGAATTGAACAA…
proA		GTGACTGATTTAAAGCAACTAGGGCAACAAGCTAAAGAAGCCTCTTATACGCTAGGCTTGATGGATACTCGTCAAAAAAATACTTTGTTAAACAAAATGGCCGCAGCCATTGAAGCCAATGCACCCCGCATTTTACAAGCAAATGCATTAGATTTAGAGCAAGCCGCTACCCACGGAATTTCTGAAACAATGCAAGACCGCTTACGTTTAACAGAAGAACGGATCACAGCGATGGCTGAGGGCATACGCCAAGTCGCTACTTTACCCGATCCAATTGGGGAAGTAGATAAAATGTGGCGCAATGAAGCGGGACTGTTAATTGGGCAACAACGCGTGCCTTTAGGTGTTATTGGAATCATTTATGAATCGCGGCCAAACGTGACAACAGATGCCGCTAGC…
proB		ATGAGAAACAAACTCCAACAGGCCAAACGAATTGTGATCAAAGTCGGAACCAGTTCTCTGATTTATCCCAATGGCAATATTAACTTAAAAGCAATTGATCAATTAGCCTTTACTTTGAGTGATTTAAGCAACCAAGGCAAAGAAATTATTTTAGTTTCTTCTGGCGCAATTGGTGTCGGACTGAATAAATTAAATCTATCTGTACGCCCAACGACAATTCCCGAACAACAGGCAGTCGCTGCAGTCGGCCAAGCAGAATTAATGAACATTTATAATCAGCGGTTTTCAACCTATAGCCAACAAATGGCACAAGTTTTATTAACTCGTGATGTTATTGAATATCCTGAAAGTCGCAATAATGTTACCAATACTTTTGAACAACTGTTAAAAATGAATATT…
dut		ATGAAACAACGTGGTTTTGAGATTATTTCTAAGTATCAAGAAGAGGGCTTGAGTGTCCCACAACGAGCAACAAAAGGTGCCGCGGGGTATGATTTTCAAGCAGCCGAAACGGTCGTTGTACCAAGTCTTTGGAAGTTACAACAAGCTGGAGAAAATCCCAAACCAATTTTAGTTAAAACAGGAATTAAGGCGTATATGCCTGATTCTGAATATTTAGAATTGGTAAGTCGTTCTTCGAACCCGCTAAAACGATTCCTACTTTTAGCGAATGGTGTCGGAGTCATTGACAGTGATTATTATAATAACGAGAATAACGAAGGACATATCATGTTCCAATTTTTAAACTTTGGATATGAAGATGTTGTCATTGAAAAAGGTGAACGAATTGGCCAAGGGATT…
radA		ATGGCAAAAAAAGCAAAAGTTCAATTTGAATGTCAAAGCTGTGGGTATGTGTCTCCAAAATATCTCGGCCGCTGTCCTAATTGCGGACAATGGAATTCGATGGTGGAAGAGGTTATTCAAGATACTTCTGATCGTCGTGCTAGAGTAAGTTTGACTGGTAAAAAGACACAACCACAACGGCTATCTGAAGTCATACCTAAAAAAGAGCCTCGTGTAAAAACTGAATTAGTGGAGCTGAATCGGGTTTTAGGTGGTGGCGTTGTTCCAGGTTCGTTAGTTTTAATCGGTGGCGATCCCGGAATAGGTAAGTCAACATTGCTCTTACAAGTATCGCAACAATTAGCAGCCACAGGTGGTACGGTTTTATATGTTTCTGGTGAAGAAAGTGCTGAGCAAATT…
yacL		ATGCAAAAACGAATCATCACGTTGCTGATGATCATTGCTGGTGCAAGTTTAGGAATTTCTCTTTTCCCAATGGCTTGGGAAATGGCTAAGCAAGGCAATAACAGTTGGTTAAACAATAACTTTACGAACGGATTAATCGGTGCAATTATTTTCTTTATTTTATCTTTAGGGTTAGCAAAGTATATTGTTTCCGCTGTCAAAAAAATCGAAGCAGCTTTAAATGAAATGAGTTTAACCTATTTATTATTTGGAAGTATTGGTGCCATCATTGGTTTAACAATTGGTGTCATTATTTCCATTCCAATGTACAACTTACAAATTCCTGTCGTGAATAGTTTACTGCCAATTCTAGTTATGATTATTCTGGGTTACTTAGGTTTCCGAATGGGAACAACACGG…
ispF		ATGATTCGAATCGGTCAAGGTTTTGATGTTCATCAATTAGTTCCGCAACGACCTTTAATTATTGGTGGGGTTACTCTTCCTTATGAAAAAGGTCTGTTAGGTCACTCAGATGCCGATGTTTTAACACATGCAATTATTGATGCAATCCTTGGTGCCGCTGGTCTGGGTGATATTGGGCAACTGTTTCCCGAAACCGATCCGCAGTTCAAAAATGCGAATTCTGTAAACTTATTAAAAAAAGTAAATGAAAAAGTTGGGCGGTCGGGCTTTACTATTGGCAATATTGATTGTACAATTTTAGCGGAAGAGCCAAAGATGAGCCCATACTTGGCAGAGATGAAAAAGAATCTAGCCGCGAGTTGCCACTTAGCGGTCACACAAGTGAACATTAAGGCAACG…
gltX		ATGACGAAAGTTCGTGTGCGTTACGCACCAAGTCCAACTGGACACTTGCACATTGGGAATGCAAGAACAGCATTATTTAACTACTTATTTGCCCGCCACAATGACGGAGAATTTATCATTCGTATCGAGGATACCGACCAAAAACGGAACATCGAAGACGGCGAGAAAAGTCAGTTGGAAAACTTAGCATGGTTAGGGATGGAATGGGATGAATCACCTGCTCATCCGGGAGAATATGGTCCATATCGTCAATCAGAACGTAAAGAAATTTACCAACCATTGATTGATCAATTATTAAGTAGCAATCGTGCGTATAAGTGTTATTGTACGCCAGAAGAATTAGAAGCAGAACGTGAAGCACAACAAGCTCGTGGGGAAATGCCTCACTACGCAGGCACT…
cysE		ATGAGTTGGTTGAAACGTAGCGTCGCAGCTGTTAAAAGAAACGATCCTGCAGCGCGGACCACACTAGAAGTTCTTTTAACGTATCCTGGCTTGCACGCCCTGTTTTGGCATCGCTTGTCTCATTTCTTATATAGGCATCAGTTGTTTTTGTTGGCGAAGATTCATGCACAATTTTGGCGTTTCATAACGGGCGTAGAAATTCATCCCGGAGCCACAATTGGAGCGGGAGTTTTTATCGATCACGGCATGGGCATTGTGATTGGGGAAACCGCGGAAATAGAAGAAGATGTTGTTTTGTTTCACGGAGTGACGTTAGGTGGGACCGGTCGTGATACGGGTAAACGCCATCCAACAGTGAAAAAAGGAGCGATGATTTCGGCACGAGCTCAAATTTTAGGG…
cysS		ATGATTAAAATTTATAATACATTGACCAGAGAAAAAGAAGTATTTACGCCAATTGAGGCGCGTAAAGTTCGGATGTATGTCTGCGGACCAACCGTGTATAACTATATCCATATCGGTAATGCGCGCAGTGCGATCGCCTTTGATACGATTCGTCGTTATTTTGAATATCGTGGGTATGAAGTGAATTATGTCTCGAACTTTACAGATGTCGATGATAAAATTATCAAGGCAGCTAAAGAATTGAAAATTACTGCGCCGGAAGTGGCGGAGCGTTTTATCAAAGCCTTTGAAGAAGACACGCAAGCATTGAATGTCCAACCAGCAACGTTACATCCTCGGGTGATGGACCACATGCCTGATATCTTAGCTTTCATCGAAGTTTTAATTGAAAAAGGTTTT…
mrnC		ATGAGAGATTACAAACAATTAAACGGTTTAGCTTTGGCCTATGTTGGCGATGCGATTTATGAAATTTACATTCGTGATTATTTAGTTTCCTTGGGACAAACGAAACCGAATGTTTTGCATCGCATGGCGACACATTACGTGTCAGCAAAAGCCCAAGCAAGCTTAATGCAAGCGATGTTAGCGGGAGAAATGCTAACGGAGGAAGAAGAAGTGATGTACAAACGCGGTCGGAATGCTAAAAGTCACACCTTTGCCAAAAATGCTGATGTGACGACCTATCGGGTAGCGACCGGTTTCGAATCCTTGATGGGTTATTTACATTTAACACAACAAAAAGAACGTTTAGAAGAATTAATTAACTGGTGTATCAAGAAAGTAGGTGAAACCAATGAAAAATGA
group_1737		ATGAAAAATGAAAAATCTCGTCCTTTTAAAAAAGGTAAGAAACGTCCAGAACGTTCAGATAAGCGTTCAAAAGAACGGAACCCACGACCAGCGACAGCAGGTGCTGATGGAACCTCAGAAGAGCTAGCAGATAACTTTGTCTTTGGTTTCCATGCCACTGTTGAGGCGTTGCAGCAAGGACGCGGGAATAAATTGTTTTTACAAGAAGATGCTCGTGGCGAGAAAATTGAGCAATTAAAACAAGCAGCGAAAGAACAGGCTGTTCCAGTCAAATGGGTGCCTAAAGCAAAATTAGATACGATGAGTGATCACGGCGTGCATCAAGGCATGGTTTTAGCAATCACGGCGTATCAATATTTAACTTTAGAAGAATTATTGGAACAAACAAAAGAAAAGACA…
group_4651		ATGTTAGAACAGATTCAACAAGCATTAGCAGGAGACCAAGAACAATTTCAAGCCTTATATGGGCAATATCAGCCAGTGATTTATAAGTGCATGAAAAAATACTATTTAAAAGATTATGATACTGAGGACTGGCTTCAAGAAGGGCGAATTGTCTTCTTTCGGACGTTAGAACGATTTGATTCAGAAAAACAAGCATCATTAGGAAAGTTTTTTAAACGAAATTTTGAAAATCACGTACATAGCTTAATTCGCCATCAATGCGCCTATAAGCGGCGAACAGATACCTTGTCTATTTCTCTGGAACAACGATTAGAAAGCGCTGGTGAAGAGTTAGTGGACTATTTAGGGACAGCGGCTACCGACCCATTAGGTCAATTAATGATTCAAGAAAAATTGGCA…
veg		ATGCCAACAACGTTATCGTCAATTAAGAAAGATTTGGAAGGCCGTATCGGCAGTGAAATTATGTTAGTTGCTCAGACTGGAAGAAAGCGCCAAACAGAACGTAAAGGAATCTTAACGGAGACTTATCCATCTGTTTTTGTTGTTGACTTGGATCCAGACGAGAACTCATTTGAACGTGTATCTTATAGCTATTCAGATGTTTTAACACGCACCGTTGAAATCGAATTCATCGGTCAAGCCGTATAA
ispE		ATGGAAATAATCGAACGAGCTCCTGCGAAAATTAATCTTGGGTTAGATGTTCTGCATAAACGTGTGGATGGCTATCATGAAGTTGAATCTATTTTTGCAAGTGTAGATTTAGCCGATCATTTAACTTTTGAAAATCTAGAAGAAGACATCATTCGTATTGAAACGGACAGCTCTTTTTTACCCGTGGATCGACGGAATCATGTCTATCAAGCAGTTGACTTATTAAAGCGTACCTATAATATTCATAAAGGAATTAAAATATATATTGAAAAACGTATCCCCGTGGCAGCTGGTTTAGCAGGGGGGAGCAGTGACTGTGCCGCAGCATTACGAGGCTTGAACAAACTGTGGAATCTGGGGTTGACGATGGACGAACTCTGTGAAATTGGCAGCCAAATT…
group_3095		ATGACAGAACTAAAGAAAATAACTTCAAAAAATGGACATGTTTACCTCTTTAAAGATATACAACATAAACAACGAAATGAGTTAGGCATAGCCTCTGGACAATCAGTACTGATTTCAATTTTTGAACCGGATCCATTCTATTTTACAGAAGATATTCAACTTATTCATTATAAAGATATCGTTAAAACCGAATCCGTTTCTTCAAAAGAAAATGAATTTTTTGAATATGTAAAACAAAATTCACCAGTTGCTTATAAAAAGAAAATCTCGGATAGTTATAGTATCTCTGAGTATATTAATTATGCTCCACAACTTAAATTTAAGTATATTATAAAAGATAGTATACTAACTATTACGGGGGAAATTAAAGACAGAAATGTTAACTTTCCAATTTCTCAG…
group_1694		ATGCAAACGGAAGTTAAAGAGTTTATTGCTTTTGATATTGAAACAACAGGTTTAGACTTCCATCAGGATGCTGTTATTCAGATATCAGCTGCAAGATACGTTGATGGTATTGAAGTTGATTATTTTGATACATTGGTAAATAGTGACTACATTCCAGATGAAATTACCAAATTAACAGGAATCACTAATGACCAAGTACTAAATGCGCCAACTTTAGATGAAGTTATGCCTTATCTTTTTGATTATTTAGGAGATACGATTCTAGTTGGACATAATATAAAAAGTTTTGACTTTCCTTTTTTAAAAGCAAAAGGATATAATATTGCAGAAGGACATGAAATTTATGATACTCGCTATTTTGCAGCCACACGAAAGCATGGGGCTGTAAACAATCAATTA…
group_4317		ATGAAAAATCCGTATGTCCAAATAACCGACCAAGAACAATATAAAAAGTCAATTCGTCGAATTCCTCCAAAAGATCCTAATATTTTTTTAATTGAGAGACCTACAGCAGGTGAGATTATTGCTCTATGGTGGACAACCTCTTCCCGTGGCAAATCAACTGATAAATATATACCAAAATATTTCAAGCGTATCTATCGAGTAGATATGATTAAACAACGTAAACTATTCATCAAAGCTAACGTTATCTCCGAAGAAAATAATACTTATGTACTGACTGAACTAGGAGAAATGTTAGTACATAAATACTTTTATATTATTGAAGAGCATAATAATTCTTCCAATGATTCTTTCAATACTGAACGAAGAAAGTTAGCTGATAAAATTCTATATTCGCTAGGC…
znuC		ATGCATTATATTGAAGTCGAAAATTTAACCTTCTATTATGATGATGAACCTGTTTTAGAAGATGTTTCTTATTATGTTGATCCAGGGGAATTCGTTATTTTAACAGGAGAAAATGGCGCTGCCAAGTCAACGCTGATCAAAAGTACCTTAGGGTTATTAAAACCAACAAGTGGCAAAATTACGGTCGCTAAAAAAAATAGTGCTGGTGAAAAAATCAGTATTGGCTACATTCCACAACAAGTCGCTTCTTTCAATGCGGGCTTTCCTAGCACCGTCATTGAATTAGTACGTTCAGGTCGCTTTCCCAGAAATCGTTGGTTCAAACCGTTGACGAAAAAAGATCATCTTCATGTGGAAAAAGCTTTGAAATCAGTGGACATGTGGGAAATGCGCCACAAA…
znuB		ATGGCAGAAATGCTTTCTTATGCATTTATGCAAAAGGCCTTTTTAGCAGCACTGTTTATCTCAGTGATTGCCCCAATGCTCGGCGTCTTTCTAGTTATTCGCCGACAATCTTTAATGGCAGATACCCTTTCACATGTGTCATTAGCCGGTGTGGCACTAGGCTTCTTTTTTAATTGGAATCCTAATTTAATGACCTTAATTGTCGTGATTGTGGCTGCAATCATTCTAGAATATTTACGAATGATTTATAGCACCTATTCAGAAATTTCGATTGCTATTTTAATGTCAGGCGGTTTGGCTTTGGCGTTAGTTTTGATGAATTTAACAGGAGGCAATTCAGCTGCTAGTATTCAATCGTATTTATTTGGTTCCATCGTCACGATTACGTGGGATCAAGTG…
purR		TTGAAAATTCGGAGAAGTGAACGATTAATCGATATGACCCAATATCTTTTAGATCATCCCCATACATTGGTTTCTTTGACATATTTTGCTGACCGATACCAATCTGCCAAGTCTTCCATTAGTGAAGATTTAGCAATTGTTAAAAAAACATTTAAAGAACGTGGAACAGGTATTTTAGAAACGATTCCAGGCGCTGCAGGCGGTGTCCGCTTTATCCCTGAAATTCCTTATGAGGAAGCGGAGCAGTTGATTATGGATTTATGTGATCGTTTGTCAGAACAAGATCGCTTATTACCTGGGGGCTATGTTTATCTTTCAGATTTACTTGGGGAACCGAATTTATTAAGACAAGTGGGCCGGATTATTGCTTCTAAATATTTAGGCAAACAAATTGATGCG…
glmU		GTGGAAAATAGATACGCAATTATTTTAGCAGCTGGTAAAGGAACACGCATGAAATCTAAACTTTATAAAGTATTGCATCCAGTTGCTGGTAAACCAATGGTCGAACATATTTTAGATCAAGTAGAACAAACAGAACCAACAGAAATCGTGACAATCGTTGGACATGGGGCGGAAATGATTAAAAGCCATTTAGGCGAACGTAGTCAATATGCCTTACAAGCTGAACAATTGGGAACTGGGCATGCAGTCATGCAAGCACAAGAGTTATTAGGTGGTAAACAAGGAACAACATTAGTTATTACAGGGGATACGCCGTTATTAACTGCGGAAACCTTGAAAAATTTATTCGATTACCATCAAGGTAAGAATGCAAGTGCGACTATTTTAACAGCGCATGCG…
ruvB		ATGACAGAAGAAGAACGGTTGCTTTCAGCTGCAAGTCAAGAAGCAGAAGCTTCAATTGAAAAATCGTTACGTCCACAATTTTTAGCACAATATATTGGTCAAGATAAAGTAAAACAAGAACTAACGATTTATATTGAAGCGGCGAAAAATCGGAATGAAGCGTTGGATCATACCCTTCTTTATGGTCCGCCAGGTTTAGGGAAAACGACAATGGCGATGGTCATCGCCAATGAAATGAATGTGAACATTCGTACCACAAGTGGACCAGCCATCGAACGGGCGGGAGATTTAGTCGCTATTTTGAACGAATTAGAGCCTGGTGATGTGTTATTTATCGATGAAATTCATCGTTTGCCGCGAGTTGTGGAAGAAATGCTGTATTCCGCAATGGAAGATTTT…
nanE_1		ATGTTGAATAAAGAAATCAAAGGGGCATTAATTGTTTCTTGCCAAGCGTTGGCAGACGAACCGTTGCATAGTTCTTTTATCATGTCCAAGATGGCTTTGGCCGCTAAACAAGGAGGGGCTAAAGGTATTCGAGCAAATTCTGTGGTAGACATTCGAGCAATCCGGAAAGAGGTTGATTTACCAATCATTGGGATTATTAAACGAGATTATCCTGACGCAGAAGTATATATTACTGCAACTATGCGTGAGGTAGATGAATTAATGGCTGTTCAGCCAGAAATTATCGCTCTCGATGCAACCCATTCGAAACGACCAAATGGCGAAACGTTAGCCACATTTTTCAAAAGAATAAAAGAAAAGTATCCTAACCAAGAATGGATGGCGGATTGTTCCACGCTG…
larR		ATGAGAAATGTTTTACAAGACTACTTAGATGAACATTCCTTTCGAGTCGTTGTAAAAAAGAAGAAAAATTATTTAACTTATGAAGGACTGCAAGATCGTTATGCCTATATTTTAAAAAGTGGCATCATCAAAACTAGCGTTATTTCCAAAGACGGTCGTGAATTTAATTTACGTTATATCAACAATTTGGAAATTGTTTCATTGCTACGTGATGAATATTCAGAATTTATTGATGCACCTTTTAATATTCGCATCGAATCTCCACAAGCAGAACTTTACCAAATCGACCGTGTTCAATTTTGGCGGGATATCAATAATAGTAAAGACTTGCAAATGTATGTCAAAGAATACTATCGGGACCGTTTAATGCATTCCATGAAAAAGATGCAGCAAATGTTG…
yghA		ATGACAGAACCAAACTTAAAAGACCCAAGAAAGTTATTTTATAGTGATGGATTTCCGCAACAAGATCAAGAAACTCCCGCATTACAGGACAAAATGGTCCCTAAACCAGATTGTGGGGAAGACAGCTATGTCGGAAATCACAAATTAGAAAATCGTCGGGTATTAATTACAGGCGGTGATTCTGGGATTGGACGAGCTGCGGCGATTGCTTTTGCTCGTGAAGGCGCAGATATCGCCTTACATTTTTTCCCAGGTGAAGAAAAAGACGCCGAAGAAGTGGCGCACTATATACGAGAAGCTGGCCGAAAAGTCGTTCTTTTGCCAGCAGATTTAAGAGATAAACAGGCACCTGAAGAATTGGTTGCACAAGCTCATGAAGCATTAGGCGGCTTGGATACC…
group_3538		GTGAATAAAGTTGTTAAAATACTTTTGCTTCTAGGTTCACTGATTTTAATGGCATTATTTGGCGCGGTGGCCATCACCACTTGGTCAGCCGATACAGCTTGGCAACCACCAGATAATGTCCAATGGTTCTTGCAAGACAACGAGTACGCACGTCAAGCAATCTTTTGGGTAGCGCTGGTTTTACTAGGAATTATGCTCTTTCTCTTTTTATTCATTCTTTTATTCCCAAGAAGAAAAGGCACGTTTGAATTAAAAGAAGAGCAAGGAAAGTTAGTGTTACACCGTAAAGCCATCGAAGGATTTGTACGCTCTAGCTTGCAAGACAGTGACTTTCTGGAAGCACCAACCATTCGTGTAAAGGCGACAAAACGGCGCATTAAGGTCAATGTTAAAGGCACA…
group_5501		ATGGTTGAATGGATAAAACAATATGCCGTTCCGTTAATTGGTGGCCTAGTCGGCTTGGTTTTTGCAATCTTGTTTCTGTCAATCGGCTTCTTTAAAACATTGTTAGTGGTACTCCTGACAGGACTAGGTATTTGGCTAGGTTTGTATTTGGAACAGACAGGCATTGTCAAAAATTATTTTCATCATAAATAG
group_3952		ATGGAAAATGCAAATGTATCGATTGTTAAAGGTGAGTTGACGTTTGAGGATAAAGTAATCCAAAAAATTATTGGCATTGCTTTGGAAGAAGTCGACGGTTTGTTAACTGTGGACGGTGGTTTTTTCTCGAATTTACGAGATAAAATGATTAACAGTGAAGATGTTACAACAGGCATTCACACCGAGGTCGGCAAAAAACAAGTCGCAGTGGATATGGACATTGTAGCCGAATACGGGAAAGATATCGAGACCATTTATGATCAAATGAAAGAGGTTATTACTCGCGAAGTCCAACAAATGACTCACTTGGAAGTAATCGAAGTCAATGTCAACGTAGTAGATATCAAAACACAAGCAGAGTACCAAGAAGAAAGTGAAACGGTCCAAGATAAACTTGGC…
group_3660		ATGAGTAACGAAAAATTCAATAATGTACCAAAACCAGCAGGAAACGGACCACACACACCAGAAGATCATGCAATCAAAGGTGAATTAACATTTGAAGATAAAGTCGTTCAAAAAATTATCGGTTTAGCCTTAGAAAATGTCGATGGTCTATTAACAGTCGATGGCGGCTTTTTCTCAAATATTGCTGAAAAATTAGTAAACACAGATAACGTCACAGCGGGTATTGATACCGAAGTTGGTAAAAAACAAGTCGCTGTTGATATGGATATCGTGGTAGAATACGGCAAAGATATTCAAGACATTTACGAAAAAATGAAAGAATTAATCAGTCGTGAAGTGAAAAAAATGACCCACTTAGATGTGATTGAAGTGAATGTTAACGTAGTTGATATCAAATCA…
group_5186		ATGGGCTTTATTTGGGCATTAATTGTCGGCGGGGTCATTGGGGCAATCGCTGGAGCAATTACTAAAAAAGGATCATCGATGGGCATTATTGCCAATATCATTGCAGGGTTAGTTGGTTCAACAATTGGTCAAGCCATTTTAGGCACATGGGGACCAAGCTTAGCTGGGATGGCTATTGTGCCATCGATTATCGGGGCAGTGATTTTAGTTGCCATCGTTTCATGGATTTTAGGACGAAAATAG
group_5588		ATGCCTAACGATGAACGGATTTTAAACGTTTTACAACAAACACTAACGGAAATTCAACGCATGAACACGCGTTTAGCTAAAATTGAAACAGAGTTAGCCGATGTCGATCAACATCACGCGACTTTGGATCATTACTTGCAAGAGCTAGAATTGGTGACAGAAAATAACAACGTCATGTAA
group_2520		ATGAACACAGCTATGGCCATCAATAAACCTAAAAAAGTGAACAAAGTAATGAACTACAAAAGTTGTTTTGACATTATCGGTCCTATTATGATTGGTCCTTCTAGTTCGCATACAGCTGGGGCCTTAGCGATTGGCTTAGCGGCAAGAAAGTTATTCGGCGGAACGCCAGAAAAAATTGTGATTAAATACTATGAATCTTTTGCAGACACGCATAAAGGACATGGGACTGATTTTGCAATTATTGGCGGAATTCTTGGACTAGCAGCAGATGATGCCAACGTAACACAATCCATTGAACTTGCGGAAGAACAAGGAATTGAGATTCAATTTTTAGAAATGAGTGAAGAAAGTCCAGTGAAGCATGCTAATACAGCATGTGTGACACTCAGTGATGCAACG…
serS_1		ATGCTGGATATGAAAAAAATTCGCCAAAATGTAGAAGTGGTACAGAAAAAGTTAAAAACACGTGGTGTGGACGAGGAAGTTTTATTACGCTTTTTGGCTTTAGATGAAGGACGGAGAGCGTTACTTGTTAAAGTTGAAGAACTGAAAAAACACCGTAATCAGGTGTCAGGAGAAATTGCACAATTAAAGCGTGCACAAAAAGATGCTTCACAACAATTGCTAAATATGCAAGAAGTTAGCGAGCAAATTAAAGTTTTAGATCAAGAAGTTGTTCATTTGCAAGAACAATGCACAGCCATTGCAGAACGTTTGCCTAACTTACCTCATGAGAGCGTACCTGTTGGCGCAGACGAAGCCGCCAACGTAGAAGTTCGGCGGTGGAGTACGCCGAAAACTTTT…
argR_1		ATGAACCGATTAAAACGCCAAACGATGATTAAGCGATTGGTCACAGAAAATGAAATCCATACACAAAGTGAATTACTAGCATTATTGGAAAAAGAAAATATTCACACCACACAAGCAACTATTTCTCGTGACATTCGTGAGCTGAATTTAAACAAAGTAGACAATGGTCAAGGAGAAGCCTATTATCGTATCTTGAATAATTCTGCCCTTCGTCCAAAATATAAAACAGATGAAGAACGTCTTGTTGACATTATTATTGAAACTGGTGTTTCTTTAACACAAATAGAGTTCACAAATCTTTTAACCGTCTTACCTGGCAACGGGCAAGCCATTGGGGTTTTAATTGATCGCATACGTATCCACAACCCTCATATCTTGGGCTGCATCGCTGGGGATGAT…
argR_2		GTGTTATTTGTGAATAAGCAAACACGCCAAAGTTTGATTAAAGAAATCATTCAAACAACCGTAATTCATAGTCAAAATGAGTTGTTAAGAGAATTAAAAAAGCGCGAGATAAATGTCGCACAAGCAACGATTTCACGGGATTTATGGGAATTAAAAGTCGTCAAAGCATTAGATGAGTCTGGCGAGATGCGGTTAACGATTTTTGAACAATTCACTTCTTTAGAAGAACGAAAAAAAGAACAGTTGATACAAGCAATTCGTGAGGTAGTGACCAAAGTTGAACGTGTCGCCTTTTTACTAGTGGTTCATACATTACCAGACAACGCAACATTGTTTTCAGCTGTACTTGATGAAGTGTCTTTGTGTGAAAAGAAATGTTCTGTCGCTGGCTTCGACACT…
arcA		ATGAGTCATCCAATTAATGTATTTTCTGAAATCGGGAAATTGAAAACAGTGATGTTACATCGTCCAGGTAAGGAATTAGAAAATTTAATGCCAGATTATCTGGAGAGACTGTTGTTTGATGATATTCCGTTTTTAGAAAAAGCACAAGCAGAACATGATGCATTTGCAGAGTTGTTACGATCAAAAGATATCGAAGTGGTCTATTTAGAGGACTTAGCTGCTGAAGCGTTGATTAATGAAGAGGTCCGCCGACAATTTATTGACCAATTCTTAGAAGAAGCCAATATTCGCAGCGAATCAGCAAAAGAAAAAGTTAGAGAGTTAATGTTAGAAATTGACGACAACGAAGAACTGATTCAAAAAGCGATTGCAGGCATTCAAAAACAAGAATTACCTAAA…
arcB_1		ATGAATTCAGTATTTCAAGGACGTAGTTTATTAGCAGAAAAAGATTTTTCAAGAGCAGAATTAGAGTATTTGGTAGACTTCAGTATTCACTTAAAAGAATTGAAGAAAAAAGGGATTCCACATCACTATTTAGAAGGAAAAAATATCGCTCTTTTATTTGAAAAAACTTCGACACGGACACGCTCTGCATTTACTACAGCAGCGATTGATTTAGGGGCACATCCTGAGTATTTAGGCGCCAACGATATTCAATTAGGTAAAAAAGAATCTGTTGAAGATACAGCGATTGTTTTAGGTAGTATGTTTGACGGGATTGAGTTCCGTGGGTTTAGTCAAGAAGTAGTGGAAGATTTAGCGAAATATTCTGGTGTTCCTGTTTGGAATGGTTTAACGGATCAA…
group_402		ATGGCAGAAAAAAAGAAGAAAAACAAAAAACAGCTTTCGTCTTTTAGTATTTTATTTATTATTTTAATTGTTTTAGGTATCGTAACGGTCTTGCTAAATGGCCAGCCATTTACCCCAAGAGAAATTGATGGCAAAATGGTTGACCACGTGGTAGGGGCCAAATTATCGGATATTATCATGGCTCCATTCAATGGGTTTAAAGATGCCATTGAAATTAATATTTTTATTTTAGTACTCGGTGGCTTTTTAAATATTGTGACGCAAACTGGGGCTCTTGAAGCAGGGATTCAATCAGTCGTTAAAAAGTTAAAAGGGAACGAATTGAAAATCATTCCGATTTTAATGATTTTATTTTCTATTGGTGGGTCGACTTATGGAATGGCAGAAGAAACAATTCCT…
group_4678		ATGAAAGAATTAGAAGAAATTCAAACAGAATTTACTGCGCTTAGTGATTTTTTAATCGCATTGGGTGATGAAAAACGCCAAGCAATTATTATTGCACTGTTAGAAGACCAAGCCTGTGTTGGCCGTCGTGTCACTGAGTTAACAGAGGCGACACAGCTCTCACGCCCCGCTGTTTCTCACCACTTAAAAATTTTGAAACAAGCCAAATTAATTGATTGTCGCAGTGAAGGAACTAAAAATTATTACTCACTTTCTCACGATACCACCAAAATTGAGCAACTCCAACAACTATTGACCCACATTACGTCGATTATGCCAGGGAGGAAGCAAGCATGA
group_1935		ATGGGAAAGTTGATTGGTAAATTGTATGAAACTAAGGATTATTCAAAATTTAAATTTTTAAAGGGAAACAGAGCAATTAAAGAAAAGCGTAGTTTAATAGAATCTATAGAAAAATCAGGTATTTTAGTTCCTATAGATGTAAATGAGAAATTTGAAATTATTGATGGACAAACTCGTTTTTTGATAGCCAGAAAATTGAATAAGTCCATTCCTTATATTATTTCGAAAGGTCTGAACTTAGATGATGTAATTGAGCTTAATTCGACAATTAAGACATGGAAAATTGGAGATTTCATACGAAAATATTCGATGGATGGTATGAACGAATATAAAAAACTACAGTTTATTGTAAAGAAGTATAAAAATATCTCACCCTCTTCTTTAATATCTTTGGCTATG…
hisC		ATGCCGATTAATTCCTATGAGAACTATGTGTTGTCATGGCGCCCTGTTAAAGAACGTTTAACAAGACCTTATTACCAATCATTGGTTCAACAATTAGAAGCGGATATCTTATCTGGTGCGCTTCAAAAAAATGTGAAATTGCCTTCGCAAAGAGAATTAGCTGATTACTTGGATCTGAATTTCACGACGATTGGTCAAGCCTATAAACACGCTATGGAAAAAGGCTTACTTTATACCAACATCGGTAGCGGCACTTTCGTTTCTCCCAACGCGTTTCACTCAATTACAATCTCTACCAACCAAGTAGCGGACCATCTAATTGATTTAGGGCTGGTTAGTTCCTTTGATATGTGTAATCAGCGGATTTTACCTTTTATTGAATCCGTTAGTAAAAATGCG…
lhpI		ATGGACATTATTTCTTATGAGAGGGTTATTCAACAATTGTCGTTTTCCGAAGCAATTCAAGTGATGAAACGTTGCTTTGCAGAGTTGCAAAAAGGAAAAATTTCGCAAAGTGAGCGCCATGTAGAGGTTTTACCAGATGGGAAAAATCAAAATCTTTTTGCATTAATGCCTGCTTACTTAGGAAAAAATCGCTTTTTTGGGGCAAAAATCATTACAGCTTTTCCAGAAAATCCACAAAAAAATTTGGCCTCGCATCTTGGTCAAATTTTATTGTTTGATAGTTCTACTGGAAGACCAGTCGCGATGATGGACGCCAATGCGATTACGTGGCTTCGCACGGCAGCTGTTTCTGCTTTGGCAACCGATTATTTAGCAGCTCCAAAGGCAAAAAGTATCGCT…
group_3823		ATGGAAAAAATGTACCGCAGTCCGTATGAAGCGTACCCGTATCTATCTTCTAAACCAGAAGATTTACGATGTGATTTTGAATTAATGACTGATGAATTGGCCTCGATGACAGGTCTTCTACGAGGATACGTGCAACAATTAGACGTCCCTGAACAGCCTGCACTAACAGAAGAACTAGCCAAAATTTGCGAGTTAATCTACCATGTCAATCCAACAACCCGAACAAAATTAACAGTCACAGAGGACGAAATAGCCTGGCTTTTGGAACGTGTCAATGCTATGAATGAACTGACATACGAAGAAAATCGTCCTTTTGTTTTACCGATGGGCACAATCTGTTCCTCTTATGCACACATTTTAAGAGCCAAAGCCAAAGATATTGTTCGTTTACTTTATCGC…
group_3153		ATGTTTGAATTGTTAAAAAATAATTGGTTTGAGTTACCTATTTTAATTTTTATTTATCCTGGCTATAAAGGGATAAAAAAGGCTATCGAAAATGGCTTATCTGAATTGCCACAAAGGCTACATGAAAAAAAACTAGAAGAGATAAGAAATGAAAATAGTAATATAATGCAAGACAAGGAACATCAAACAACTAGGGAATTGCAAGTTGATAACTATTATCGTTCAATTTCAGGTAAAAAAATAGAAGACCTTTTCTCTCGTTGGATGGATATGATAGCGGATACTGAAAAAATTGAAAATTTGAAGCCAGCTGTTTTAAATAAGATGATTAAGGAATTAATGATGTATGGTTCAGCGAGAACAGTTTATATTGGCTCTCTTTTTCAACAATATAATTAT…
group_5236		ATGAGTCTCCCTGATTCAGTTGTTCAGATAATTCCAAATCATAAAGGCGAAAATCCCGTTATTTATCAAATTTTTGAAGGTTCAATAAATGAGGAAAAGTTAGGATATATATTAGTTAATGAAGGCTTGATAATAGTTCCTGAGCAGTTAAGGAATTATATTAACTGTGAAGATGTTGGACGAGAACATGTGCTTAACATGAATGGTGATTTTGCTGAAGAATACTTTATTTAG
group_694		ATGGACAATATAAAATTACTTTCATCAAACCTATTTTCTTCCACGTCAGAAGTATTGAAGGACAGACTTGAAGAAAAGGTAAAGATACACAAAACACCTACTACGTATGCTAATACAGAAGCCTCATTATTATGGATTATACGTGGAGGGATTGACTATTTTGACAGTTTAAATGATAAGTTTTTAGGAGATGGAAATGCATCAGGTATTCCAAGTATAGAAGCAGATCACTTTGCAAATAATATTTATCGATTAATCAATGCTATAGATTATTTAGGAAGACTATGGAAGATAAAAGTTGAAAAAAATGATGAACTAAAAATGTTATTAGATATTCGTACATTAATTGTTCATTCAGGTGAGCAATTATCTAAGTTGGAATCATTAGAGTTAGAAGGC…
group_714		ATGGGGAGAAATGAAGAATTAGAAGAGATCATTCGCGAATTGTGCTATCAAAATACGGAAGGTGAATATTGGGACTTCAAGGAGTTTCCTTATTTTTATGAAGGTCAAGACAAGGCAGAGATAAATAAAAAGAAAAATGATTTATTACATGACATAATTTGCATGGCAAACAATCTGAGTAACCATGAAGCCTATTTAATAATGGGAATATCTGATAATCCTGTTGAAATTATAGGAGTTGAAAAGTATTTAGGTAGGTGGACTCAGGAAAATTATCTTGACTTTATTCATAGTAAGAAATGGGCAGGAGATTATATTCCAGCGTTGGAGTTAAGAACAATAACCAATGAAGTTGGTGCAGAATTAGATATTTTAGTCGTTCATAAATCTCAAAGGGTT…
group_1902		GTGAAACCTAATAAAAAAGAGGTTGGATTAAGAATTAAAGACATCAGAAAAAAATTGGGTTATAGTATGGAAGAATTTGGTGAAATTGTTAGTCAATCGCCTAGAAGCTCTGTTAATAGTTGGGAAAAAGGCGTTAGTATTCCTAGAAAAGACAAACTAGAAAAAATTGCGCTTCTAGGGAATACTACCCCTCAGCAAATTCTTTATGGTGACTTTGAATCTTATGTTCACAAGCTAATCAATGAGAAATCACGTTATAAAGTACCTCCACAGCTTGAATCCGCAATGATAAAAACGATCAAAGAACAATTGCCTGATATTGATATCGGAGACGATATGGAAATACTAAAATTAATGAACTATTTAAAAGAAAATATTAACCCTGCTGGTAAAGAAGAC…
group_4088		ATGTATGAAGCATTACAAGTAATTTCAAAAATTGATAGTCTCAACAGTCTATCTACATTCCATCGCTGGCGAAAGTTAGTAGAAGAGTTATGCAACGTGGAATTCCCAAAAAGAACTATTCAAGTAGGGAAAACTAGTTATACGAAAATCTATGAATTTTCTGAATCGGATGTTGAGAAGTTTCGACAAGTTGCTGAATTACGAAGTAGAGGACGACCAATAAAAGAAGCCATTATTGAAGTGTTTGAGAATCAAACAAAGAAAGATGAAATAGAAAACAGTGAGATCATTGAAAAATTAATAAAAGCTATTAGAAAAATGAATGAGGAACTAGATGATCTAACTATCAAAATGACTGATATGAATCAACAAATGGTATTAGTTAGGCGTGAAAATTAT…
group_1027		TTGAAGACAAGTCAAAAAAATGTAACAGCTAAAATCGATTGGTTACAAATAATTTTTTATCAATGTTCAATTGAAGAACTTTTAGAAACTCTTTTAAAAATCGAGAAAGACTGCTTTTTAGTAGAGAAAGCACAAATTCGCTATAAGGAATATGATGTTTGTTACTCTTATGGTTCACTGAAAATTTACACCTATGATCTCCCGGCTTTTGAGGAATCTGAGTGCTACTTAGTTTTTAGTGGTGATGCATGTAGTTTATATGAAAGGTTACTTCATTCATTAGAAAGTAATTGGGTTATGTTTTTCCAACAGCTTGTCACACAATTTAGTCAACGATTTAAAGTTAAACGTCTAGATATTGCACTCGATGATCGAAATAAACAGCCCTATTTTAAAGTG…
group_5373		TTGATTACACTAACAAAAAAAGAATTAACTGAACTTGGTTTTGGTACCAGTCAATCGGCGGACATTATTCGAAAAGCAAAGGCACACATGGTGAAACAAGGCTTTTCTTACTATTCAAGTAAACGATTAGGAAGGGTTCCTGTATCGTCTGTAGAAGAACTTTTAGGTATTAACTTAAGTAATTTAACAAAGGAAGAAAAAAACGATGCCTAA
group_841		ATGCCTAAAATATCTAATATTTATCAAGACAAAAAATCTGGGAAATGGTATTATGTCGCAAATTTAGGATTTAATGAAGAGGGAAAAAGAATTCGTAAATGGGGAAGAGGTTTCTCGACACAAAAAGAAGCCAAATATGCTTATGACGAATATATGAATGACTTTTCAAAAACAGCTATTCGTCAAAATAGTACGATGACGTATAAAAAATTTTTGGAAGAATACTTTTTACCAGATTATAAACAAAGGGTAAGAAAGCGAACCTATGATAATCGGCTTTCTTCTATGGATAAACATTTACCTTATTTTTATCGATACAAACTATCTGATATTAGTGCACCTATTATAAAAAAATGGCAAAATCAATTGTCAAAAAATTATTCTAGTGCTTATATTCGA…
group_4602		ATGCCAGAAATGAAGATGAAAGATTTTGATTTAGTGAATCAATTAGGTAAGGATTTGCAGTTAGTAGAAGTGACACCAAAGATAAAATATGAATTAAATGAAAAAACGGGAAGAAATGAACGCACTGGCGAGATAGATGGTTATACCTATGAAGTATTAATGAGAGATAAAAGGTATAAGAGCATGCGTGTGACGGTCTTAGGTGATAAGCCAATTATTACACAACAAGATATTGATAAAGCTGATGATGTTAAAGTTCAGTTTGAAAACTTAGTCGTTAATCCTTATGTTTCAAATGGTTTTATCGCCTTATCGTTTAAAGCCGATGGGATGAAAATTTTGAAGTAA
group_4889		ATGGAAGAGAATAAAGGACTGTTGTTGACGGAAAAAAATCAGCCAATAAAATCGATTGCTAAACAAGATATTTATGATTTAAAGGATTACTTGGAACAATTATCTTCTTGGAAAGATCCATTGAAATTAGTGAATAAATTTTTTGAGAATCAGGCAATTCCTCTGAACAAAAAGAAAATTATGCGAGAATTTCATGCACAAGCTAGGGTGTTCAATATATTTTATATGAATTTTGTATTAAGTATGGATACCTTAGAGGAAAAGATTACAAAGTTAGAAGAAAAAGAAAAAATAAAAGTGTAA
group_472		ATGAAAAAAGTAATAGGTGCAGTTAATTGTGAATGTTTTATGTGCAAAAATAATAATAGTTTTGACATGCCTAATGAAATTATTGAATCAGTTAAAAAAAAAGAATTAGTATTATTTTGTGGAGCAGGGATAAGTACAGAATCAAAAGCGGTTTTACCTACATCTTTTTACATGGATGTATTGACTTTCTTAAATAGCGAACATAACTTAAATTTAGATACAGATATTGCTTTCTCAGAATTGATGAGTAAATTTTGTAGTATCGTTCCTAATGGAAGGAAACAGTTAATAAGAAAAATAAATGAACGCTTTGATAGGGTTCAGTCATTTCCAGAACTATATAATTCTGCTACCAGATTTCATAAAGAGGTTTCGAAAATTCCTCAGATCAAAACTATT…
coaA		ATGGACGATAAAATGAATTACTACCCAATTTCCAGAGAAGAATGGCATGGGTTTTATCATGACGGCAAAGCACCGTTAACCGAAGCAGAATTGGATAACATTAAAAGTGTGAACGACCAAATTTCACTAAAAGATGTACAAGAAATTTATGTACCCTTAACGCATCTTATTCATTTGTACATGAAAGAATTTGAATCGCTAACACTTAGCAAAGGATTATTCCTACATGAATATGTCTCTGTACCACCATTCATCATTGGAATTGCCGGCAGTGTCGCCGTTGGTAAAAGCACCACCGCTCGTCTTTTGCAAAGAATTCTGGCCCGAACGTTTAAACGAAGAAACGTTCAACTCATTACAACGGATGGATTTTTGTATCCCAATAAAGTGTTAGAAGAA…
degA_1		ATGAAACTAACGATTAAAGAAATTGCTGATATGGCTGGTGTTTCTGTCACAACCGTCTCACAAATTCTGAATAATAAAGGGAGTCGTTTCAGTGAAAAAACCCGCAACAAGGTGTTGGCGGTAGTCGCTGAAAATCATTACAAACCAGATTACTTTGCTTCGAATGTAATCAACCGTCATTCCAAAACCATTGGTATGATTGTGCCAGATGTGACGGATTTCTTTTTCTCAAAAGTGATTGAAGGTGTAGAAACATATTTAAATTCGTTAGGCTACATGATTTTGTTATGCAATTCAAAGCATGATTCCGAGCAAGCGATGCAATATGTTAGCGAGTTGATTCATCGGTCGGTGGATGGCATTATTTTTGCCACGCCGAATGTTTTGCCAGAAAATCAT…
pdp		ATGAGAATGGTAGACATTATTGAAAAGAAACGTGACGGGCATCAACTAACAAGCGAAGAAATTCAATTTATTATCAACGGATACACAGATGGTTCAATTCCAGATTATCAGGTAAGTGCCTTTTTAATGGCTGTTTTTTACCAAGATATGACAGACGAAGAAATTACACAAATGACGTTAGCAATGGTCCATTCAGGCGAAATTGTGGATCTTTCTTCTATAGAAGGAATCAAAGTCGACAAGCATTCTACAGGTGGCGTAGGCGACACTACGACGCTTATTTTAGCGCCGTTAGTTGCTAGTGTCGGGGTCAATGTAGCAAAAATGTCTGGTCGTGGCTTAGGCTACACGGGCGGTACGTTGGATAAATTAGAAGCGATTCCTGGTTTTAAAGTTGAA…
deoC		ATGGAATTAAACCGCATGATTGACCACACTATTTTGAAACCAGAAGCGACAGAAGCCGCTGTCCAAAAAATTATTGACGAAGCTAAGGAGTACAACTTTTTCTCTGTATGTATCAATCCTTGTTGGGTCGCTTTTGCTAGCGAGCAATTAGCAGATACCGACGTCGCTGTGTGTACCGTTATTGGCTTTCCTTTGGGGGCAAATACACCAGAAGTTAAAGCATACGAAGCAGCTGATGCGATTAAAAATGGTGCGAATGAAGTGGATATGGTGATTAATATTGGTGCATTAAAATCACAACAATACGATTACGTACGTCAAGACATTCAAGGCGTAGTAGATGCAGCCAAAGGAAAAGCGTTAGTCAAAGTGATTATTGAAACAGCATTATTAACAGAC…
tmpC_2		ATGAAAAAAGCAAAATTATTCGGTTTTAGTTTGATTGCATTAGGTTTATCAGTTTCACTTGCAGCATGTGGTGGTGGCAAAGGCAAAACCGCTGAAAGCGGCGGTGGCAAAGGGGATGCAGCGCATAGTGCTGTAATCATTACAGATACAGGCGGCGTGGATGACAAGTCGTTCAACCAATCTTCTTGGGAAGGATTGCAAGCTTGGGGTAAAGAACATGATTTACCAGAAGGTTCAAAAGGGTATGCATATATTCAATCGAATGATGCAGCTGACTATACAACCAATATTGACCAAGCGGTATCAAGTAAATTCAACACAATCTTTGGTATTGGCTACTTGCTAAAAGATGCAATTTCTTCTGCAGCAGATGCCAACCCTGATACAAACTTTGTTTTA…
mglA		TTGTCTCAAGAAGAAAACGTAATTGAGATGCGTAAAATCACCAAAGAATTTGGGACGTTCAAAGCCAACGACCAAATTGATTTACAAGTAAAACCTGGTGAAATCCACGCACTGCTAGGTGAAAATGGTGCAGGCAAGTCGACCTTGATGAATATCTTATCAGGGCTATTGGAACCGACCTCAGGTGAGATTTATATGAATGGCGAAAAAGTCAACATTACAAGTCCTACTGCAGCCAATCGTTTAGGAATCGGAATGGTCCATCAGCATTTTATGTTAGTTGAAGCCTTTACTGTGACTGAAAATATTATCTTAGGTAGTGAACCTACCCATGGCGGTATTTTAGACCGGAAAAAAGCGAAAAAAGAGATTGAAGAAGTGTCTAAGCAATACGGGTTG…
group_1420		ATGGATTTAGCAACAATTTCCTCAATCATCACGCAAACATTAGTGTATGCAACTCCGCTCATCTTGACAGCATTAGGCGGAACGTTCTCAGAACGAAGTGGTGTGGTTAACGTTGGTTTGGAAGGTATTATGGTAATGGGTGCTTTCAGTTCGGTCGTTTTTAACTTGACGTTTGCTGATACATTTGGCGCGGCGACACCATGGATTGCTTGTTTAGTAGGAGGCGTTGTCGGGATTGTCTTTTCTCTCTTACATGCCGTTGCAACTATTAACTTACGAGCAGATCATATTATCAGTGGTACTGTCATTAACTTGATGGCACCGGCGCTAGGGGTTTTCCTAGTAAAAGTTATTTATCAAAAAGGACAAACAGATATGATTACACAATCATTTGGTTAT…
deoB		GTGTTTAAACGTGTTCATTTAATCGTACTAGATTCAGTCGGTATTGGTGAAGCACCAGATGCTGAAAAATTTGGAGATGTCGGCAGTGATACACTGGGTCATATTGCCAAAGAAGCGGGACTAACCATTCCTCATTTAGAAAAACTTGGATTGGGAACTATTGCTCCTTTAACAGGTGTCAAAGCAGTGGCAGACCACGATGGCTATGCTACCAAATTAGAAGAAATTTCTGTTGGAAAAGATACTATGACCGGTCACTGGGAAATTATGGGCTTGAACATCAAAAAACCTTTTCGGGTATTCCCAAACGGCTTTCCTGAAGAATTACTGAAACAAATTGAAGATTTTTCTGGGCGAAAAGTTGTTTGTAACAAACCATATAGCGGGACAGCAGTCATT…
punA		ATGACAACGTTAACGAATCATTTAAACGAAACAACTGAGTTCTTGAAAGAAAAAGGGGTGCAACAAGCAGACTTCGGTCTAATCTTAGGTTCTGGGTTAGGTGAATTAGCTAATGAAATAACCGATGCGATTGCTATTCCTTTCTCTGAAATTCCCCATTTTTCTGTTTCAACAGTCGTTGGACATGCTGGACAATTAGTTTACGGAACGCTTTCTGGAAAAAAAGTTTTGGCGATGCAAGGGCGTTTTCATTATTATGAAGGACATTCGATGCAAACGGTCACTTATCCCGTTCGTGTGATGGCTGCTTTAGGCATTCATTCAATGATTGTAACCAACGCAGCTGGTGGCGTAAATGAAACATATACACCGGGAAATTTGATGTTAATCAATGACCAC…
deoD		ATGAGTGTGCATATCGAAGCAAAACCAGGTGAAATTGCCGATAAAATTTTACTACCAGGGGATCCCCTCCGAGCAAAATATATTGCGGAAACTTTTTTAGAGAATCCTGTCTGCTATAATCAAGTTCGTGGGATGTTAGGTTACACAGGAACGTATAAGGGACAGCGTGTTTCAGTCCAAGGAACAGGGATGGGGATGCCTTCAGCAGGTATTTATGCCCATGAGTTAATTAACTCTTACGATGTGAAGAAGTTAATTCGTGTTGGTACGTGTGGTTCTATTTCAGAAAAAGTCAACGTTCGTGAATTAGTTATCGCACAAGCAGCAGCGACGCCTTCTTCCGCGATTCGCAATGATTTTCCTAAATATGATTTTCCACAAATTGCGAGCTTTGATCTT…
fhuD		ATGAAACTTTTAAAAAAGACGGTCCTAATTGGTACAACCCTTCTTCTTGGTTCATTCTTACTCGCAGCTTGTGGTAATACGAATAAAGAAGCCAACAACGCTGACAAAACACATGAAGTAACAGATACCTTAGGCAATAAAGTAACCGTCCCCGCGAAACCCAAACGGATTATTGCGAGTTATTTAGAAGATTATCTAGTTGCATTAGGAGAAAAACCAGTGGCACAATGGACAGTTGGACAAGGCAGCATTCAAGATTATTTAGCGAAAGAATTGAAAGATGTCCCCACTATTTCCTATGACTTGCCATATGAAGCGGTTCTAAAATTTGAACCTGACTTATTATTAATCAGTTCATCTGCTCTAGTTGAAGGCGGTAAATACAAAGAATACAGTAAA…
feuC		ATGACACAGAAAAAAGTGTCTCGTTGGGTGGCTATCTTAATAGTTGGGATTATCCTAACTGCTTGTATCAGTTTAACGCAAGGGGAATTATCTGTTTCCGTCATGGATTTAAAAGCCCTTATTTTGGGACAGGGAAGTCAGGCCAAACAACTGTTAGTTTGGGATTTTCGGTTACCACGGATTGTGCTTGCGGTCCTAGCGGGCGCAGCTTTAGGCTTAAGCGGCGCTATTCTTCAAGGGATTACTCGGAATCCGTTAGCAGATACTGGGATTTTAGGTATTAATGCGGGTGCGGGTTTGGCAGTGATTTTGTTTATTAGTTTTGTTGAGACGACAAGTATCACAACGTTTGCACTTCCACTCGTGGCCTTAGTTGGCGGCTTGCTAGCGGCTGTTGGG…
bdhA_1		ATGGAAAACTTTAATTTTTATGTACCAACAGACATCCGTTTTGGGAAAGATCGTTTAGACGAATTACCTGCTGTGTTAGATCAATTTGGCAAAAATGTCTTACTTGTTTATGGTGGCGGTAGTATCAAACGTAATGGCTTGTACCAACAAATTACTGATTTGGCCCAAAAAAACGGGCATACACTGATTGAGTTGAGCGGTGTCGAACCAAACCCGCGCATTGAAACCGTTAGAAAAGGAATTGAGTTGTGTAAAGAAAACCAAGTCGATGTTATTTTAGCAGTTGGCGGTGGTTCAACCATTGATTGTTCCAAAGCAATAGCTGCGGGCTTTTATTCGGAAGAAGATATCTGGACAGTTATTGCAGCCAGAAAAGGGTATACTGGTCCTGCTTTACCA…
gpmA_1		ATGCCAAAATTAGTTTTTTCTCGTCATGGACTTAGCGAATGGAATGCCTTAAACCAATTTACTGGATGGGCTGACGTAGATTTAGCACCTGAAGGTGTTGAAGAAGCAAAAGAAGGCGGCCGTAAAATTAAAGAAGCAGGCATCGAATTCGACGTTGCTTATACTTCTGTTTTAACTCGTGCCATCAAAACTTGTAACTATTTACTAGAATACTCAGATCAATTATGGGTACCTCAAATCAAATCTTGGCGCTTAAACGAACGTCACTATGGTAAATTACAAGGACTAAACAAAAAAGAAACTGCTGAAAAATACGGAGACGAACAAGTCCACATCTGGCGTCGTTCTTACGATACTCTTCCTCCATTAATGGAAGCAACAGATGAAGGTTCTGCAGCA…
hin		ATGAAACGAATTGGTTATGCACGCACAACTATTATTGAAGACGATTTAAAAAATCAACTAACCACTCTCCAATCGTTTGGTTGTGATGATATTTTCCAAGAGACATTTGATCCTCAAGCGGAGATCAGTGTCTTAGACGAAGTCGAAAAACTTCTTTCTGCTGGGGATACACTTATTGTTTGTAAATTGCACCATTTAGGTAAAACAACCCGCCAATTAACAGACTTTATGAAAATGTTAAAGGAAAAACAAGTTGATTTTGTCAGCATTTCAGAAGGAATTGATACTCACCTTCCAACAGGTGAAGCCTATTTCCAATTAATGGAGAGCTTATCTGCGATGGAATGTGCACTAATTAAAGAACGAACACTCGTCGGGCTCCACAAAGCTCGTGAAAAC…
rpiA		ATGAATCTGAAACAAATGGTAGGAATCGAAGCTGCAAAATATGTAGAAGACGGCATGATTGTCGGTTTGGGTACTGGCTCAACAGCAAAATTTATGGTAGACGAAATTGGTCGTCGCGTAAAAGAAGAAGGATTGTCAATCGTAGGGGTTACTACTTCAAAAGAAACAGAGAAACAAGCCTTGGCCTTGGGCATTCCTTTAAAAAGTATTGATGAGGTTCCGTATGTGGATCTTACGATTGATGGCGCCGATGAAATCAGCGCTGATTTTCAAGGAATCAAAGGCGGTGGCGCTGCCTTACTTTTTGAAAAAATTGTGGCCACTTATTCAAAGAAATGTATTTGGATTGTGGATAAATCAAAAATGGTGGACGATTTAGGGGCTTTCCCGCTTCCAGTT…
rpsL		ATGCCTACAATTAACCAATTAGTACGTAAACCTCGTAAATCTAAAGTAGAAAAATCTGATTCACCAGCCTTAAACAAAGGATATAACAGTTTTAAGAAAACTCAAACAAACGTTAACTCTCCGCAAAAACGTGGAGTTTGTACACGTGTGGGTACGATGACACCTAAAAAACCGAACTCAGCTTTACGTAAATATGCCCGTGTTCGTTTGTCAAACTTAATCGAAGTTACAGCTTATATCCCAGGTATCGGTCACAACTTACAAGAACACAGCGTGGTATTATTACGTGGTGGACGTGTAAAAGACTTACCAGGGGTACGTTACCATATCGTTCGTGGTGCGCTTGATACTGCCGGTGTTAACGACCGTAAACAAAGCCGCTCTAAATACGGTACAAAA…
rpsG		ATGCCTCGTAAAGGTCCTGTTGCAAAACGTGATGTTTTACCAGATCCAATTTATAACTCAAAATTAGTAACTCGCTTAATCAACCGTGTAATGGTTGACGGTAAACGCGGGATTGCTGCTAACATTATCTATAATTCATTTGATATCATCAAAGAATCTACAGGTAACGATCCATTGGAAGTTTTTGAACAAGCAATGAAAAACGTTATGCCTGTTCTTGAAGTTAAAGCACGTCGTGTTGGGGGTTCTAACTACCAAGTACCAGTTGAAGTTCGTCCAGAACGTCGTACAACTTTAGGTTTACGTTGGGTAGTTAACTACGCACGTCTACGTGGTGAACACACAATGGAAGAACGTCTAGCGAAAGAAATCATGGATGCTGCTAACAACACTGGCGCT…
fusA		ATGGCAAGAGAATTTTCACTTGAAAAAACTCGTAACATTGGTATCATGGCCCACGTTGATGCTGGTAAAACAACAACAACTGAGCGTATCTTGTACTACACTGGTAAAATCCATAAAATCGGTGAAACCCATGAAGGTGCTTCACAAATGGACTGGATGGAACAAGAACAAGAACGTGGTATCACGATTACATCCGCTGCGACAACTGCACAGTGGAAAGGCTACCGTGTAAATATCATCGATACTCCAGGACACGTGGACTTCACAATTGAAGTACAACGTTCTCTACGCGTATTAGATGGTGCGGTAACAGTTCTTGACTCTCAATCAGGTGTAGAACCTCAAACAGAAACTGTTTGGCGTCAAGCGACTGAATATAAAGTTCCTCGTATTGTATTC…
tuf		ATGGCAAAAGAAAAATTTGACCGTTCTAAATCCCATGTTAACATTGGTACTATCGGACACGTTGACCATGGTAAAACTACATTAACAGCTGCAATTGCTACTGTATTATCAAAACACGGTGGCGGGGAAGCACAAAGCTACGATTCTATCGATAACGCTCCAGAAGAAAAAGAACGTGGAATCACAATCAACACTTCTCATATCGAATATGAAACTGAAACTCGTCACTATGCACACGTTGACTGCCCAGGACATGCGGACTACGTTAAAAACATGATCACTGGTGCTGCTCAAATGGACGGAGCTATCTTAGTAGTTTCTGCTGCTGATGGTCCTATGCCTCAAACACGTGAACATATCTTATTATCACGTAACGTTGGTGTACCATACATCGTTGTA…
rplC		ATGACCAAAGGAATCTTAGGGAAAAAAGTGGGAATGACACAAATCTTTACTGAGTCTGGTGAATTAATTCCAGTAACAGTAGTTGAAGCTACGCCAAACGTAGTTTTACAAGTAAAAACTGTTGAAACTGACGGATACGAAGCTATCCAAGTTGGTTACCAAGACAAACGTGAAGTTTTATCAAACAAACCTGCGAAAGGTCATGTTGCAAAAGCAAACACGGCTCCTAAGCGCTTCATTAAAGAATTCAAGAATGTTGAGCTAGGAGAATATGAAGTAGGTAAAGAAATCAAAGTAGATGTTTTCCAAGCAGGAGACGTTGTTGATGTTACAGGTACTACGAAAGGTAAAGGATTCCAAGGGGCAATCAAACGTCACGGCCAAAGCCGCGGACCTATG…
rplD		ATGCCGAATGTAGCATTATTCAAACAAGATGGAACTCAAAACGGTGAAATCACTTTAAATGAAGAAATCTTCGGAATCGAACCTAATGAAAGTGTTGTCTATGATGCAATCATCATGCAACGTGCTTCATTAAGACAAGGAACACACGCAGTTAAAAACCGTAGCGCTGTTCGTGGCGGTGGCCGCAAACCATGGCGTCAAAAAGGAACTGGTCGTGCTCGTCAAGGTTCAATCCGTTCACCACAATGGCGTGGAGGTGGCGTAGTCTTTGGACCAACACCGCGTTCATACAGCTACAAACTTCCTAAAAAAGTTCGTCGCTTAGCAATGAAATCTGTATTATCAGACAAAGTTGCTGAAAATAACTTGGTAGCAGTAGAAGGTTTAAGCTTCGATGCA…
rplW		ATGGAATTACTAGACGTAATCAAACGCCCAGTGATCACTGAAAAATCCATGTTAGCTATGGACGAAAAGAAATATACTTTCGAAGTGGACACTCGCGCAAACAAAACTTTAGTAAAACAAGCTGTTGAATCAGCATTCGATGTTAAAGTAGCAAACGTAAACATCTTAAACGTGCGTCCAAAATTCAAACGCATGGGTAAATATGCAGGTTATACAAAAAAACGTCGCAAAGCGATCGTTACATTAACTGAAGATTCAAAAGAAATTCAATTATTCGAAGCTGCTGAATAA
rplB		GTGGCGATTAAAAAGTACAAACCTACCACAAATGGCCGTCGTAACATGACGAGTTCTGATTTCGCTGAAATCACAACTTCAACACCAGAAAAATCATTGTTACAGCCATTAAAAAACAATGCCGGTCGTAACAACAACGGTCGCATTACGGTTCGTCACCAAGGTGGCGGTCACAAACGTCAATACCGTGTGATTGACTTCAAACGTAATAAAGATAACGTCGCAGCGGTTGTTAAAACGATCGAGTACGATCCAAACCGTTCTGCTAACATCGCGTTAGTTCATTACGAAGACGGGGTTAAGGCATACATCTTAGCACCAAAAGGATTAGAAGTAGGCATGCGCCTAGTATCTGGTCCAGAAGCAGATATTAAAGTAGGTAACGCATTACCATTGGAA…
rpsS		ATGGGTCGTAGTTTAAAAAAAGGACCTTTCGTCGATGATCATTTGATGAAAAAGGTCGAAGCACAACAAGGTGCCGAAAAGAAAAAAGTAATTAAAACTTGGTCTCGCCGCTCTACAATTTTTCCATCATTCGTAGGTTTCACAATCGCTGTATATGATGGACGGAAACATGTCCCTGTTTACATTCAAGAAGACATGGTAGGACATAAATTAGGTGAATTTGCACCAACTAGAACTTATCGTGGCCACGTTGCTGACGATAAAAAAACTAAACGCTAA
rplV		ATGTCAGAACAAATTACATCAGCTAAAGCAACTGCAAAAACAGTTCGCACTTCACCTCGTAAAGCACGTTTAGTAATCGATCTTATCAGAGGGAAAAGCGTTGCGGATGCAATTTCAATCTTGAAATTCACACCGAACAAGTCTGCTGGAATCATTGAAAAAGTTTTAATGTCAGCAGTTGCTAACGCAGAAAACAACTTTGACTTAGACGTTGAAAGCTTAGTCGTATCTGAAGCATTTGTTAACGAAGGACCAACAATGAAACGTTTCCGTCCTCGTGCAAAAGGTTCAGCTTCACCAATCAACAAACGTACTAGTCACATCACAGTAGTTGTAACAGAGAAATAA
rpsC		GTGGGTCAAAAAGTACATCCAATTGGAATGCGTGTAGGCATCATCCGCGACTGGGATGCGAAATGGTATGCTGAAAAAGAGTATGCCGAATTCTTACACGAAGATTTAAGAATCCGTAAATTTATCGCAACAAAACTTGCTGATGCTGCTGTATCTACAATTGAAATCGAACGCGCTGCAAACCGTGTTAACATTTCAATTCACACAGCTAAACCAGGTATGGTTATCGGTAAAGGCGGATCTGAAGTCGAAAACCTAAGAAAAGAATTAAACAAATTAACTGGCAAACGAGTTCACATCAACATCGTTGAAATCAAAAAACCAGATTTAGATGCAAAATTAGTAGGCGAAGGAATTGCACGTCAATTAGAAAACCGTGTTGCTTTCCGTCGTGCTCAA…
rplP		ATGTTAGTACCTAAACGTGTAAAACACCGTCGTGAATTCCGCGGAAAAATGCGCGGTGAAGCTAAAGGCGGAAAAGAAGTAGCATTTGGTGAATGGGGTTTACAAGCAACTGAATCTCACTGGATTACTAACCGTCAAATCGAAGCAGCCCGTATTGCAATGACTCGTTACATGAAACGTGGCGGGAAAGTATGGATTAAAATTTTCCCTCACAAGTCTTACACAAGTAAAGCTATCGGCGTACGTATGGGTAAAGGTAAAGGGGCACCAGAAGGCTGGGTATCACCAGTTAAACGTGGTAAAATCATGTTTGAAATCGCAGGCGTTCCTGAAGAAGTAGCTCGTGAAGCTCTTCGTCTTGCATCTCACAAATTGCCGGTAAAAACTAAGATCGTAAAA…
rpmC		ATGAAGGTTAAAGAAATCAGAGAATTAACCACTGCCGAAATGCTAGATAAAGAAAAACAATTAAAAGAAGAATTGTTCAACTTAAGATTCCAATTAGCAACAGGTCAATTAGAAAACACTGCACGTATTAAAGAAGTACGTCAATCGATTGCACGCATCAAAACAGTATTGCGTGAACAAGCTAACTAA
rpsQ		ATGACTGAAGAAAGAAATCAACGTAAAGTTTACCAAGGTCGCGTGGTATCAGACAAAATGGATAAAACAATCACAGTTGTCGTTGAAACAAAGAAAAACCACCCTATCTATGGCAAACGTATGAAATATTCTAAAAAATATAAAGCGCATGATGAAAACAACACAGCGAAAGTTGGAGACATCGTAAAAATCATGGAAACTCGTCCATTATCAGCTACAAAACGTTTCCGTTTACTAGAGGTAGTCGAAGAAGCAGTTATTATCTAA
rplN		GTGATCCAACAAGAAAGTCGTTTAAGAGTCGCTGACAATTCTGGCGCACGTGAAATTTTAACGATCAAAGTCCTAGGCGGATCTGGTCGTAAAACTGCTAACATCGGTGACGTTATTGTTGCTACTGTCAAACAAGCAACGCCAGGTGGGGTTGTTAAAAAAGGTGAAGTAGTTAAAGCCGTTATCGTTCGTACAAAATCTGGCGCTCGTCGTGCTGACGGTTCTTACATCAAATTTGATGAAAATGCTGCGGTAATTATCCGTGACGATAAAAGCCCACGCGGAACACGTATCTTCGGACCAGTTGCACGTGAATTACGTGAAAACAACTTCATGAAGATCGTTTCTCTAGCACCAGAAGTATTATAA
rplX		ATGTTTGTTAAAAAAGGCGATAAAGTAAAAGTTATCACTGGTAAAGATAAAAACAAAGAAGGCGTTGTCTTAGCAGCGTTTCCTAAACAAGATAAAGTTATCGTTGAAGGTGTCAACGTCGTTAAAAAACACCAAAAACCAAACCAAGCAGCCCCACAAGGTGGAATCCTTGAAGTGGAAGCGCCAATTCATGTTTCTAATGTAATGGTGATTGATCCTTCAAACGGAGAAGCTACTAAAGTTGCGTTTAAAGAAGTCGACGGCAAAAAAGTCCGCGTTTCTAAAAAAACAGGTGAAGTTTTAGATAAATAA
rplE		ATGAACCGCCTGAAAGAAAAATATATTAAAGAAGTAACACCATCATTGGTGGAAAAATTTAATTACAGCTCAGTTATGCAAACACCTAAAGTTGATAAAATCGTTATCAACATGGGTGTGGGTGATGCAGTATCAAATGCTAAAAACTTAGACAAAGCTGTTGAAGAATTAGCATTAATCACTGGTCAAAAACCACTTATCACAAAAGCTAAAAAATCTATCGCTGGATTCCGTTTACGTGAAGGAATGCCAATCGGTGCGAAAGTAACGCTACGCGGCGAAAGAATGTACGAATTTTTAGATAAATTAGTAACAGTTTCTTTACCTCGTGTACGTGACTTCCACGGTGTCAGCAAAAAAGCTTTCGATGGTCGTGGTAACTATACTTTAGGTATTAAA…
rpsZ		GTGGCTAAAAAATCAATGATTGCTAAAAACAAACGTCCTGCTAAACATTCAACACAAGCTTATACTCGTTGTGAACGTTGTGGACGTCCACATTCAGTTTATCGTAAATTTCATCTTTGCCGTATTTGCTTCCGCGAACTTGCCTATAAAGGTCAAATTCCCGGCGTGAAGAAAGCTAGCTGGTAA
rpsH		ATGGTCATGACAGATCCAATTGCAGATTTTCTAACTCGCATTCGTAATGCGAACATGGTTAAACATGAAACTTTAGAAGTACCTGCTTCAAAAATCAAACGTGATATCGCAGAAATCCTGAAACGTGAAGGATTTATCCGCGACGTAGAATACATCGAAGATGACAAACAAGGCGTAATCCGTGTTTTCCTAAAATATGGTAAAAACGAAGAACGTGTTATCACAAACTTAAAACGTATTTCTAAACCAGGTTTACGTGCATACGTAAAAGCTGACGAAGTACCAAAAGTATTAAACGGTCTAGGAATTGCAATCATCTCTACATCAGAGGGTGTAATTACTGACAAAGAAGCTAGAGCGAAAAATATCGGCGGCGAAGTAATCGCCTACGTATGGTAA
rplF		GTGAGCCGTATTGGTAATAAAGTTGTTGTTCTTCCTGCTGGTGTTGAAATCAAGCAAGACGGAAACAACATTACAGTTAAAGGACCTAAAGGTGAATTAACACGCGAATTTTCTTCTGATATCAAAATGAACATCGAAGGAAACGAAGTGACATTCATTCGTCCAAACGATTCAAAAGAAATGAAAACAATCCACGGAACAACTCGTGCAAACTTCAACAACATGGTTGTTGGTGTTTCTGAAGGTTTCCAAAAAGCACTTGAACTTATCGGGGTCGGATACCGTGCCCAAGTACAAGGCAACAAATTAACTTTAAACGTTGGTTATTCTCATCCTGTCGAAATGACAGCACCAGAAGGCGTAACATTTGAAGTACCTGCGAACACACAAGTTATCGTT…
rplR		GTGATTACAAAACCAGATAAAAACAAAACACGTCAAAAGAGACATCGTCGTGTACGTAACAAAATCTCTGGTACTGCTGAGTGCCCACGCTTGAACATTTTCCGTTCTAACAAAAACATCTACGCGCAAGTCATTGATGACGTAGCGGGTGTGACGCTAGCAAGTGCCTCTGCCTTGGATAAAGAAATTTCAGGTGGAACAAAAACAGAAACAGCTGCAGCTGTTGGTAAACTAGTTGCTGAACGTGCCGCTGAAAAAGGCATCAAAAAAGTAGTCTTCGACCGTGGTGGATACCTTTACCATGGCCGCGTGCAAGCTTTAGCTGAAGCTGCTCGTGAAAATGGACTAGAATTTTAG
rpsE		ATGGTTTATATTGATCCAAAACATTTGGAATTAGAAGACCGCGTTGTAGCGATCAACCGTGTAACAAAAGTTGTTAAAGGTGGACGTCGTTTACGTTTCGCAGCTTTAGTTGTTGTCGGTGACAAAAACGGACACGTTGGTTTCGGTACTGGTAAAGCACAAGAAGTACCTGAAGCTATCCGTAAAGCAATCGAAGACGCGAAGAAAAACTTAGTTGAAGTGCCTATGGTTGGTTCTACTATCCCGCACGAAGTAATTGGCGTATTCGGTGGCGGCCGTATCCTTATGAAACCTGCAGTAGAAGGTTCTGGGGTAGCTGCTGGTGGACCAGTTCGTGCCGTATTGGAATTAGCTGGTGTAGCAGATATTACATCTAAATCACTAGGTTCAAACACACCT…
rpmD		ATGGCTGAATTAAAAATTACTTTAAAACGCAGTGTTATCGGACGTCCTCAAAACCAACGTGCTACAGTTAAAGCGTTAGGTTTAGGTAAAGTGAATAGTACTGTTACAAAACCTGCCAATGAAGCAATCAAAGGTATGGTTAACACTATTTCACATTTAGTGGACGTAGAAGAAGTTTAA
rplO		ATGAAACTTCATGAATTAAAACCTGCTGAGGGCTCACGCCAAGTACGTAACCGTGTTGGACGTGGTACTTCATCTGGTAATGGTAAAACAGCTGGCCGTGGACAAAAAGGGCAAAAAGCCCGTTCAGGCGGTGGTGTTCGTTTAGGATTTGAAGGGGGTCAAACTCCATTATTCCGTCGTTTACCAAAACGTGGGTTTACAAACATTAATCGTAAAGATTACGCTGTTGTAAACTTAGATACTTTAAACCGTTTTGAAGATGGAACAGAAGTAACTCCTGTTGTCCTAAAAGAAGCAGGAATCGTTAAAAACGAAAAAGCGGGAATCAAAGTTCTTGCAGATGGTGAGTTAACGAAAAAATTAACTGTGAAAGCAGCTAAATTCTCGAAATCAGCACAA…
secY		TTGTTCAAGCTATTAAAGAACGCCTTTAAAGTCAAAGACATTAGATCAAAAATCTTATTTACAGTTTTAATCTTGTTTGTATTTCGCCTAGGTGCGCACATTACTGTGCCCGGGGTGAATGCAAAGGGATTGTCTGATTTAAGTAGCTTACCCTTTTTGAATATGTTGAATATGGTGAGTGGTAGTGCCATGCAAAACTTCTCTATCTTCTCGATGGGGGTTTCGCCATACATTACAGCCTCTATTATTATTCAACTATTGCAAATGGATATTGTACCTAGATTTGTAGAATGGTCAAAACAAGGGGAAGTTGGGCGTAAGAAATTAAATCAAGCAACAAGATATCTAACGATTGTCTTGGGTGTGGCTCAGTCAATGGGGATCACTGCTGGTTTTAAT…
adk		ATGAACCTCATTTTAATGGGATTACCTGGAGCAGGTAAAGGCACCCAAGCAGAAAAAATCATTGATACGTATGGCATTCCACATATTTCTACTGGAGATATGTTCCGTGCAGCAATGAAAAATGAAACTGCCTTGGGCCTAGAAGCGAAATCTTATATCGATAAAGGTGAACTGGTTCCTGACGAAGTAACAAACGGAATTGTTAAAGAACGCCTTGCTGAACCAGATACAGACAAAGGATTCCTATTAGATGGTTTCCCACGTACACTGGATCAAGCAAAAGCATTAGATACAATGCTTAAAGAATTAAACAAAAAAATTGATGCTGTCATTGACATCCATGTAGAAGAAGATGTATTAATCGAGCGTTTAGCTGGACGATTCATCTGTCGCACATGT…
infA		GTGGCAAAAGAAGATATGATTGAAGTCGAAGGTACAGTCGTCGAAACTTTGCCGAATGCAATGTTTAAAGTCGAACTAGAAAATGGACACCAAGTTCTTGCTACTGTTTCAGGTAAAATCCGTATGCACTACATCCGTATCTTACCTGGTGACAAAGTAACAGTTGAATTATCACCGTATGATTTAACGCGTGGCCGTATTACTTATCGCTTTAAATAA
rpmJ		ATGAAAGTAAGACCATCAGTAAAACCAATGTGTGAACATTGTAAAGTAATTCGCCGTAAAGGACGTGTTATGGTTATTTGCCCAGCAAATCCAAAACATAAACAACGTCAAGGATAA
rpsM		ATGGCTCGTATTGCAGGAGTAGACATCCCTCGTGACAAACGTGTAGTAGTTTCTCTTACTTACATTTATGGTATTGGTAACACTACAGCTAAAAAAGTTTTAGCAAACGTTGGCGTATCTGAAGATGTTCGTGTACGTGATTTAACAAACGAACAAACAGATGCGATTCGTGCGGAAATTGATAAGTTAAAAGTTGAAGGGGATCTTCGTCGTGAAGTGAACTTAAACATCAAACGCTTGATGGAAATCGGTTCATACCGTGGAATCCGTCACCGTCGTGGATTACCAACTCGTGGACAAAACACGAAAAATAATGCACGTACTCGTAAAGGCCCTACTAAAACAGTAGCAGGCAAGAAAAAATAA
rpsK		ATGGCAGCAAAAAAAGTTAGTCGTAAACGCCGTGTCAAAAAGAATATAGAATCAGGTGTAGCACATATCCATTCTACATTCAACAATACAATCGTAATGATTACTGATACACATGGTAATGCATTAGCATGGTCATCAGCAGGATCATTAGGCTTTAAAGGAAGCAAAAAATCAACTCCTTTTGCCGCTCAAATGGCTGCAGAAGCCGCAACTAAAGTGGCAATGGAACATGGACTTAAAACTGTAGACGTAACAGTTAAAGGACCTGGTTCTGGACGTGAAGCAGCAATTCGTTCATTACAAGCAACAGGTTTAGAAGTGACTGCAATTCGTGACGTGACTCCAGTTCCTCATAATGGATGCCGCCCTCCAAAACGCCGTCGTGTTTAA
rpoA		ATGATTGAATTTGAAAAACCAAGAATCGAAAAAATTGATGAAAATAGAGATTATGGTAAGTTCGTCGTTGAACCATTAGAACGCGGTTACGGAACTACTTTAGGTAACTCTCTACGTCGTATTTTATTGTCTTCTTTACCAGGAGCTGCAATTACGAATATTCAAATCGATGGTGTTTTACACGAATTCTCAACCATTCCAGGTGTACGAGAAGACGTAACACAAATTATTTTGAATATTAAAGGCTTAGCATTGAAATTATATGCTGAAGAAGAGAAAACCCTTGAGATCGATATTACAGGACCCGCTACCGTGACTGCCGGCGATATTATCGTGGACAGTGATGTTGAGATCCTAAATAAAGATTTAGTTATCTGTAGTGTTGCTGAAGGAGCTACT…
rplQ		GTGAGTTACCGTAAATTAGGACGCACATCAAGCCAACGTAAAGCTATGCTACGTGATATTACAACTGATTTAATCATCAACGAACGCATCGTAACTACTGAAGCTCGTGCGAAAGAAGTACGTTCAACTGTAGAAAAAATGATTACTTTAGGTAAACGTGGAGATCTTCATGCACGTCGTCAAGCAGCTACTTTCGTTCGTAATGAAGTTGCTAGTGTTCGTGAAGAAGATGAGTCTATCGTTGTTGAATCAGCTTTACAAAAGCTATTTAACGATTTAGGACCTCGTTTCGCGGAACGCCAAGGTGGTTACACTCGTATCTTGAAGACAGAACCAAGACGCGGCGATGCAGCACCAATGGTAGTTATCGAATTTGTTAAATAA
ecfA1		ATGCAACCAATCATTGAACTAAATAATATCCAATTTAATTATCAACCAGAAGATGCTTCTCCCGCTTTAAAAGATGTGTCTTTTTCCATTCAACAAGGCGAATGGGTCGCTATTATTGGCCATAATGGTTCTGGTAAATCAACGTTAGCCAAAACGATCAATGGGCTGTTACTGCCAGCTGCTGGGACTATCAAAGTTGGCGGCAAAGAATTAAATGAAGCAAACGTCTGGGATATCCGGCGTATGGTAGGAATGGTTTTTCAGAATCCAGATAACCAATTTGTCGGTTCAACAGTCGAAGACGATGTGGCTTTTGGTTTAGAAAATCAAGGTATTCCGCGTGATGAAATGGTCGAACGTGTTCACGATGCATTAGAACGGGTTCGTATGTTAGATTTT…
ecfA2		ATGGACATCCGTTTTAAACAAGTAGATTTTACTTACCAACCCAATACTCCTTTTGAGCAACGGGCATTATTCGATATTAATTTAACGATTCAAGACGGCTCTTATACAGCGATTGTCGGACATACTGGCAGTGGCAAATCAACGTTATTACAACATTTGAATGCTTTGGTGAAACCAACTAAAGGCCAAGTGACAATTGGAGAGCGTGTGATTACGCCAGAAACTGATAATAAGAATTTAAAACCAATTCGTAAAAAAGTTGGGATCGTTTTTCAATTTCCAGAAGCACAATTGTTTGAAGAAACAGTGGAGCGAGACATCGCTTTCGGACCGAAAAATTTTGGTGTTTCAGACGAAGAAGCGAAAAAGTTAGCTAAGAAAATGCTTGATTTAGTCGGC…
ecfT_1		ATGATGAATAAATTGATTTTTGGGCGTTATATTCCAGGCGATTCTTTTATCCATCGTTTAGATCCGCGTGCAAAATTATTAGCTAGTTTTTATTTTATTGGAATTATCTTTTTAGCAAATAATTGGCAGAGTTATGTTTTAATAGCAGCCTTTACTGCTTTTGCTATTTCATTATCAAAAATCAGCGCCCGCTTCTTTATCCGCGGTGTTCGGCCATTATTATGGCTAATTCTGTTTACTGTGGCTCTTCAAACCTTGTTTACACAAGGGGGGGAAGTGTACTTTCAGTGGGGAATTATTTCCATAACCCAGTTTGGTGTGACGAATGGGCTATTTATTTTCTGTCGTTTTGTTTTAATTATTTTCATGTCAACGTTATTAACTTTAACGACGGCACCA…
truA_1		ATGCCCCGCTATAAAGCAATCATTGCCTATGATGGCACTCATTTTCATGGCTTTCAAAAGCAACCTAATGAGCGTACCGTTCAAGAAGAAATAGAAAAAACGTTAGCACGCATGAATAATGGACGCTCCGTGACGGTTTTTGGTTCAGGACGAACAGATGCAGGTGTTCATGCAATGGGCCAAGTGATTCACTTTGATTATCCGCAGGAACGTCCGTTGGAAAAAATGCGCTTTGCGTTAGATACACAAACACCCGAAGACATTGCTGTGCGCAGCGTGGAACGTGTTTCAGAAGACTTTCATGCACGTTATCATGTGATCGAAAAAACCTATCAATTTAAAGTGGATATTGGCAAACCGCGAAGTCCATTTCGACGTTTTTATGCTAGTTATTTTCCG…
group_4843		ATGTTAGTTACAACAACCGAGAGAATTAGCGGTCAAGAATATGAAATTATTGGAGAAGTTTTCGGGTTAACCACACGTTCTAAAAATATGTTTAAAGATTTAGGTGCTGGACTAAAAAGCGTAGTTGGCGGTGAAATCAAAGGTTACACTGATATGCAACGAGAAGCACGCGACCAAGCAATCGAACGTTTAAAAGCAGAAGCCTCTAAATTAGGTGCAGATGCCGTTGTGATGATGCGTTTTGATTCTGGCACAATTGGCACAGACATGCAATCTGTCGTGGCTTACGGAACAGCTGTTAAATACATCTAA
brnQ		ATGCAAAAAAAGTTAGTTTGGCGTGATTATCTATACGTTGGTTCAATGTTATTCGGTTTGTTTTTCGGTGCTGGAAATTTAATTTTCCCTGTACATATGGGACAAGAAGCGGGGGCTTCCGTCTTTTTAGCAAACTTGGGCTTCTTAGCCACTGGAATTGGCTTACCTTTTCTTGGTGTCATTGCTATGGGTGTTTCTAAAAGTTCAGGTGTTTTTGACTTAGCTTCTCGGATTAATCGTCGTTATGCTCTTATTTTTACCTTACTATTATATTTAACGATTGGTCCTTTCTTTGCTTTACCAAGGTTAGCAACTACTTCTTTTGAGATTGGTCTTGCACCATTTGTTCCGAAAGACTTGCAATGGCTGGTTCTTGCTGGTTTTTCCGCATTATTTTTC…
glnQ_1		ATGAGTGCAATTATTGAAATTGAACATTTACGAAAAAGCTTTGGCGAAAACGAAGTATTAAAAGATATCAATATGAACGTCAACAAAGGAGAAGTTGTCACCATTATCGGTTCTTCTGGTTCTGGTAAATCAACGTTACTACGTTGTATTAATTTGTTAGAAAAACCAACAGATGGCAAAATCATCTATAATGGTAAAAATGTTTTAGAACGTGGTTATAGTTTGCCCAAATATCGGACCCATTTAGGTATGGTTTTCCAATCATTCAATTTATTTAATAACATGAATGTCTTAGAAAACTGTACTTCTGGTCAGATGACTGTCCTAAAAAGAAACAAAGAAGAAGCCAAAAAAATTGCCTTAGAAAATTTAGAAAAAGTTGGCATGGCTCGTTTTATT…
mltF_1		ATGAACAAAAAAGTTTTTTCATTCAGTCTACTACTTGTCACGCTATTTTCGTTACTTGGCATGACAACCAACGCTTCGGCGGAGGAAAATGGTGAATTTCGTGTCGGCATGGAAGCTGGCTACGCCCCTTTTAACTGGTCACAGAAAAATGACGCACATGGCGCAGTGCCTATTCAAGGCAACTCTTATGCAGGCGGCTATGATGTTCAAATTTCTAAAAAAATTGCCGATGGTTTAGGTCGTAAATTAGTAATCGTCCAAACCAAATGGGATGGCTTGGCGCCCGCCTTACAATCTGGAAAAATTGATGCCATTATCGCCGGAATGAGCCCAACCGCTGAACGAAAAAAAGAAATTGCTTTTACAAACCCTTATTATGAATCACAATTTGTCGTAATT…
group_4920		ATGGTCGCATTTATTATTTATTGGGCTGCAATTATTGCCTGCATCGCTTGGGGCGTTTTAAGCATTTGGTTCTCTGTTTTTTATCTTTCTCGTAAAGAAAACGGAAATCTTTGGGCTTTTGCGTTCTTCAACGTTATCGCTATTATCGCCTTAGCAATTGTTTTATTAGTTTACAAAACTTGGGATTTCGGTATCTTAACTTACTCAAGTCTAATTTATACAATTTTAGCTTCTTTAGGTGTATTGACTGTTCTTCAAGCTATTTTAGGTCGTGAACCAAAAGCTGTCAAAGCTTAA
cobB		ATGCAAGATATCACGCAAGCCGAGGCAATTCATTGGTTGGCAACCCAACAAAAAATCACATTTTTAACAGGTGCGGGTATCTCGACAGCCTCAGGTGTGCCAGATTATCGTTCCTTAAAAGGTGTCTATCAAGGAATCCAGCAACCGGAATACTTATTGAGCCGGACTTGCTTAAAAACAGAGCCAGAAAAGTTTTATCAATTCGTTAAAACGCTCTATCATCCAGACGCACAACCTAATATCATTCACCAGAAAATGGCCCAATTAGAGCAAATGAAACGGGGAAAAATTGTTTCACAAAATATTGATGGGCTTCATCGAAAAGCAGGTAGCCAAGAAGTGGTGGACTTTCATGGTAATTTATATGAATGTTATTGCCAAACTTGTGGTGCAACGGTT…
dapH_1		ATGGAAGAATTTAAATCAGAAAAAGAAAAAATGATCGCAGGTGCACTATATTTTGCCTCAGATCCTGAATTAGTGGCTGATCGCAAAAAAGCCCGTGAACAAATGGCGTTAATTAACCAACAACCAGACACTTATATTCGTCGTCAATTAATAGAAGAAACGTTTGGAAAAGTGGGTGTCGGGACGTACATCGAACCGATGATTCAATTTGATTATGGCTACAACATTTCTGTGGGAAAAAATTTCTATGCCAATTTTAATAACGTTTTTTTAGATGTTTGTCCAATCGAAATTGGCGATAACTGTATGTTTGGACCCAATGTGCAACTTTATACAGCCGAGCATCCATTACAAGCGGCCAAGCGTAATAGCGGAATGGAATCAGGGAAACGAATTATC…
ldh_1		ATGGTACACATGACTGCAGCCGCAGGGAATAAAGATCACCAAAAAGTAATTTTAGTCGGGGACGGTGCCGTAGGTTCTAGCTATGCCTTTGCTTTAGTAACTCAGAATATTGCTCAAGAAGTTGGGATTATTGATATTAATGTACCAAAAACTGAAGGAGACGCGTTGGACTTATCTCACGCATTAGCATTTACTTCTCCTAAAAAAATCTATGCTGCTACTTATGACGATTGCCATGATGCAGACTTAGTTGTCTTAACAGCTGGTGCGCCTCAAAAACCAGGCGAAACTCGTTTAGACTTAGTTCATAAAAACTTGAAAATTAATAAAGAAATCGTTACAACAATTGTTGATTCTGGTTTCAACGGTATCTTCTTAGTTGCCGCAAACCCAGTTGAT…
pth		ATGAAAGTAATCGTAGGACTGGGAAATCCCGGTAGTAAATACAAAGAAACAAAACACAACATTGGCTTTATTACGCTAGATGAAATTGCGTATCGGCAAAATGTTTCGTTTAATAATAGTAATTTTGAAGCAGATATTGCAGAGTTTTTTATAGGGACTGAGAAAGTATTGTTAGTGAAACCATTAACATTTATGAATGAATCAGGTCGCTCTGTTGGTCCGTTGTTGACCTACTTTGGGGTAGATGAGGAAGATTTGATTGTTATTTATGATGACTTAGACTTAGAGATCGGTAAAATTCGTTTACGGCAAAAAGGTAGTGCTGGCGGCCACAATGGGATAAAAAGTCTGATTGCCCATTTAGGAACAAATGTCTTTCCTAGAATTAAAATTGGCATT…
mfd		TTGAATATTATCGAACGAATTAGCCAAACAGAAATTGCTAAATCATGGCGCAGTCAACTAATGACAACAGGAACGCGCCAACTAATTACTGGGTTATCAGGCTCTGCTAAAACATTACTGATGGCAGGCGCTTTACAAAAGACGCATCAAAAAATTGTTATTGCGGTCCCAAACCTATACTATGCCAATCAATTAGTAGATGATTTTTTAAATATTTTACCTTCAGAACAAGTTCATCTATTTCCAGTAGATGAAGTGTTATCCGCCGAAATGGCCTTTTCTTCACCAGAAGCGCGCGCAGATCGAGTGAGTGCGTTAAATTTCCTGATGACAGCGAATGCAGGAATCGTGGTCGTACCAGTAGCTGGACTACGAAAATATTTGCCAACGAAAGAAACG…
murJ_1		ATGGCACAAAAAGAAATGCAACGAATGATGCAAGGTGCCGTTGTGTTAACCGTTGCTTCCTTCATTGCAAAAGTGTTGAGTGCGTTTTATCGCGTTCCTTTTCAGAACTTTGTAGGGGATGAAGGATTTTACGTGTATCAGCAAGTTTATCCAATCTATGGGATTGCGATGACATTAGCATTGTCAGGCTTACCGCAATTTATTTCCAAAATTGTTGCTGAACAACCAGATATTCGGAGTCAAAAACAAGTGTTGCGCCAACTATATCCCTATGTGTTATGGTTAGCGATTGCTTGTTGGGCCTTCTTTTTCTTTGGTAGTCAAGAAATTGCTATTAGTATGGGGGATGCTGCACTCCAACCATTAATGGAAGTTGTTTCCTTTACCTTTTTACTCGTT…
group_5085		ATGCGGTTAGATAAATTTTTAAAAGTTTCTCGCATTATTAAAAGAAGAACAGTTGCCAAAGAAGTCGCTGATAAAGGCCGGATTCAAATCAACGGAGTCTTAGCCAAATCTTCTAGTACTGTGAAGATTGGTGACCTTGTCAAAATTCAATTTGGGAACAGAATTTTAGAAGTAGAAGTCCTGCAACTGAATGACTCTACGAAAAAAGAAGATGCCACAAAAATGTATGAAATAAAATCAGAAACACGTGTCTCTGAAGAATAA
group_4052		ATGGGAAAGAATGAAAAAAACTCGAAGAAAGTTGCGGCATTGGAAAATGACTACACGAAAGAACAGTATGTCGAATTCCAAAAACAACAGAAACAATTGATTTTTAGACGCAGACGCTTGGCAGCGATTTTTCTCGTGGCCTTCATTATTTTTGCCTTTTCTGGCATCCAATTGATGAAAGATTATCATCGCTTAGGTGCTTTCAAACAAGAACGAGCAGATGCAATTGCTGAATCCGTAGCAGTTGATAAGAAGGTCAAGGATCTAAAAAAAGACGTTGCTTTGTTAAAAGATGATGATTATGTGGCAAAATTAGCACGTAGCCGTTTCCTTCTCTCAAAAGAAGGCGAACAGATTTATCCCACACCAGAACAAATGAAAAAAACACAGACTTCTGGA…
pnp_1		ATGTCAATCGAAGTAGGAGCTAAATTGCCAGGAAAAGTGTCAGGGATTACTAACTTTGGTGCATTTATTGATTTAGGAGAAGGAAAAACTGGGTTAGTACACATCAGTGAAGTGTCTAATGGATTCGTTAAAGATATTCATGATGTATTAACAGTAGGTGACGAAGTAACAGTGAAAGTAACCTCAGTTGGTGACGACGGCAAAATTGGCTTATCGATCCGTAAAGCACAAGAGCCAGCAGAAGGGCAACAACCAAAACGTGAATTTCAACGTCGTGAAAACAATTATGAGAATCGTGACCGTAATCCACGCGCAGGGGGCAAAAAGCCTTTCAATAAACCACAAGCAAATAACAATAACAATAAACAAGATTTTGACTCATTGATGAGCTCTTTCTTG…
tilS		ATGTTTTGGCAGTTTTATAAACGAGGAAAAGAACAAGGATTTTGGCAACCGCATCAAACAATCGTGGTCGCCGTTTCTGGTGGTGTAGACTCCATGGCCCTTTTGACGTTAATGGAACAGGTGGCAGAAAAAGAACAATTACAATTGGTTGTTGCACATGTCAATCATCAATTGCGAGAAGCGTCGGCACAGGAAGCGCAATATCTCGCTACCTATTGTCAGCAGCGAGAGCTAACGTATTATGAAACACGTTGGGAAGACCCTGAAAAGCAACGAAATTTAGAAGCAAAAGCGCGCACATTTCGTTATGAATTTTTTAAAGAAGTCATGGAAATTGAAGGTGCGGCGGTCTTAATGACGGCACATCATCTAGACGATCAAGCGGAAACGATTTTAATG…
hpt		ATGATAGAAAAAGATATTGAGAAAGTCCTAATCTCCAAAGAAGAAATTCTTGCGAAGTCTGCAGAGCTTGGCAAGCAACTGACAGAAGAATATCAAGGGAAAAATCCTTTAGTGGTCGGTATTTTAAAAGGTGCAGTACCATTTATGGCTGATTTGACTCGTGAAATCAATACTTATTTAGAATTGGACTTTATGGATGTATCTAGCTACGGCAACGCGACAGTTTCTTCAGGCGAAGTAAAAATTGTCAAAGACTTGGACACAAATGTCGAAGGTAGACATATTTTAATCGTAGAAGATATCATCGATAGTGGTCGTACATTAGCGTATTTAGTAGATTTGTTTAGATACCGTAAAGCTGCATCTGTGAAAATTGTTACCTTATTAGATAAACCAGAA…
ftsH		ATGAACAAAAAGAATAATGGCATGAAAAATGGTTTATACTACGTCTTAGTAGTACTTGCCATGGTCATGGTTGTCTATTTCATTTTTGGAAATAACAACCAACAATCGCCAGACATCGATTACTCAACCTTCCAACAACAATTGGAAGACGGAAAAGTCAAAGACATGACCATTCAACCAACCAATGGGGTTTACCGGATTGAAGGTCAGTATAAAGAAAAACAAGAAGTGAAAGACACAGGTGGTCTGTCATTGTGGGGCTCAACGCAAGCGTCGTCAAAAGGCTTCACAACAACCGTTTTACCTAGTGATACAACCTTAGCTGGCATTCAAGATGCGGCACAAAATAACAAGGTGAAGCTAGTTGTCAAAGAACAATCAACAAGTGGTGCTTGGTTG…
hslO		ATGGAAGATTATTTAGTAAAAGCCCTTTGTTATAAAGGTTCAATACGAGCATATGCCATCAGTGCCACTGAAACTGTTAGCGAAGCGCAAAGAAGACATGATACATGGAGTTCTTCTACTGCAGCGTTAGGACGCACATTGATTGGAGCCCTTTTACTAGGAGCGACTTTAAAAGGTGACGATAAATTAACTGTAAAAGTACAAGGAAATGGCCCAGCTGGCGCTATTATTGTCGATAGTAATGGCCGCGGAGAAACAAAAGGCTACATTAAAAATCCACATGTCAGCTTAAAGTTGAATGCAACAGGTAAAATTGATGTACGTGGTGCTGTCGGTAACGAAGGAATTTTCACAGTCATTAAAGATTTAGGATTAAAAGAAACCTTTTCTGGACAAACA…
dusB		ATGTGGAAAATTGGAGACGTTGAAATCCCCAACCGTGTTGTCGTAGCTCCGATGGCGGGTATTAGTAACGCCGCTTTTCGTGTGACTGTAAAAGAATTTGGCGCAGGATTAGTCGTTTGTGAAATGATTAGTGACAAAGGAATTAAATTAAGAAACAAAAAAACCTTAGAAATGCTATATATTGATGAGCGAGAATATCCTTTAAGTGTACAAATTTTTGGTGGAGATAAAGAAACATTAGTGGAAGCTGCTAAGTTTGTGGAAGAAAATACGCAAGCGGCGATTATTGATATTAACATGGGTTGCCCTGTCAATAAAATAATTAAAGCTGAAGCTGGTGCGAAATGGTTGCTGGATCCGAATAAAGTGCATGAGATGGTTCACGCAGTCTCTTCGGCA…
lysS		GTGGCAGAAGAACAACAAGCGCATTTAGAGGATTTAAATGATCAAATGCTCGTGCGCCGCGAAAAAATGGAAGCTTTACGTGAAGAAGGGATTGATCCTTTCGGTAAACGTTTCGATCGCACTCATAATTCAGCAGAACTTCATGAACAATATGATAATCATACAAAAGAAGAACTTAGTGAAATGAATACAGAAGTCAGCGTTGCTGGACGTATGATGACAAAACGTGGTAAAGGAAAAGCTGGTTTCGCCCATTTGCAAGACCGTGAAGGCCAAATTCAAATTTATGTTCGGAAGGACCAAGTTGGAGACGAAGCCTATGAACTATTTAAACATGCTGACTTAGGCGACTTCTTTGGTGTGACAGGTCAAGTAATGAAAACCAATACGGGGGAAGTT…
group_420		ATGGCATTTAGAAAAGACTTTTTATGGGGTGGCGCAACAGCAGCCAATCAATGTGAAGGTGGCTATAACGAAGGCGGACGTGGTTTGGCAAACGTCGATTTAGCGCCAACTGGTCCAGATCGTTTTCCAGTAATCACTGGTGAAAAGAAAATGTTTAACTTTGATGAGGAACATTTCTATCCTGCACAAGAGGCGATTGATATGTATCATCGCTATAAAGAAGATATCGCCTTGTTTGGTGAAATGGGTTTTAAAACATACCGTTTATCCATTGCTTGGAGTCGAATTTTTCCAATGGGAGATGAAACAGAGCCGAATGAAGAAGGCTTGAAGTTCTATGAAGACTTATTCAAAGAATGTCATAAATATGGGATTGAGCCACTAGTAACGATTACACAC…
gpmA_2		ATGAAAAAACGATTGACGATTGTGGGGATGCTTTTTCTGGCCATTTTAGTAATGGTTGGTTGTGGTAAAAATCAGCAAGCAACGACAAAAGAAAAAGAGACAAAACCTGAAGAACTAACTCTTTACATTGTGCGCCACGGAAAAACCATGTTAAATACGACGGACCGCGTACAAGGATGGTCAGATGCGGTCCTAACACCAGAAGGTGAAAAAGTTGTGACAGCAACTGGGATTGGACTGAAAGATGTTGCCTTTCAAAATGCATATAGTAGTGATAGTGGCCGCGCCTTGCAAACTGCTCAACTTATTTTAGATCAAAATAAAGCAGGCAAAGACCTTGAAGTCGTGCGTGACCCAGATTTACGTGAATTTAATTTTGGTAGCTATGAAGGGGATTTA…
yedJ		ATGTTTGAAAATGAATCTCTTAGTTTTGAAGAACAAACAATTATTCAAGCAGCAGAGCGTTATGTTCAACAAGAATTAGCCAACGAAGCAAGTGGCCATGACTGGTGGCATATTTATCGGGTGACACAATTAGCAAAAACAATTGCAGAGAAAGAACAAGCAAATTTATTTTTATGTATATTAACAGCATTGTTACATGATATTGGCGATGAAAAATTTAACGAAAGTGAAGAGGCTGGCTTGCTAAAGGTGCAACAATGGTTGGAAGCAAATAACGTATCAACAGAGCAAACGAATCACATCCTTTCCATTATTGCTAATATGTCCTTTAAAGGAGGAAATACTGGGAAAACAGTCACTACATTAGAAGGAAAAGTGGTCCAGGATGCGGATCGATTA…
zitB		ATGGAGACAAAAAAATCGAGTGGCATGTTTGCAGTTATTGCCGCACTGATTGCGAATATTTTAGTAGCGATTAGTAAATTTGTTGGTTTTGCTTTAAGTGGTAGTACCGCTATGATGAATGAAAGTATCCACAGTGTCGTGGACTGTAGTAATCAGGTGTTATTACTTTTTGGGAATAAGCGCGCTTCTCGTGGACAAAGTGCGTTACATCAATTTGGAGAAGGCCGTGCAAAATACTTTTTTAGTACAATTGTTGCAACGATGCTCTTTTTTGGTGGGGGCGCGTTAGGCGTAATGGAGGCTATTCAGAAGTTACTGCATCCCTCTCATGAAGTAGAAAATGTGGCTATTGTCATTGGTATTTTAATTTTTGGTTTGCTTGTGGAAGGTAGCTCGTTG…
fabI		ATGTTTTTACAAAATAAGAATGTCGTCGTAATGGGTGTTGCCAACAAAAAAAGTATTGCTTGGGGCTGTGCAAAAGCATTAAAAGATCAAGGGGCCAATGTTATTTATACGTATCAAAATGAACGCATGAAAAAGCAAGTGGTTAAATTAGCAGATGAAAATGATTTGTTGGTGGAATGCGATGTTGCTTCTGATGCGTCCATTCAAGCAGCCTTTGAAACAATTAAAAATGAAGTGGGCACGATCGATGGACTAGTCCATGCGATTGCTTTTGCCAAAAAAGAAGAATTGTCTGGAAACGTTAGTGACATCACTCGTGATGGTTTCCTATTAGCACAAGATATTAGTAGCTACTCTCTTTTAGCAGTCACTCATTATGCGAAACCTTTGTTAAATCCT…
fabF_1		ATGAAAAGAGTGGTCATAACCGGCATGGGTGCCGTAACACCATTAGGCAATACCGTAAAAGAATTTTGGCATAATCTAGTGGATGGCAAGCTAGGAATTGGCAAAATTACTAAATTTGATTCTGAAGATACTGGGGTGGCTTTGGCTGGTGAAGTGAAAGAGTTTGACCCAAGTGCTGTTTTAGAACGCAAAGAGCAAAAAAGAATGGACTTATTTTCTCAATATGGCTTGGTCGCTGCTTTAGAAGCGTGGGAAATGAGTGGTTTAACAGAAGCAACGATTGACCCGACTCGTTTAGGTGTGATTGTCGGTAGTGGGATTGGCGGGATGACTACCTTACAAGACCAAGTACGGGTAATGGATAAAAAAGGCGCAAAACGCGTAACACCATTTTTCGTG…
fabZ_1		ATGAAAAAAGTAATGACTGCAACAGAAATTATGGAAATGATTCCTAATCGCTATCCGATTTGTTATATTGATTATGTGGATGAAATTATTCCAAATGAAAAGATTATTGCAACAAAAAATGTGACAATTAACGAAGAATTTTTCCAAGGACATTTCCCTGGAAATCCAACAATGCCAGGCGTTTTGATTATTGAAGCATTGGCACAAGTAGGTTCGATTTTAATCTTAAAAATGGATCAATTTGAAGGTGAAACAGCCTATATTGGCGGTATCAACAAAGCCAAATTCCGTCAAAAAGTGGTCCCTGGTGATGTCTTGAAATTACATTTTGAAATCGTCAAATTACGTGACTTTGTCGGCATCGGCAAAGCGACTGCTTACGTGGAAGATAAAAAGGTC…
group_2946		ATGAACCCAACTATTCAACCTTACCAATTTAACATAATTAAAGAACAAGTCGCTGTGTTACTAAATACCTATACGTCTGTTAACGATGCTACGACTGTCAAAACTGTCCAGGCCCTATGTGCCGAAAAAATCAATGGGTTATTTCCAGAAGAACACCCTGCTGTTACGATTTTGTTGGACAAAGTGATGGATCGTCGTTTAACACGCGCACGTGCTGAAAAATATTTAGATGAATTAAAAGAAACCGTGTTGCCCTTTAAAGAACCTTCAACACCACAAGTCACGAAAGTCTTTCGCAAAGTGAAAAAGTTAAAGATTCCTGAGTGGGAAAACATGGATTTACGGAACAATACCTATGTCGGTTGGAACGACGCTGGGACTCAGAAAAAATTTATCTTA…
efp		ATGATTGCAGCAAGCGATTTAAAAGCCGGTATGACTTTTGAGCAAGACGGCAAATTAATTAAAGTAATGGAAGCTAGCCACCACAAACCAGGTAAAGGTAACACGGTTATGCGTATGAAATTAAAAGATGTTCGTACGGGTTCAACAACAGATACAACAATGCGCCCAGATGAAAAAGTGAAAAAAGCGCACATCGATACAAAACCGGTTCAATATTTATACAGCCAAGATGATATGGCTATTTTCATGGATTTAGAAACATATGAACAATATGAAGTACCAACTGCTTTAATTGAAGAAGAACTAAAATATTTATTAGAAAATATGGAAGTAAAAATTCAATTTTATGGTGAAGAAGTCATTGGTTTAACTTTACCAACAACGGTAATCTTACGTGTT…
cysM		ATGATTGTTCAGTCAATTTTAGACACAATCGGAGCAACACCATTATTTGAATTTACAAGTGAACAATATCCTATGCCAGAAGGCACTAAAATTTATGCGAAACTAGAATATTTGAATCCAGGTGGCAGCGTCAAAGATCGGCTTGGTGTGCATCTTCTCAAAGAAGCAATGAAAACGGGAAAGATAAATCAAGCCACAACAATTATTGAACCGACAGCGGGGAATACAGGGATTGGACTTGGATTAGCTGCCAGTCAACTGGGCCTCAAGACAATCTTTGTTGTGCCAGAAAAATTTAGTCAGGAAAAACAACAGCTGATGCAAGCGTTAGGTGCTAAAATTGTCCCTTCGCCAACAGAGCAAGGGATTGTCGGAGCGATAACTAGTGCCCAAGACTTA…
metC		ATGAAATTCAATACCAAATTAATTCATGGCGGCATTAGTAAAGACACAACAACAGGTGCAGTGAGTGTTCCTATTTATCAAACGTCAACCTTTGAACAAAATGGCGTGGGCCAGCCAAAAGAATATGAATATTCTCGTTCAGGTAATCCCACACGTCACGCGTTAGAAACCTTAATCGCTGAGTTAGAAGGTGGGAGCCATGGCTTTGCGTTTAGCTCAGGCTTAGCTGGTATCCATGCAATCATTTCTATGTTTGGACCCGAAGATCATATTTTATTAGGTGACGATGTCTATGGGGGGAGTTTCCGTTTATTGGATAAAGTATTTGTAGCAAATGGGTTAAGCTACACGATTGTAAACGCCAGCGACTTATCAACAATTGAAGCCGCAATTCAGCCA…
bglA_2		ATGTCAATTTTGAAAAATGATTTTCTTTGGGGCGGCGCTGTCGCTGCTCATCAATTAGAAGGAGGCTGGGACCAAGGCGGTAAAGGGGTGAGCGTGGCGGATGTAATGACTGCCGGTGCACATGGCGTCCCTCGTAAAATTACCGCAGGCGTTTTACCAGATGAACACTATCCTAACCATGAAGCGATTGATTTTTACCATCGCTATCAAGAAGATATTCAACTATTCAAAGAACTTGGTTTAAATTGTTTCCGAACCTCTATTGCTTGGACACGAATTTTTCCTAACGGAGATGAAGAAACGCCCAATGAAGAAGGCCTTCGTTTTTATGATGCACTTTTTGACGAGTGTTTGAAAAATGGCATTGAGCCAGTCGTGACACTGTCTCACTTTGAAATG…
gmuC		ATGAACGAATGGATTAACGAGAAATTATTACCTCCAGTACTAAAATTCGTCAATACCAAAGCAATTACTGCCTTACGGAACGGGATGCTTTACACGATGCCTTTTACCATTGTTGGTTCCGTGTTTCTTCTATTAGCGAATTTCCCAGTTACAGCTATTTCTGAATGGGTTAACGCAAGCGGTCTGGCTGTTTATTTCAATCAAGCATATGGTGCATCTTTTGCGATTATGTCGTTATTTGCGGTCATCGGTATTGCCTACTCATATGTAAAAAGCGAGGGATTTGAAGGCCTCCCAGCGGGCATGATTGCCATGGTGGTTTTCATTTTGTTTATGTCATCTGAAGTCAAAGATGCGGTTTCTGGCGCAGTAGTTGGCAATGTCATCAACAAAGATTGG…
yyaP		GTGGCACGGGAAGTAATTTTATTTATTGCAGCGAGTATTGATGGTTTCATTGCGGACAAAGCGGGCGGTGTTGCTTGGTTAGAAGAGAATATTCGTGGCGATGAAGAAGATCGTAGTTACGATGAAATGTATGAAAAAATAGACACTGTGGTAATGGGGCGGACTACTTATGATCAAGTGACACAAGAATTGTCCCCAGATGTGTATTTTTATGAAGACAAGCATTCTTATATCATTACCTCTCATCCAGAACCATCAACTGCTTCAAGAACTTTTACCAAGGAAGATCCCGTCACATTAATTCGTCGTCTCAAAGAAGAAGACGGCGCGGGAATTTGGATTGTTGGAGGCCCGAAAGTGGTTCAACCGCTTTTGGCAGCTGATTTAATTGATACCTTC…
ntpJ_1		ATGAAACATCAGATCAAAAGAAGGTTGTATATTTCACCTGTTCAAACAATTGTCTTAGGCTTTTTTCTATTAATTGTTGTAGGCACGATCTTATTAATGATGCCTTTTTCTGCACAAGCTGGACAAAAAACGCAATGGATTGATGCTTTTTTCGTGGCAACTTCCGCCGTCTGTGTTACAGGGCTTTCGCCTTTGAATACGGCGGAACATTGGAGTCCTATCGGGCAAGTTATTATTATGATTTTGATTGAATTAGGCGGCTTAGGCTTTTTAACCGTTGCCACGATTTTCTTTAGTTTGCTGCGGAAAAAAGCGTCACTAAGTGTACGGATGTTGTATCAAGAAGCTTTAAATGTTAGTGAAGTTTCCGGAGTTTTTCGTTTAATGAAATATATTATG…
napA_1		ATGGAATTTTTAGGTATTTTATGTTTGATTTTAATTACAACGACTTTAGCAGGTGTTGCTTGTAAAAGAGTAGGAATTCCTGCGGTAATTGGGCAATTGCTAGTAGGGATTGTGTTAGGTCCAGCGATGTTAAATATTGTGCATCAAGATGTGTTTGTGCATGACTTTTCAGAAATTGGTGTCATTATGCTGATGTTTATTGCTGGAATGGAATGTGAATTGGAATTATTGAAAAAATATGCGAAACCTAGTGTCATGGTCGCTATTTTGGGCATCGTTTTACCGGTTGGTTTTACTATGTTGATTGGTCAGCTGTTTGCTTTTTCTTGGAAAGAAGCTTTTTTCCTTGGGTTAGTTTTAGCAGCAACGTCGGTCAGCATTTCAGTAGAAGTATTAAGA…
copY		ATGGCAAAAGATAAATTAGCGACAATTACAGATGCAGAGTGGGAAGTCATGCGGGTTATTTGGACCCAAGGCAAGACCACGAGTCGTGAAGTGCATACACTTTTAAATGAGAAGAAAGAATGGAAATCAACGACCGTCAAGACGTTACTAAGTCGTTTAACAGATAAAGGGTTAGTTGGAACGGAGAAGGCAGGCAATAAATATATTTATTATCCGCTAGTAGAAGAACGTCAGAGCGTTGAAACGGTGGCAGATGAACTTTTAGCCAAAGTGTGCAGCCGTAAAGTTGGTTCCGTGGTGGAAACAATTTTAACAGAGAGTCAGTTGAGTTATGACGATTTGGATCGATTAGAGGAACTATTAAAAGAGAAGCGCAAGACGGCGGTTGAATCCGTCCCT…
group_4406		ATGCTTTTAGAAATAGATGAACAAAGCGAACAGCCCATCTATCAGCAACTCATTGATCAAATCATTGTAGGCATTGCCAAAGGTGAACTGGTTCCCAATGAAAGTTTGCCTTCTATCCGACAATTGGCGGACGAAATCGGGGTCAATATGATGACTGTTTCAAAAGCTTATAATAAGTTAAAGCAATCAGGTTATATTGTGACTGACCGTCGTAACGGCACCAAAATTGCCGCAAAGTTACCTGCTACCGCTGTTTGGCAACAGCAATTGCATGAGCGTTTAGAACTTCTGTTGGCTGAAAGTTTTTTACATCAGCAATCCGAAGCAGAAATCCAAGCACTTATTCAGAAAATTTATCAAAATTTTGATTCGAAAGGGCGTGCATTATAA
mhqA_1		ATGAATACACAAATTTTAGGTTTACACCACGTCACTGCCATGACTTCAAGTGCCGAAAAAATTTATCACTTTTTCACCGATATTTTAGGTCTACGTTTAATTAAGAAGACTGTCAACCAAGACGATATTGAAACATATCATTTATTTTTTGCTGATGATGCCGGCTCTCCCGGAACAGATATGACTTTCTTTGACTTCCCAGGCTTACCTAAAGGAACCAAAGGAACCAATACAATTTCTCGTACTTCCTTTCGTGTAAAAGATGATGCTACTTTGGATTACTGGGTATCACGCTTTAATGAATATGCAATTGATCATGGAGAAATTCAAGAACGTTTTGGTAAAAAGTATTTAGAATTTGAAGACTTTGACAATCAACGTTACCAACTTATTTCTGAT…
gdnC		ATGAGTAAAGCTTGGTTAAAAGTTATTTTTGGCGCTTTTTGTGAAGTGATTTGGGTCATTGGCATGAAGCATAGCACAACATGGTGGGAGATTTTAGGGACAGTAATCGCAATCTTTATCAGTTTCTATGCGCTGATTAAAGCAGGAGAAGAATTGCCAGTCGGTACAGCCTATGCTGTATTTGTTGGCTTAGGTAGTGCTGGAACTATTGTGACAGATCATTTTTTATTCCACACACCATTGGGCATAGGAAAAGTTCTTTTTCTGTTGCTGTTATTAATAGGTATAATTGGCTTAAAAATGGTAACTGGAAATAAAGAGGAGGAAACAAGATGA
gdnD		ATGAGTTGGTTATACTTAGTTATTGCAGGCTGTTTTGAAATTTTTGGCGTAGGTTCAATTAAACTATTTACAACAAAAAAAGACTTACGTTCATTGTTAATTTTAATTCTAGCGTTTAGTGGTAGTTTCTTATTCTTATATTTAGGGATGAGACAATTACCGATGGGCGTTTCTTATGCGGTTTGGACAGGAATTGGTACAGCAGGAGGCGCTATTTTAGGAATGCTCTTAGGTGAATCAAAAGACCTACGACGGATATTTTTTATTTTTTTAATCATTGTTTCTGTGATTGGTTTAAAATTAATTGGTTAG
group_3893		ATGTCTGAAAAGCAATCCCCTTATGAAATGGCTTGTGCATTCCACGAGGTTTTTAATCCACAACAACCAGAGCAACCAACTGCTTTTTCGCCAGAGCTAGCCAGTCGACGAGCAGAGTTTAAAGTCGAAGAACTTGTAGAATTTTTATATAGTGCTGCTGATAATGACCAAGTGCTTTTTCAACAATTGGTCAACGGATTAAAAAAATCTGTCGATAAAGCAGAGCAGAAAGTCTTGGCGAAAGGCAAACCAGTATCTGATCCTTTAGTGGAGGAAGTGGATGCACTAGTTGATTTATTGTATTTTACTTATGGTTCGTTTTGCTTAATGGGCGTCAATCCAACAAAAATTATTGAAATCGTTCATCAAGCCAATATGGGGAAATTATTTCCAGATGGG…
yclM		GTGAACGTAGTTAAATTCGGCGGTAGCTCGCTAGCATCAGCACCACAGTTACAGAAAGTCTTACAAATCGTCAAGGAAGAGCCGCGCCGAACGTTTGTCGTTGTATCCGCTCCTGGAAAGCGAACCCCGCAAGATATTAAAGTGACTGATTTATTGATTCAATACTATCAGCGCTACTTAAATAATGAGGAAATTGAATCGACAATCTCTGCCATCATTCGTCGTTATGAAGATCTTTTTGATGAATTACACTTGGATAAAGCAGTTTTAGCTGATATTGCTATTTCGATTCGCCAATTAGCCACTTTACCAAAAGAAAACAATGCTTTTCTATTTGACTATTTTTTAGCTAGCGGCGAGGACAATAATGCAAAAGTTGTTGCCAGTTTTTTCAATCAG…
ezrA		ATGAAGAATAATTGGATTATCATTTTAGTACTAGTAATCGTTATTATTGCTGCGGTGCTATACTTAATTGGTTATTTTATGCGCAAAAAAAATCAAGAACAATTAGATGAATTAGAAGTTCGTAAAGAAGCCCTGTTTGACTTGCCAGTCTTTGAAGAAATCGATGACATTAAAAAAATGCATCTAGTTGGACAGAGTCAAAATAGTTTCCGTGAATGGAATCAACGTTGGGTAGAACTATCGACGCGTTCTTTCGCCGAACTAGAGAGTCAAATTTATGAAGTCGAAAATCAAAATGAAATTTTCCGTTTCATGAAAGCGAAGAAAGCGGTCGTGGAAGCGAATGAAACGATGACCGAAATGGAAGCCGAAGTGGAAGTCATTCGTAATGGCTTGAAA…
iscS_1		ATGATTTATTTTGATAATAGTGCAACTACACCGATTTACCCCCAGGCTTTAGATACATATGTAAAAACCAGTCAGCGGATTATTGGCAATCCGTCTAGCCTACATGACTTAGGCAGCCAAGCGAATCGGCTCTTACAACAAGCACGGAAGCAGATTGCGGAGCTAATCAATGTTTCAGCAAATGAAATCTATTTTACAAGTGGCGGAACTGAAGGAGATAACTGGGTTTTAAAAGGAACGGCAATCGAAAAACGAGAATTTGGTAATCATATTATTATTTCTGCAGTGGAACATCCAGCAGTTACAGAAACAGCGGAACAATTAGTCGAACTAGGTTTTGAACTTTCTTATGCGCCAGTGGATAAAGAAGGTCGTGTAAAAGTCGAGGAACTACAGAAA…
group_4280		ATGAAAAGTATTTATTATTTATCAGCGGATGATCTATTTCAAATGAATACTTTCTTGATCCAAACGTATTCTCCCGCAGAACAAATTGGCATCAAAGATCGTAATGCATTAGAAATGGCTAGCAACCAACCAGCACAATTCGTCTTTGACGTTGACCTGTACCCAACAATTGAAGAAAAAGCAGCTATTTTAATGATTAACATTGCAACAAAGCATTGTTTTTACAATGCAAATAAACGGACAGCTGTAATGGCAACCGACTTATTTTTACAATTAAACGGTTATGATTTCCAATTAGATACGCAAGAAGGCGTTGATTTATTGGTTTTTATTGCTACTTATAGATCAGATTTTGATCAGTTGAAAAACGATGTATCAAAAGTAATCAGAGCTAAATTA…
group_5203		GTGGAAATCAAAGAAAGAAAACTTAGAAAAGTTGGGAATTCTGTTGTTATGACATTGTCAAAAGAGTTTCTAGAAAGCATTGGTGCGACTGCGACAGACACCGTTTATGTAGACGAAGAAAAATTAAAAGATATTATTGTTAAAAAAAATATGTCAGAACATCAAAAAAAATTACAACAAATGATGGAGAACTCAAAACAAAAACATAATGAGCTGTACAAAGAATTGGTTACTAAATGA
group_57		ATGTTACACACAGTAATTTTGAAAAACAATTACCAAGACTCCATCAACTTAATGTTATTGACCAATAAAATCAATGCATTAGATGGTGTAACCATGAGTCAAATCATGATGGGAACAGATGCCAACAAAGACATCCTTAACAACACGAACTTGTTAACGGATGAGGCCAATAGTGCATCTGCAAACGACATGATGATTGTGGTTGACAGTGAAAAAGAAAACATCATGGAAGAAGTTATGCCAGCGATTGATGAATTCTTAGATGATTTATCAGCAAAGGGAACTAGTGAAGAAGCACAAGCAGCAACTTCTTGGTCAGAAGCGTTTGATCTTTTACCAGAGGCGAATGTAGCGCTATTCAGTATTCCTGGTGAATATGGTGCGCCAGAAATGGAACGT…
group_1808		TTGAATAACCAACTAGTCATTAGTGACTACATTTTTCCTATCCACCAATATGGCAAGATGGGAACCATTCACAGTGTTTTTGAACGTTCATTTAATCTGAAAGTCCAGGATCAATTAATCAATGTTGCAAACTTCCATAATTATTTATCAAGCTTTGGTATGTTTTTGCCAGATCAATTGTTTCAAGAAATCTTTCCGTATGTACAACAAGGTAATAAAGTCAAAATCACAGAAAATCAGTTGACCTTTTACAGTACAGTCGGCGTGAAAACGATCCAACTCACACCTGCTGAGGTCGTTTCTTTAAACATTACTCATTTCAAGTTAGAAAAAGACCAATTACGCTTGTTGCGAGACCGCTTATTAGCGAGAAACTTAGAACGTAGAATTGGCCTGCCT…
exuT		ATGGAGAATAGTAAAAAAAATCAAGCAGTGCAAGTGAGCAATAGTTACTGGATTAAAGTCGTAGCCATTTTCTTCGTAGGCTGGATTTTAATGTACGCAACACGAACTATTTTTAATCCAGTGATGGGGGTCATTGGAGAACAATTTGGTCTAAGTAACACACAACTTGGTTTAGCCAATAGTATCTTCTTTCTAACCTATGCTGTTGCACAGATTCCTTTTGGGATGATTGGCGATAAAATTGGGCGGAAATTAGTCATTGCTGTTGGGTTTATCGTTCTTGCTATTTCTACTTATTTTAGTGGATTAGCGACAACCTTTGTTATGTTTTTAGTCATTCGTGCAATTGCTGGTATTGGTCAAGGAGCTTACTATGGCCCGCAATATGCGCTATCGACA…
arcC1_2		ATGAGTTTAAACGTAATTGCCCTAGGTGGGAATGCTATTTTAGATACGGATCCAACAGATGAAGGCCAAAAAGCCGTCGTTAATCACGCGGCCAAATATATTGCAGAATTTGTTGCTAAAGGGGAACAAGTCATTGTCTGTCACGGAAACGGACCACAAGTAGGGAATTTGCTTTTACAACAAAAAGCAGGCGAAAGTGAAAAAAATCCAGCGTTGAAATTGGATACTTGTGTTGCGATGACACAAGGAAGCATCGGTTACTGGTTACAAAATGCTTTAACTAATGAGTTTGAAAAACGTAACATTGCTAAACCAGTTATCTCTGTAGTTACGCAAGTACGTGTGGACAAAGAAGATCCTTCGTTTAAAAAACCATCCAAACCAATTGGTCCATTCTAT…
gltP		ATGAAAAAACCGTCCATGATCACCCAAATTGCAATTGCTGTTGTCGTAGGAATCCTCGTAGGACTCTTGATTCCTGCTAGCGGCAATTACTTGAAAATAGTTGGAGATGTCTTTTTGCGACTGATGCAAATGGCTATTCCTATCTTGATCTTAGGGCAAATTGTCCAAGCAGTTGGCAGTATTAATCCAAAAGAATTAACGAGCCTTGGGGGTAGAACAATCGCTGTTTTCGGGATTTCCTCCTTAGCTGCCGCTTTATGGGGCGTCCTAATGGCAGTCATTTTTAATCCAGGATACGGTGTTAAAATGACTGGCTTCCAAGATGCTTCTATTAAAGCGCAAGAAATCTCAATCACTGATACGATTTTAAATTTCGTTCCGAAAAATATTTTTGATTCA…
atzC_1		ATGGATTTATTAATTAAACAAGTTCGTCTTCAAGACGGTGAAGCATTACAAGATGTAGCTATTAAAGAAGGTAAAATCATTGAAATCGCCCCAGTTATTACTGGCGATGCCAAAGAAGTCATCGAAGCAGATGGTCGTGTTTTAATCCCAGGTTTTGTAGAAAGCCATTTACATTTGGACAAGGCATTAATCGCTGATCGTAAACCAAATAAATCAGGTACGTTGAAAGAAGCAATTGAAGTAACCGCAGAATTAAAACCAACATTTACCGAAGAAGACATTTACGACCGTGCCAAACGTGCTTTAGAAATGTTAATCGTTCATGGGACCACGGCGTTAAGAACGCATGCAGAATTTGACCCAGCGCAAGGTTTTACTGGCTTCAAAACAATTATGCGT…
group_957		ATGAGTAGTCAGATTCCTTTTACAGTTGATCATGTGGGAAGTTTTTTACGTCCGGAAACAATTAAGAAAGCACGGAAAAAGGTCCAAGCAGGTGCTTTATCTCAAGCAGAGCTACGTCTTATTGAAGATGAGGAAATCAAAGCATTAGTAGCAAAACAAAAAGCTGGCGGCTTACGGGGAATCACAGATGGTGAATTTCGTCGCGGTTTTTGGCATATTGATTTCTTAGAAGGATTAAATGGTGTGACAGGCTATATCCCAGAAACGGGGTATAACCAAACCTTTCATGGAAAAGCAGCTCCGGCCTATAATATCCGCGTAGTGGATAAAATATCTTTTCCTACGCAACATCCATTTTTAGAGGACTTTTCATTTTTAAAAGAGGTGGTGGAAGTTGGT…
group_819		ATGGATAAAGAAAGTACCAAGTGGATCCGCTTTTTAGGTGGGAAAAATTTACTTTACACATTAACTATCCTTTGTCTAATTGCTGTAACTATCTTTTTATTCAACACTGTTTCATTTATCTTTAAACCAATTTTTGTTATTTTTAGTGCCGTCTTAGGCCCTGTACTTTTTGGTATTATTCTATTTTATTTGCTTAATCCAATGGTGAAACGCCTTGAGAAAAAAATTCCCCGTGTTTGGGCGATTGCGATTCTCTATGTCTTAATTATTGCATTACTAGTGTTAGCTGGACTGCAACTTTTCCCAATTATCCAAGACCAAACGGAAGAATTAATCAAACAATTCCCAAGTTTTTGGAAAAGCACGCTCCAAACAGTACAAGAATTTATGGCTAAAACA…
group_3946		ATGTTCCAAACTTTTAGAGAAAATTTTCGGCGCCATACCCTATTGCGCGACGCCGTCTTTATCGTTATCGGAAGTGCCATTGTCTTTAATCCCGGTGCTTTCTTCCAGTTCGTCGGTTATTTAATTGCTGGTTATTTGATGCTTTTAGGGTTAATTAATATTTATGATGACTACAAAATAAAAAAACAAACGGGTAGCTGGGGACTTGGTTTCGTAACAGGTTTAATCTTTGTCGTCTTAGCAGTAGCCTTTTTATTTTTTGCACCAGTGATCGTTTCGATTCTGCCGTTTTTATTAGGGATTAGCATTGTTATAAACGGCCTCGTTCAATTGACTTTTGCTTTAAATACTCGTCAAACAGGCGCGCTTATCTACAGTATTCTGGTTTTAATCGCTGGA…
group_2674		ATGGATTTATTACCTTTATTAGGCGTATTGATCGTCATTGTCGGCTTCGCATTGAAATTTGATGCTATCTTGATTGTGATGGTTGCTTTAATAGTGACGGCTTTTACTGGCGGGCTTGGTTTGACATCAATGCTAGAAACACTAGGAACAACCTTTGTGAATAATCGAGGCATGGCTATCTTTATTATTATTATGTTAGCAACAGGAACGTTAGAAAGAAATGGCTTGAAAGAGTCAGCAGCTACGTTGATTAAACGATTCAAAAAGGTATCTGCTGGTGTGATTATTGACATTTATGGTGTCTTTCGGATTATCTTCGCCGCTTTTAACGTAAGTTTCGGTGGGGTAGCAGGTTTTGTGCGTCCGATTATTTTGCCAATGGCGTTAGGAACAATTGAA…
group_1449		ATGAGTTTTTTCACAGATCCAAGTATTGATTTGAGTGCAAAGTTATTGGAAGTCCTTTACATTTTTATGGGGATTATCTTGTTATATACGAGTTTTCGTAGTTTTCGTGATAAAACCAATCAACATGCGTATGGGACTAGTTTATTCTGGGGAATTTTAGGAATCTTAATCGGTTTTGGTCGGTTTATTCCACCAGTTGCCTGTGGCGTACTTATTTTTGTGATGACAATTCCGGCAATTCTTCAAAAAGTGACAAAAGGAGAAAGTCGCTTACCTTCGAAAGAATACATGGAAAAAATGTCTCAAAAATTAGGAATGAAGATTTTTATTCCCGCACTAAGTATCGGGGTTTTTGCAATTCTTTTTGCCACATTGACTACTTTAGGAGCTTTAGTCGGT…
pcp		ATGAAAGTTGTCGTTACTGGCTTTGATCCATTTGGAGGAGAAGCAATCAATCCTGCCTTTGAAGCAGTCAAAAAATTACCTGCTGAAATTGCAGGAGCTGAAATTATTAAAGTTGAGGTGCCAACTGTTTTTGGCACTAGTGGTGAAAAAGTGGCTGAAGCAATTGAAACCCATCAACCAGATATGGTGATTTGTGTTGGACAAGCAGGCGGCCGCGAAACAGTCACTGTTGAAAAAGTGGCGATTAATTTAGCGGAAGCGCGTATCCCGGATAATGCAGGACAACAACCAAGCGATGTGCCGTTGGTTGAAGATGGAGCAACAGCCTATTTTACAAATTTACCGATTAAAGCGATGGTAAAAAATTGTCATGACCATCAATTACCTGCAGCGATTTCT…
nhaC_2		ATGAAAGAAAAACAGAAAAAGAAGACCGTGAGTGTTCGAGAAGCAAGTATCGTATTATTAATTATTGTGGCAGCTATTGCAACAGGAGTAATTGGCTTAAAGATATCGCCAAATATTACTATTTTGTTTGTGATTGCATTGATTTTAGGCTACGCAATGTTTCGTAAAGTACCATTTGATCAAATGCATAAAGGGATTGTTGATGGCTTGAAGCCAGGAATTATTCCAATTTTTATTTTCATTTTAGTGGGGGCATTGATTGCCGTTTGGATTCAAGCAGGAATTATTCCAACGATTATGGTTTTTGGTTTTAAAATGATTAGTGTTAAATGGTTTGTGCCGTCAGTTTTTATTGTCTGTGCGATTGTCGGCAGTGCAGTAGGTAGTGCTTTTACAGTG…
group_4214		ATGTCGTTATCATTACGGGAAGTCAGCCAATTATTATGTCAGTTAAAGGTATTAGATCAAAAAATTACCAAAGTTTTTGAAGAGCAAGTTGGCTTGAGTTTGACTCGTTATGAGTTGCTGATGATTTTAAAAGAACGTCAGCCGTGTCTTCAAACGGAGATTCAAGAACACTTAAAAATCGATAGTGGTGCGGTCACTCGCCATTTGAAAATTTTAGAAGAGAAACAGTATGTGACACGACAGCGAAATCCAGAAAATAATCGGGAAGTGCTAGTGCATTTAACAGAAAAAGCACAACAAGAACTACAGCAATGTACAGCCAAGCAACAAACGGTAACAGAAATTATTCCCAGTACATTTACAAAGGACGACTGTCGCCAGTTAAAAGAACTTTTGACA…
yodC_1		ATGACAACATATACAACGAATGATTTTTCAGAGATTGTTTTTGGCCGCAAATCGGTTCGGGTGTACGATGAAACCCATAAAATTTCTCATGAAGAAATGTTAACAATGATTCAAGAAGCGACCACCGCCCCTTCTTCTGTTAACATGCAGCCATGGCGTTTTGTCGTAGTGGAAAGTGAAGCAGGCAAAGAAAAATTAAAACCCTTAATTCGCTTTAATACGCGTCAAAATGAAACATCTTCTGCAATGCTCTTAATTTTTGGTGATTTAAACTGCCATGAGCGAGGAGAGGAGATTTACAATCAAGCCTATGCTAGTGGTAAAATGCCTAAGGAAGTGCGGGACCAACAATTAGCAGCCATTATTCCCCATTATGAAAGTTTAAGTAGAGAACAAATG…
yidA_1		ATGGCAATCAAAGCAATTGTAATGGATATTGATGGCACCTTGTTAACTTCAGAAAAAAAGATTTCACCAAAAACGCGACAAGCATTAGTAGCTGCACAAAAACAAGGCCTATCACTGATTTTGGCTTCTGGCCGCCCGACTAACGGTATGCGGCCCTTAGCAGATGAATTGGAGATGGCTCATTATAATGGACACTTACTTTCCTATAACGGCGCTTGTGTCACCCATCACGGCAGTCAGCAACAACTATTTAATCAGACAATTTCAAAGTCATTGAGTCAACAAATTTTAGAGCATTTGAAACAATTTGACGTAATTCCAATGATTAATGATGAAACATTTATGTATGTCAATGATGTTTTTCATAACACCTTACATTTAGAGACTGGTGATTTTAAT…
mtlR		ATGTTTTTAACGACAAGAGAAACTGTTCTATTAACGGAATTAGTGAATAGTCCTACCCCCGTTTCAGTAAACCGCATGATGAATTTGTTAAAGGTTAGCCGCCGGACGGTATATCGTGAATTAGAAAATTTAGAAACCTCGCTAGCATCGATGGGCGCGACATTGGAAAAAGTAGCTCGTGGGCGCTTTTCGATTCAAGCAGATGAAGCAGCGATGACGGAAATTCAGGCTGCTATTTTAGGAGAAGAGACACAGGAACTTTCTACTTTGGCGCGGCAACATGCGATTTTATTGACATTACTGCAAACAAAAGAGCCAGTCTCTATGCATTATTTTCTGGAAACGTATTGTATTAGTAATACGACTTTTTATGCCGATATTAAACAATTAGAAACACGG…
mtlF_1		ATGTTTGAAATTACAGCGGAGCAAATAATGTTGAATCAATCGTATGCTAGTTGGGAGGAAGCACTTGCAGCTTCTGGTGAATTACTGCTAAAAAATCAGTTGGTCACGCCTGACTATGTCAAAGCAATGTATCAACGTCAACAAAAAGTCAGTGTGTATATCGGTAACTTCGTGGCATTACCTCATGCGGAAGGACAAGATGAACAAGTTTTAAAAGAAGGGATTTGCTTTATTCAAGTGCCTGATGGGGTCAACTTTGGTACGGAAGCAGATCGAAAAATAGCTACTTTGTTATTTGTCGTTGCTTTAAAAAGTCAACGGCAACTAAGCATGCTTCAAGAATTAGCTTTTTTCTGTTCAGATCTCGAAAACATTCAGCGGCTCAGTGATTGTCGAACA…
group_265		ATGGAACAAGTACCAGAAAAAAATAAAGTATCAATTAAAGCAAAAGTCCAAAGAATTGGCAGTACCTTATCTAGCATGGTGATGCCCAATATCGGGGCGTTGATTGCGTGGGGCGTTTTGACAGCGCTATTTATCCCAGATGGATATCTGCCAAATAAAGCCTTTGCCACGATGGTTGGCCCAATGTTGACCTATTTAATTCCATTATTAATTGGCTACACTGGTGGGAAAGTAATAGCAGGTGATCGCGGTGCCGTAGTTGGCGCAATTGCGACAATGGGCGTGATTGTGGGAACCGATATTCCGATGATGCTAGGTGCCATGATTATGGGTCCACTTGGTGGCTTTACAATTAAGAAATTTGATCAGTATTTCCAACATCGGATTAAAGCTGGTTTT…
mtlF_2		ATGGAAAATCTTACGAATATTTCAATTGAATTAAATCAACAGTTTAATACAAAAGAAGAAGCTATTCGCTTTTGCGGCGAAAAACTAGTCGAGGCAGGCTGTGTTGAACCCGCTTATATCGAAGCAATGATTGAAAGAGACCAATTGCTATCTGTTTATATGGGGAATTTTATTGCCATTCCTCATGGAACAGAAGAAGCCAAAAAATTAGTGAAAAAATCAGGAATCTGTGTAGTGCAAGTTCCAGAGGGTGTTAATTTTGGCACCGAAGAAGATGAAAAAATTGCTACCGTATTATTTGGGATTGCCGGAGTCGGTGAAGAACATTTGCAATTAGTCCAACAAATTGCACTTTATTGTAGTGATATGGATAACGTGGTGCAACTTGCCGATGCATTA…
mtlD		ATGAACGCAGTACATTTTGGAGCAGGAAATATTGGACGCGGCTTTATCGGCGAAATTTTAGCTAAAAACGGGTTTCATATTACGTTTGTGGATGTTAATGAAACCATCATTCAAGCGTTAAAAGAACGTAAAAGTTATACAATTGAATTGGCCGATGCCTCACATCAACAAATTAACGTTGAAAATGTGACCGGGTTAAATAACATGACAGAACCAGAAAAAGTAGTAGAAGCAATTGCGGAAGCCGATTTAGTCACGACGGCAATTGGTCCTAATATTTTACCAAGAATTGCTGAATTAATTGCTCAAGGAATTGATGCACGTGCCGAAGCAAATTGTCAAAAGCCGCTGGATATTATCGCTTGTGAAAATATGATTGGTGGTTCAACCTTTTTAGCA…
group_3020		ATGAAAGTCATTATTTTTGGCGGTAGCGGTTTTTTAGGTCAACAAATCGCGAAAATTTTAGTCCAACGCCAACATCAAGTCATCAGTGTTTCACGTCATGGAAAGCCTGCCACGCTCTCCGCATCTTGGAGCCACCAAGTGCAGTGGGTATGCTCCGATGTTACTCATGACACGAATTGGCAAGAACAAGTCCAGCGTGCTGACTGGGTCATTGATACAGTAGGTATTTTATTTGAAAATCCACGAAAAAAGAAAACCTATCAACGGCTAATTCTGACGCCAGTGAAAAAAATCAGCTCTTTTTTAGCACAACAAAAAAAGCCAGCTAAGTTTTTATTTATTTCAGCCAATACTGTTCCTTTCCCTTTGAGAAAATATATGGATGCCAAATTGGCAGCG…
group_840		ATGAAGAAGAAAACGATAATTATATTGGGGGCAGTTGCGGTAATTGCGGTTGGGGGCATCGTAACTGTGAATGCGTTAAATAAAAATGCACAACAAGTAGCTGTCAAGCAAGCGCCTAAAGATGACTGGGGAATTGACTATTTTGACGTTCCCGACTTGCAACAAATTTATATTAACGGTGTCATCCAACCGGAACAAATGGAAGCCTTTGCGCGTGATCAAAAAATAACAAAGGATCCAGAGATTAAGGTGAAAAACGGCGATGTCGTAGATGCAGGCACAGAATTATTTACTTATGAAGATGAGGCGGTCACAAAAGAAATTGAGGCACAACAAAATAGCTTAGCCAAATTAGAAACGAAGCGGGCGAATATCTATAATAAGTGGAATCGGGCCATT…
group_2538		ATGATTATTTTCCTTTTAATCCTTTGCGTGTTAGGCTTTGCCTATACGAATGTATTTGGCCGAAAAGTCTGGCATAAATTCTGTATGGTTATTTTTGGTTTAGGGTTCTTAGCTTCGTTAAGTCTTATCGTTTTAAACGATAAAGATCATTTTGGTATGACCGAAGTTACTCAGGACAAAACGTTTGAACTAAAAAGCAGTAGTTCAAGCAAAGATGGCCCCAACATGTTATTGTACCAGCCGTTGGGCGATGGTTCCGAAAAAGTTTATTTATATAACACACCAGATAAAAAGAAACTACAAAAAACAGGAACGGAAAACGTCACAAACACGGTTCAAAAAGATGCTCAAAAAGCCACATTAGTCCAAAAAACGACGAAATGGTCCTATCAAGAGTCT…
group_4098		ATGTGGTCAAAAATGATTCAGCGTTTGTTAAATGAAGAAAATTTGTTGATAGGAATTAGTGAACTAAGTGAAATTGCTGAAGTTTCGCCACGTCAACTTCGTTATTGGGAAGAAAAAGGGTATATTTCTTCTATTGCGAAAGACGCAAACGGTCCACGGAAATATCGGTTACATACAGTCGTCAAAGTGCATTGGATCAAGCGTTTTTTAGATGAAGGATATACGTTACAAAGTGCGGTGGAAAAAGCAGAAGAGCAGCATCGTAATGTGGGGATGACGAAAAAAATCTTTAGTCAAATGTTTCATGGTATCTCAGAAGTTTGTCCCAATTACGTAGCGATTGATTTGGGCGATTTCGATGAAGAACAAAAATTATATGTTGTATTTAATGAAACCACA…
kdgR		ATGAAAGAAACAAAACCTTACGGAACAGTCTTGTTAAAAGCGGCTAAAATCATGGACTGTCTAAGTTTACAACCCGATCAAACCTTACAGGAAATTGCAAAGAATACCGAAATGACGGCATCAACGGCAATCAAAATTTTAGAAACCTTAACATTAATTGGCTATGTTCAAAAAGACACGAACAAGACGTACCGCTTAGGAACAAAATTGATTCGCTATGCGAATCAAAGTGTGGAGCAAATCGATTTAGCTGAAATTGCGGTACCTTATTTAGAAAACCTTCAAAATACGGTCGATGAAACCATTCATTTAGGGATTTTAAATAATAATGAAATTCTGTATATCAATAAATTAGAACCGAAAAATCAAACGATTCGCATGTCCTCGAAAGTGGGAATT…
kdgA_1		TTGAAGCGAGTATCAATTTTACAAAAATTAGAAAATGCTGGCGTGATTGCTGTGGTTCGCGGAAAGACAAAAGAGGAAGCGCTAAAAGCTAGTCAAGCCATTGTAGCAGGCGGTATGCGGGGGATTGAGTTAACCTTTACTGTTCCTCAAGCAACAGAAGTGATTCAGGAATTAGTTGCGTTATACCAAGAGAATCCTGACGTAGTCATTGGTGCGGGGACAGTTTTGGATGCTACGACTGCTCGTTTAGCTATTGTAGCAGGGGCTGAATATATTGTGAGTCCAAGCTTCGATGAAGAAACCGCTAAAATTTGCAATTTATATCAAGTTCCTTACTTGCCAGGCTGTATGACCATCACAGAAATGAAAGAAGCACTGAAAAGCGGAGCAGATATTATT…
kdgK_1		ATGGGGAAAGTCGTAACATTGGGAGAAATCATGTTGCGTTTGTCTACGCCTGTCGGAATACGCGTAGCACAAACAGAAAATTTCGCTGTACATTACGGCGGTGGTGAAGCGAATGTAGCGATTTCGTTAGCGAACTATGGCCACCAAGTGACTTTTGCTAGTAAAGTGCCCGATAATTCATTAGGAGAAGCCGCCAAAAAGCATTTAAGTCGTTATGGGGTTTCAACGGAATTTGTACGAACTGGCGGAACACGTCTAGGAACGTATTACTTGGAAACTGGTACAGGAGAACGAGCAGCCAGTGTTGTCTATGATCGCGCCTATTCAAGCTTTGCTCAAATCGAAGAAATGGAATGGGACTTACATGAGCTGTTTTCAGGAGTAGAGATCTTTCATATT…
kduI1_1		ATGCAAAATATGGAAACACGTTATACACATAGTCCGGCGGATATCCGTCACTATTCAACAGAACAATTGAGAGATGAATTTTTAGTAGAGAAAGTTTTTATTCCAGGTGCAATCAGCTTAACCTACACACATAATGATCGGATGATTTTTGGTGGTGTGACACCGACCACAGAAGAATTAGAAATTATTTTGGACAAAGAATTAGGAGTTGATTATTTCTTAGAACGTCGTGAACTAGGAGTTATTAATATTGGGGGACCAGGCTTTATTGAAATTGATGGCGCCAAAGAAACAATGAAAAAACAAGATGGCTATTATATTGGGAAAGAAACAAAACATGTTCGTTTTTCTTCAGAAAACCCTGATAATCCAGCGAAATTTTACATTAGTTGTGTGCCA…
kduD_1		ATGGAATTTAAAATGAATGATTTTCAATTAGATGGAAAAGTAGCGTTAATTACAGGTGCTGTTTATGGGATTGGCTTTGAGATTGCGAAATCCCTAGCTGAAGCAGGAGCAACAATTGTTTTTAATAACTTATCTCCTGAATCAGTTGAACAAGGCTTGGAAAATTATCGGGCCGCAGGGATTGAAGCACGTGGTTATGTGTGTGATGTCACTGATGAAGAGCAAGTTCAAGCGATGGTTGCTCAGATTAAAGAAGAAGTCGGCTCTATTGATATTTTAGTCAATAATGCGGGAATTATTAAACGAATTCCAATGGTGGATATGTCAGCAGAAGAGTTCCGTCAAGTGATTGATGTTGACTTGAATGCGCCATTTATTATGGCAAAAGCGGTTATTCCA…
dctP		ATGAAAAAAAGAAAGGTTTTATTTACAGCAGTTATGGTATTGGCAGGATTACAGTTGCTAAGTGGTTGCGGCAAAACAGAAGCTTCGGCAAATGATACGGTAGTCTTGCGCTATGCGTATGCTAGTAATAGCCAACCAGTTATCGATTCTATGAAGAAATTCGGTGAATTAGTAGAGGAAAAAACAGATGGTAAAGTTCAAATTGAATATTTTCCAGATGGTCAATTAGGAGGAGAAACAGAACTAATTGAATTAACACAAACAGGTGCAATTGATTTTGCAAAGGTCAGTGGATCAGCATTAGAAAGTTTTTCTAAAGATTATTCTGTATTTGCCATTCCGTATATTTTTGATAATGAAAAACATTTTTTTAAAGTAATGGATAATCAAGCGCTAATG…
dctM		ATGGCTTTAGAAGCAGGCATTATCTTATTTGTAGTTTTTGCAGTCTTATTGGTAGTTGGTATGCCAATTGGTATGAGCATTGCGGCATCTTCAATTGCAACATTGTTATTAGTAATTCCTTTTGAAGCAGCTGCATTTACCTCAGCTCAAAAAATGGTCTCTAGTTTAAATAGTTTCTCTCTCGTAGCAATTCCGTTTTTTATTTTTTCTGGTGTGATTATGAATAATGGGGGAATTGCCCAAAAGTTGGTAAATTTTTCTATGTTATTTGTTGGTCGTGTTCCCGGCGCGCTAGCACATACTAATGTGTTAGGGAATGCATTATTTGGTTCGATTTCTAGCTCTGCAATTGCAGCATCTACTGCTATTGGTGGCGTACTAATTCCGCAACAAGTAAAT…
rhaD		ATGAAAAAAATGAACGTGTTACAAGCACCATTTGTGGAAGAAATGGTCAAAACGACCAAAAATTTATATCGTTTAGGTTGGGATGAACGAAATGGCGGAAATATTTCGTATTTATTAAAAGAGGAGGAGATTTTACCTTTTCTAAATCCAACACAAGTGCTCCGAAAGATTCCAATGAAATTTGATGCAACGAAATTAGCAGGAAAATATTTTATCGTGACAGGCTCAGGAAAATATTTTAAAAATGTCTGTGATGCATCAAGCGAAAACTTAGGGATCTTACGAGTTAGTGAAAATGGCCAGGAATTAGAACTATTGTGGGGCTTAGAAGATGAAGCTGTACCAACGAGTGAATTACCTAGCCATTTTATGAGCCATATTGCTCGTTTAGCTGTTGAT…
group_5436		ATGCGTTACTTAATTGGCGGTATTTTTTTATTGATTAGTATCTGGCAATTCATTGTTACTGGACGGACATTTTCCTACTTAAAGAAAGAGGGCGGTAAAAGAACCTCACCATTTATTCTGTTAGGACTATGGAGTAGTTTAGTGTTTGCTATTATTTCATTTGCTGTGGCGATTGCTTCTTTCTTTTATGTGAGTTTTTAA
menB		ATGAGAAACTGGACAACAATTAAAGAATATGATGAAATTTTATTTGAGCAAGCAGGCAAAGTAGCAAAAATTACTATCAACCGCCCGCATGTTCACAACGCATTCACACCAAAAACAGTCATGGAAATGATTGATGCATTCAACATTAGTCGTGATAAAGAAGATGTCGGGGTTATTATTTTAACAGGCGCAGGTGACCAAGCATTCTGTTCTGGTGGCGATCAAAAAGTTCGAGGTAATGGTGGTTACGTTGGCGAAGACAACATTCCACGTTTAAATGTGTTAGATTTACAACGGTTAATCCGTGTCATTCCCAAACCAGTCATCGCAATGGTGAAAGGCTGGTCCATTGGTGGCGGCAATGTTTTACAATTAGTTTGTGATTTAACAATTGCGGCG…
menE		ATGCATTTAAAGAAAAACGGACACCAGATTTCGATCAATTCCCTAAATTCCCATAAACCAATGACTTGGTTAAATAAACAAGTACAAAAACGTCCCGATCATCCTGCTTTTTATTTTCAGGATGAATCTTGGACGTTTTTAGAAGTGCAACAAGAAGTCAGCCATTGGGTAGCCACATATCAACAGGTGCTTGCACCAGAAGAAAAACGTGTGGCTTTATTCAGTAAGAACAGCAAAGAGTTGTATTTTTCAATTCTAGCCTTATGGGAATTGGGGAAAGAGTTATTATTTTTAAATACGCATTTGACACTTGCTGAACTGACTTTTCAGTTAAAAGATGCGCAAGTTAAAACGATTATTGGTGCGCCTGAAACGCAGGCTTTGTTAGAAGAAATTTCT…
menD		ATGAATCATCAAGAAACAATGACCGATTATTTAATGGCCTTTATTGAAGGCTTAAAAAATAGTGGGGTTGAACAAGCAGTCATTAGTCCAGGGTCCCGGTCCACACCACTGGCTTTATTACTTCATCGGGAAACCGCAATCCAAACTTTTGTCGATGTCGATGAACGTTCCGCTGCTTTTTTTGCTTTAGGATTAAGTAAAGCGAGTCAAAAACCAGTGGTCTTACTTTGTACCTCTGGAACAGCAGCTGCAAACTATTATCCAGCAATTTGTGAAGCCAATATTAGCCATGTGCCTTTAGTCGTTTTAACAACAGATCGGCCGCATGAGTTACGTCAAGTTGGTGCTCCTCAAGCCATGGACCAATTACAAATGTATCAAAATCACGTGAAATTATTT…
menH_1		ATGGAACGGTTAATTCGGGGGATGCAGTACCATTATCAATGGTTAACACCTTTTGATGCAAAGCGAACGACAGTAGTCTGTTTACACGGTTTCACAGGAACGTTAGCCACGTTTGCAGCCGTTTTTCCCAGTCAAACACCTTATAACGTTTTAGGAATTGACTTACCTGGGCATGGCGCGACTGCTAGTTTGGTAGCGCCAGAGCGTTATACCATGAAACAGGTTTGCCATGATATTGCTGAACTAACCGAATCGCTAAATTTGCCTTGCTTTTGTTTATTAGGCTATTCAATGGGCGCTCGAACAGCTTTAGGTTTTGCATTACATTATCCACAAAAGGTACAGCATCTTTTATTGGAAAGTGGATCACCAGGTTTGGCCACTGCCGCAGAACGTCAG…
menC		ATGAACATTCAATCAATTGAAACCTATCAGGTTCGTTTGCCTTTAAAAACGCCGTTTGTCACGAGCTATGGTCGCCTGGAAGAAAAAGCGTTTGATCTATTTGTAATAACGGATGAGCAAGGAAATCAAGGGTTTGGCGAATTAGTGGCTTTTGAGCAACCTGATTATGTGCAAGAAACGTTGGTAACCGAACGCTTCATCATCCAACAGCATTTAATTCCGTTACTTTTAACAGAAGCGATTGAACAGCCGCAAGAGGTTTCAACAATTTTTGAAGAAGTTAAAGGGCATTGGATGGGAAAAGCTGCGTTAGAAACTGCCATCTGGGATTTATATGCCAAACGGCAACAGAAGAGTTTAACTGAATTTTTTGGACCAACGCGGAGGAAAATTCCTGTA…
fcbA2		TTGACACACTTACTTGATTATCAACCATTAAACCTCTATACAAACTATCAAGAAGCCGCAGAAAAAACACCAACTGTTCCAATTATTTTTGATGAATCTTTGCCTGCTTTTCCTGCACTTGGCTTAGAAACAACTTATGGTGAAAGCCATCAAGAAATTTTGAAACGGGCATATCAATTAGCCACTTTAGGTGTAAAAAAAGGCGACAAAATTATTATTTATAAAAGTCCTAAATTCGACACGTATTTACTAGCTGTTGCAGCCTCATATCTAGCAGCCGTTCCTGTAATGGTTTCATACCATTTACCTTTTGAAACAATTGAAGTATTCGTTGATCGTTTAGAAGATCCTTATATTTTATTTGATGATGTGACTGCTGAAAAAGTTCAAGCTGTTCGT…
ohrA		ATGAAAAAAATCTATGAAACAACTATCATTAATACGGGTGGACGTGCAGGAGAAGTTCACTCACCGGATAAATCATTTTCTTATGCGGTTGCTTCGCCAGGTGTCAAGAAAGAAAATACAACAAATCCAGAACAATTATTCGCAGCGGCTTACAGTGCTTGCTTTAACGGTGCATTAGAATTAGTGATGGATCAAGAAAAAGTCGAAGGTAAAAGTACAGTAACTGCACGTGTATCCTTATTCCAAGGAGAAGATGGGTTTAGCGTTGGTGCTGAATTAGAAGTTCATATTGATGGGGTAGATCAAGCTAAAGCAGAAGAACTTGTTAAAAAAGCCCACGAAATTTGCCCATATTCTAAAGCAACAAGAAATAATATAGATGTTAAATTAACAGTGATT…
group_2082		GTGCGGGTTTTGCTGATTTATTTCATAACTATTTTTCTATCCAATACAGTTGGGGCGCTCTCTGGGATGGGTGGAGGCGTCATTATTAAGCCTGTTTTGGATTTTCTTGGGTTCCATTCGTTAAATAGTATTGCGTTCTATTCAAGTGTCGCTGTTTTTGTCATGTCCATTTCTTCGACTTATAAACAGTATCAAAATGGTGTCCAAATTGAATGGAAAAAAGCCGCGAGTATTTCGTTTGGTTCCTTAGTCGGCGGCATGTTAGGTGATTTACTTCTTAATCAGGCGATTGCACTAGCGCCAAATGAAGAAAAAGTACAACTAATCCAATATATCATCATGTTGCTGACCTTGGTTTTGGTTCTTCTCTACAATCAATTTTCCAACTGGCACTTACAC…
ybbH_2		ATGGAGCCAATCCGTTCAATCAGACAAAAATATAAGGACTTTTCCAAAGTAAATAAGAGAATCGCAGACTATATACTGAAGGATCCGACCCGTCTTCTCTCATTAACAGCAAACGAAATTGCTAGCAATAGCGAAACTTCTCCGGCGTCAGTTACCCGTTTTTCTAAACAATTAGGGTTTGACAGCTGGGAAGAGTTAAAACTATCCATTGCAGCGGTACAAGCTGCCAGTAACGGTAAAAAAGATATTGATCCAATTGTAGCGGTGGATGATTCGGTGGATACTATTTGTATGAAAGTGGAATCTTTATTAAATGCTACGATTGAGGATTTATTTTATACAGTGGATAAACAAGCCTTGGAACGAGCAATCGCGCATGTTAAAAAAGCGGAAAAAATT…
sorF		ATGAAACCAAAATTAATTTTAATGAGCCATGGACGGATGGCAGAAGAAACCTTAGCTTCTACTCAAATGATTGTCGGGGAATTAGCAGATGCTGCGATTGTGTCAATGACCGCAGAAGATGGCTTGAGCGGCACGCAAGCAAAACTGGCAGCAATCTTAAAAGAAGCTGGCAATGTCCCGACGCTTGTATTAGCTGATTTAAAAGGAGGAACACCTTGTAATGTGGCTATGATGGCCATGGGCACTTATCCGCAATTGCGAGTAGTCGCTGGACTTAATTTAGCAATGGCAATTGAAGCAGCCGTCTCACCTGTGGAAAATGTGGATGAATTAGCTGCATATTTAACGCAAATTGGCCAATCTGCGGTGACCACGATTGACTTACCTGAATTAACAGAT…
group_1913		ATGAATACATTGCAATTATTTAAGCAGGCCTTTTTTTCAGTTTCAGAATTACGGCATGCGAAAAAAATGGCGTTTTGGAAAGTAATTCTCTATGCTGTTTTTTTAAGTGCTATTTTAGCACTACCTATTACCAAACAAGTCTTTTCTGTGCTACAAGAGGTGCAACAAGATGGCCAAAAAATTGCAGAAAAGTTGCCTGACTTTTCTATTGAAAATGGCACGTTGCAAACAAAGGCCAAAGAATCTGGCTTTATTTATCAAACCGACTCGATTATTTTTACGTTTGATCCAGATGGAAAACGTACAGCCGCTGATGTCCAAAAGGATTTAATTGGTAATGCGTTTGGTTTGGCTTTTTTACAAGATGAATTTGTAGTCGCCTTACCAAATTCAGGCGCA…
sodA		ATGACTTACACATTACCAGAATTACCATATGCTTATGATGCATTAGAACCTTACATTGACGTGGAAACAATGCACTTACACCATGATAAACACCACAACACTTATGTGACTAACTTAAACGCAGCGATTGAAAAACATCCAGAATTAGGCGAAAAATCTGTAGAAAACCTAATTTCAGATATGAATGCTATTCCTGAAGATATCCGCACAGCTGTTCGTAACAATGGTGGCGGTCACGCAAACCATACATTCTTCTGGGAAATTATGGCACCAAATGCTGGTGGACAACCAACTGGCGCTATTAAAGAAGCAATCGATGAAACATTTGGTAGCTTTGATGAAATGAAAGCTGCTTTCAAAACAGCTGCAACTGGCCGCTTTGGTTCAGGTTGGGCTTGG…
dapF		ATGAATGTTATGATGCAAAAAGTACACGGGTCAGAAAATGATTTCTTTTTATTGGATGAAACACAGTTTGAGCGTTCTTTAACCGCTGAGGAAATTGAGCAATTGCGCATCCAGTTATGTTCGCGGGAAACAGGATTATTGGCGGGAGCAGATGGGTTACTTTTGGTAGGAGAAGGGACTCACGGCACGTCCAATGCTAGAATGCGAGTGATTAACAGCGATGGTAGTGAAGCAAGCATGTGCGGGAACGGCTTGCGTACGGTTGCCCGTTATTTAGCTGAAAAAAACCAAGAAAAATCATTTACAGTTGAAACAATGTTTGCAGATTTGAAAGTACGTCAAGCCCCCAATTTAGCTGAAGAAGTAGCGACTTACCAAGTGGAAATTTCGCCAGTAAGT…
tagU_1		ATGAAACTATGGAAAAAAGTAGTACTGGGCTTCTTGAGCGTCTTGCTAGTGGCAGTAGCTGGGGTATGTGCTTACGGGATTAAGATGTATTCAGATGCCAATTCAACAATTAATGGGATCTATCAATCAGTTAACCGTAAGTCCAATAAAGGAGCCACGGCCAATATTGATGCGCAAGAACCATTCTCTGTTCTTTTAATGGGGATTGACACAGGCGATTTAGGTCGAACAGAACAAGGTCGTTCAGATACTACAATGGTTGTAACCATCAACCCGAAAGAAAACAAGTCCACAATGATCAGTTTGGATAGAGATATTCTAACAGATATTGTTGGAAATGACACACAAGACAAATTGAACCATGCCTATGCATTTGGTGGCGCCGAAATGGCGATTAAT…
nagB_2		ATGCAAATTATCCGTGTAGCAAATGCAGAAGAAGGCGGCAAAAAAGCGTTTGAATTAATTAAAGAAGGTATGAACAATGGTGCGAAAGTTTTAGGCTTAGCAACAGGTAGTACACCAGAAACATTATATAAAGAAATGACTGCAAGTGATGTCGACTTTACAGAAATGACTTCTGTAAACTTAGATGAATATGTTGGTTTAGGTGGCGAAGATGAGCAAAGTTACCGTTATTTCATGAACAAACACTTATTCGACAAAAAACCATTTAAAGAAACATTTGTACCAAATGGTAAAGCAGAAGATTTAGATGCTGCTTCCGCAGAATATGAAAAAATTATCGATGCACATCCAGTAGATATCCAAATCTTAGGTATTGGTCAAAATGGACACATTGGTTTC…
sapB_1		ATGATGTTACAGCTAACAATTCCAGAAATTATTTTACGGTTAGTCCTAGCGATGGTGATGGGTGGCGCAATTGGTTTTGAAAGACAATATAAGAATCGCCCAGCAGGGATGCGCACTCACATTTTAGTTTGTATGGGCGCGGCTATTATTGCGTTAATTCAGTCGCAAATTGCAATCAATGCATTGAAAGATGCGTTAGCTAATCCGGCTTTGACGGGGGTCATTCGTTCAGATCAAGCAAGGTTGATCGCACAAGTTGTAAGTGGAATCGGCTTTTTAGGTGCTGGAACCATCATTGTAACGAAACAAAGTGTCACCGGATTGACGACAGCAGCGTCACTATGGACCGTTGCTGGTTTAGGGATCGCGGTGGGCATGGGCTACTATACGATTGCCTTA…
group_603		TTGGATAAAAAAGTCGAAAAAATTCAAGAAAAAGTTCGTTTGTTTTATAAAAAGCATCAGCGGAATACAACGATTGTTGTGGTAATTAGTTTAAGTATGATTTTAATATTAGGAATGGCTGCTTGGTATGAAGGAAAGGGAATCTCTTATGAAGCAAAACAAACTGCACTGAGAGAGAAGCAACATGCCTTACAAAAAAAGAGAGACGATATCTTAGCAGGGAAAATGACTGAAGCGTCAACCCAGACAACAATAAATAACTTTTCTAAACAAGAAATAACTGGTGAAAATGAATTAGTGACAATTACTGGAACGAATGGGCAGTTGAACATTAATGATGCTAATATCTATGTTTCAGATAATGCAGGTATTGTCTCAAATCAACTTAAACAGAAAATG…
nrdF2		ATGGCAACGTATTATGAAGCAATTAACTGGAACGCCATTGAAGACGTCATTGATAAATCCACTTGGGAAAAATTAACCGAACAATTTTGGTTAGATACACGGATTCCGTTATCCAATGACTTAGATGATTGGCGGACTCTTTCCGATTTAGAAAAAACTACTGTCGGCTACGTTTTCGGCGGTTTAACTTTATTAGATACTGTTCAATCAGAAAGCGGCATGGATCAACTGAGAAATGATGTGCGGACGCCTCATGAAGAAGCCGTCTTAAATAACATCCAATTCATGGAATCTGTCCATGCCAAAAGTTATTCTTCTATCTTCAGTACATTAAATACAAAAAAAGAGATTGATGATATTTTTGAGTGGACAAATACCAACAAACACCTGCAATATAAA…
nrdE2		TTGAGTCTAAAAGAAATTAAAGATGTCAGCTATTTCAAACTGAATAACGAGATTAACCGTCCTGTTGATGGTCAAATCCCTTTAAATAAAGATAAAGAAGCACTCGCAGCCTTCTTTAAAGAAAATGTAGAACCGAATACACGTAAATTCAGCTCTGCTGAAGAAAAAATCAACTTTTTAATGAAAGAAGATTTTATTGAAACTGAATTCATCGAAAAATATTCAATGGACTTTATTGAAAAATTATATGCTTTCTTAGATGAACAACATTTCCAATTCAAGTCTTTCATGGCGGCTTATAAATTTTATTCTCAATACGCTTTAAAGAACAACGCCGGAACAGAGTATTTAGAAACATATGAAGATCGGGTTGCCTTTAATGCCTTGTATTTTGCGGAT…
nrdH		ATGAACGTAAAAATCTTTTCAAAAAATAACTGTATCCAATGTAAAATGGCGAAACGTTTCCTAAGTGAAAATAACATCGCTTTTGAAGAAATCAATATCGACGCACAACCAGATGCTATCGACTGGTTAAAAGAACAAGGGTTCCAAAGCGTACCGGTAATCACATCTGAAGCAACAACCGTTGTTGGCTTCCGTCCAGACCAATTAAAACAATTGGCTAGCTAA
group_4076		ATGATTACGTTAGCGCAGGCAGAAGTTGGGAAAGTCTATACAGTCGAAAGCGTCCAAGCAGATATTCAGACAAAGAAACATCTGAACAATTTAGGTGTCGTTGCAGGCCAAGCAGTTGTCCTTGTCAATTATCAGAATCAAAATGGTATTGTTTTATTACATAATAGTCGAATTGCGCTGACAGATACGATTTTACAAGCGATTCATGTGGAGGAGCGCTCGGCGAATGAGAAAGTTTGGGTCTCCTTGGATACCTTAAAAGTTGGAGAACGCGCTACAATAGTAGGGATCCACGGACAAGGAGCGGTGAAACGTCGGTTGATGGACATGGGCTTAACAAAAGGAACAGTAATTTTTATTCGCAAAGTAGCTCCTTTAGCTGATCCAATTGAAATCAAT…
cbh		ATGTGTACAGCAATTACTTATGTATCAAAAGATCATTACTTTGGAAGGAATTTTGATTATGAAATTTCTTATAATGAGGTGGTTACTATTACGCCGAGAAATTATAAGTTTTCATTTCGAGAAGTTGGAAATTTAGATCATCATTTTGCAATAATTGGAATTGCTGCTGGGATTGCTGATTATCCGCTTTATTATGATGCAATAAATGAAAAAGGATTAGGAATGGCTGGATTAAACTTTTCAGGCTATGCAGATTATAAAAAAATTGAAGAAGGAAAAGAAAATGTTTCTCCATTTGAGTTTATTCCTTGGGTATTGGGCCAATGCTCTACTGTAGATGAAGCAAAAAAATTATTGAAGAATCTTAATTTAGTAAATATTAATTTTAGTGATGAACTT…
group_1976		ATGGAAATCACATTTATTTATATAGGCAATCCAAAAGTAGATTTAAAAGAAAGTAATCTAGCTGAATTTTACACAGTAAAAAAAGAATTAGCTAACAATGATTCAATTACAGAAGCAGCTAAAGATATTGTTAAGAGCTATAACAAACAGAAACGAGATTACTTAGAAAGTCAGGATAAAGATAGATCTGTTTTTCTATCTTTTAATCCAATAGAAGGACAAACTCTGTACACAAGCTACCCGGATTATTATTTTAATGAAAAAAATGAAGTAATATTTCTTGATCTTGTTGGTAAAGCTAACCATAATTGGACACTAAAAGAACTTAAAAATATGAAGCTTAATGGATATGTAAAAAACGATATTTCGATAGTATATATATCTGAACTGAATGCCATT…
group_1695		ATGAACACTATTGGAAAACAACTGAAAATCGAACGAAAAAATCGGGGCCTAACACAAAGTGAAATGTGCCAACCCATTCTTTCAACTTCCTATTATGCCAAGGTTGAAAAGGGGTATCATAAGATTGCAGCTGAGGATTTACTATCTATTTTGAAACAAAACAAAATCGATGTAATAGATTTTTTTATTTCACTTGAAAAAAAAGGTGCCACAGACATCTCTTATGAACAATTAATTCATTTAGCATGGAGTGAGGCTCACTTAAAACAAGATATACCTAAATTACACCGCTTAAAAAAATCGGTTGATCATAATCAAGTGATGTCAAAAAAACAAAAAGCATTACTTTTAGCACTCCTCGATTTATCAATTGCTGGGCTCTCCGATAGTTTAATTTCT…
ybbH_3		ATGAATTACATTTATTTAATTAATGAACATTATCCCTTATTAACAAAATCGGAACGAAAAGTTGCTGATTTTATTCTTAACTCTGGAGAATCTATTATTTACAGTACTATGAATGATATTAAAACAAAAGCGAATGTTGGCGATGCAACAATCATTCGCTTTTGTCAAAAACTTGGATTTTCTGGTTTTTCTGATCTAAAAATTGAAATTGCTAAAGAAGATTTTAGCAAAAAAAAAGAACAACCATCTAGTGGTAAATACCACGATGAAGTTGCTAAAAGTTTGATTGAAGTACTTCAGTCTACTTCTTGTTTAATTAATGAAGAAAAATTAACAAAAGCAATCCAACTTATTAATCAAGCAAGCAGCCTATATATTTTTGGTGTAGGATCTAGTGGA…
glcB		ATGTTTAAGAAGTTTTCACAATTAGGTCGCGCATTTATGTTACCGATTGCAATCTTACCAGTAGCAGGTTTACTTTTAGGCCTTGGTGGTGCTTTAACAAATGAAAGTGCAATGAATGCGTATCCAATTTTAGAACAGCCATGGATCCATACAGTATTAAGTATTATGAGTTATGCAGGAAATGCTGTCTTTACTAATTTAGCATTGATTTTTGCTATAGGTATTGCTGTAGGGTTAGCAAATGGGGATAAAGGAACAGCAGGTCTAGCCGGTGGAGTATCTTACTTAGTGTATACAGCAACGATCAGCGGCTTTCTTGCGTTATTTTCTGCTAAAGATGCAACTCTTGATACTGGTGTTGTCGGATCTATTGTAATTGGCGGAACTGTTGCATTTCTA…
group_3404		ATGTCAACCACAATTGAAGTGAACAAACAAAGCGTGAAGCAGTTTCTTGAAACTGGGAAGATCAAAAAATTTGTTATTCCAGAATATCAACGTCCCTATGCTTGGACTGACGAGCAAATCCAAGTACTGTTTGATGATTTAGCGGAGTACACAGCAAACAATAACGAGAGTACTTACTTTTTGGGAAGCATTGTGGCTTATGAAAATGATCATAACGAGCAAGAAATCATTGATGGACAGCAAAGGATAACTACGCTATTTTTATTTTTGAGAGCTATCTATGCTAAATTAGAAAATAGTTGTGAAAAGGAAGCTTTATTCTTGAAAAGCCAAATTGAACCTGCGTTATGGGAACAAGATGACTTAACAGGTGAGGTTAAACCAGATAAAATTCTGATT…
manR		ATGAATAAACGAATTCGTGAAATACTCAAACTGATTATTAAAAACCCTGAAATGAAACTTTCCACTTTAACAAGTGAACTTGATTTGACACGTCGTCAAATCAATTACGCGATCAATCAATTTAATGAAGAATTGAAAACAAAGAACATTCCGTTAATTCAGAGAAGTCATTCTGGAAATATTACGGTACCAATCGAGGTTATCCAAATGATATCACAGCCTGATTACGACATAGGTGATGATCAGGAACTTGTCGTTCTCACTGATAGTGAAAGACAAGCATTGATAGTGATGACTCTGATCGCTAATATCGATTACATCAGTCTAGATCATTTGGTAGATGCGGTTGATGTTAGTAAGACGACTGTTATGGAAGATATCAAACGAACGGAACCGTTC…
dgoA		ATGAGACTAGCAGATTATCCTAAATTGACAGTGATCATGCGTGGTTATACTTTTGATCAGGCAGATGCTATTTTACAAGCAATGCAGGAATTTGACCATCAATTTGCCGTAGAGATGACAATGAACACAAAAGGAGCTCTTGAAAATATACATGAACTAAATCAACGTTATGGTGACACGACTTATATCGGCGCTGGGACGGTAAGGACATTAGAACAAGCCCAAGCCTGCTATGAGGCTGGTGCAAAATTTTTATTAGGACCACATATGTTCACAAAAGAAATGTTGTCTTACGCCAATAAGAAAGGATTATTGGCGGTACCTGCCGCAATGACTCCTTCAGAAGTCGACCGTATGTTTAAAGAAGGAGCTGATATTGTAAAAGTATTTCCTGCAGCG…
gatA_1		TTGGAACTTTATTTGAATGAGGAACTCGTTTTTCGAAATGTTCAAGCAAAAACAGATAGTGAAGTCTTAGCGTTTTTGGCAAGCGAGATGTACAAAAAAAACTACGTGAAGGAGGAATATATTCAAGCAATCCAAGAACGGGAAAAAGAATACCCTACTGGATTACCATCAACACCACCAGGAATCGCAATTCCCCATGCAAACTATGAAATGGTCAATAAAACAACTTTAGCAATTGCGACTCTTAAAGATCCGGTCCTATTTCATAATATGGAAAATAACAATGAGCAGTTACCAATCCAAATTGTGATCATGATGGCGATTGGGGAACCACATGGGCAAGTTGAAATGTTACAAAAAATTGTTGGAATCATACAAGATGAGCCACTGCGGCAAGAA…
group_4996		ATGAAACGAATTTTAGTAGCATGCGGAAATGGTATCGCCACTTCAACAGTAGTAGCAACAAAAGTTAGAGAGTATTTGCAACAACATGGCATTGATGTTTCAACGACTCAAACAAAATTGATGGAAGTTCCAGGAAAAGTTCAAGACTATGATCTATTGGTGACGACTGGTCAATTTGATGGTCAAACAGGTGGTGTACCAGTAATCAAAGGGATGCCGATTTTAACAGGTATCGGTGCCGATCAAACAATGGAAGAGATTTTGAACTTACTGAAATAA
gatC_1		ATGAAAATCATTATGAACGTCTTTAACTTCTTTATTGACGCTGGACCAACAGTTATGTTGCCAGTCATCATCACGATTATTGGTTTGATTTTTGGGTTAAAGATTTCTCGTGCTTTTAAATCAGGTTTGACATTAGGTATCGGTTTTGCCGGGATCAAGTTGATATTGGACTTTATGACGACCAATGTTGGACCAGCTGCCAAGGCGATGGTTGATCGAACTGGTGTTAAACTAGATGCTTTGGATGTTGGGTGGGGTTCGATTGCGGCTGTTACTTGGGCATCGCCAATCATTCCAATCTTGATTTTTGCCATTCTATTGGTCAATATCGTTTTGCTGATTTTGAAACGTACACATACGCTGGATGTTGATATCTGGAACTATCACCATATGGCAATC…
dgoD		TTGAAAATTTCAGATGTCACAGTGTATAAAGTAAAACCAAGATGGATTTTTGTTAAGATCTCGACTGACGAAGGAATCGAAGGCTGGGGAGAAATGATCTCAGGAACTAAAACAGAAACGGTTGTTGCTGGAGCTTATGAGATAGGAAACCGGCTGATTGGACGTAATCCGTTTGAAATCGAGCGCCTCTTCCAAGAAATGCATCGATCTTTCTTCCGAGGCGGTCCTATTAATGGAACCATCGTTTCGGGTTTAGAAATGGCTCTGTGGGATATCAAAGGAAAAGCGTTTAATGTTCCGGTTTATGAATTATTGGGCGGTGCAGCACGTGATAAAATCAAGGTTTATTCTTGGATTGGTGGAGATCGACCAAGTGAAGTTGCAGAACAAGCACAAGAT…
group_4014		ATGGCAGAAGCACTTATGATCACAGTTTTTTTAGGACTGCTGATTATTTTGCAAATAATCGATCAAAAGAAAATTATCGTGTTTGCTCAGAGTAGTCCTGTAAGGAAGAGTTTGAGTATTTTACTGACAGTCGCCATCCTGTTGATTTTCTGGCCGGAACATCTTACTGATCAGATTAAACTGGTTGCTTTTGCTTCTGTCATTTTGATCAATGGTTTTTTGAAGGAGGGTCTAGCAAAAGATTCTGTTGTTAGATTTGGAGTATTGAACGGTAACTTTAATCGATATCCTCAAGTCCAAGTAGAAAAACTAGGTGACGATAAATCATTTATTTCATTTTACAAAAGCAAGAATAATTCTTTTTCAATGATTTTTGATAAAGATCAAACTGAAATGATG…
group_3662		ATGAAAAAAGAGGATCGCCGCGTCAAAAAAAACAGAAAAAGCGTTAGCAGAAGCATTATCAAAATTATTAGTAGATAAAAAAATTCAAAACATCACCATCCGTGAACTGACCGAAACTGCTGATCTTCACCGTTCGACATTTTATACACATTATACGGATATCTATGATCTTTATGAAAAACTGGAAAATAGCTTTTTCCAAGACTTGGATGAAATCATTTCCTACGATACGACACATAGCTACGAGGATCTATACGCTCATTTGATCGACTATGTCTATACGAATACGTTCGTATACAAGTTATTCGTCATCAACCACGGAGATATCCAATTTCAAAAGAGATTAAATAATCTGATCGAAGAAAATTATTTAAAAATCTGGCTACAAGAAGACAAAAA…
gmuR_1		ATGCCAAAATATAAAGAAATAGCCTTGGCTCTAAAAGAGAGGATCGTTGAGGGAAAATATCAGGAAGGTTCTAAATTACCTGAGCAAGAAAGTCTGGCTAGAGAGTTTAAAACAAGCTGTGTTACTATCCGCAAAGCTATACAACTCCTTATTGATGAAGGTTTGTTATATACGAGACGTGGATCTGGTACTTTTATACGAAGCAATATCAGACAGGACAATGAGAATGTCACTCAAGTAAATAATGTATTTGGCACTTCATCACAAGAAAATACAAATGTGACAAGTAAAATAATCCGTTTTGATGTCCGGTTTCCGACAGATTATGAAAGGCGGCTTTCTGCAACCTACTTCCGATCCCCTTCCTGCAAATCATGGGTATAA
ulaC		GTGTTAAGTAAAGTAATCAAAGATGAATATATTCAACTAGATGTTCAGGCAAATAACTTTGAAGAAGCAATAAGAAAAGCTTTGCAACCTTTCTTAGAAGCAGATGTAGTAACTGAAAAATATGTCGAAACAATTTTGAAGATTTACGAAGAGACCGGTCCATATATCGTTATTACTGAAAATATTGCTTTACCTCATGCAACGGTGGAAAGTGGAGCAAAAGATGTAGCTATTGGATTTATGCGATTGAAGACCCCAGTTACTTCAGGTCATCGCACCAATGATCCAGTTAAATATCTTTTTTCATTAAGCGCCAAGAATAACCAAGCGCATATTGAATTGCTATCAGAATTGGCAAATTTATTAGGAAATCCAGATTTTCTAAAATTTATCAAAGTC…
ulaB		ATGAATAGTCATAAAGCTTTAGTAGCTTGCCGTGCAGGAGTAGGATCAAGTTTGATGCTAAAGATCAAAGTCAATGAAGTTGTTAAAGAAAATAACTTTCCGTTAGAAGTAGAACATTCATCTTTAGATGGTGTGCCAGGTTTTCAAGGAGATATGATCATTACTTTGCCTGATGTAGCGAATGAATTAATAGAAAAAAATTTACCACAGAAGATTGTTGGCATTGCGAATATTGTGGATAAGAATGAAATTAAGATAAAACTTGAAGAAGCATTTATTGAGTTAGAAAAACAGTAG
group_5146		ATGGATTTTATTATTAGCTTCTTAAGTACGCCCGCAGTACTATTAGGGCTTGTGGCTATGATAGGCTTATTAGCACAAAAAAAGTCTGGAACAGAAGTCTTGACTGGAACCTCTAAGACAATTATTGGCTTTTTGATCTTTAATGCAGGTGGCACGATCATGACAGGGGCTTTGCAGAACTTCAATACGTTGTTCCAAACCGGATTTCTTATCAAGGGAGTGCTTCTCCTGAAGCAGCGACAGCATTAG
group_4759		ATGAACTTAGTAATTGCTAGGATTACTCCTTTCAAAAATATCTTTTTTACGACTGGTCATAGTTTGTTCTTTGCGTGTGTGTTATCTTTGATTTTGAAAGCGCATAACTTCTCGGATGTAGCCGCAATTATCGTTGGTGGATTATTACTTGGCTTCTTCTCCGCAGCATTGCCTCAATTATGTCAGCCCTTCATGCGTAAGATTACAGGAAGTGATGCAACTGCTATTGGCCATTTTAATATGGTTGGCTATGCACTGTCTGGTTATATTGGCAAGCTATTTAGTAAATATAAAGACCGCACAACCGAAGACATCATTGGCTGA
group_5073		ATGAAAGCTATTTTAACGGTGGTCGGGAAGGACAAGGTTGGGATCATTGCCGGTGTCAGCCAGAAGTTGGCAGAATTGAATATCAATATTCTAGATGTATCTCAAACGATCATGGAAGATTATTTTACCATGATGATGATGTTGCAAATGCAACCAGAGGCTGATTTAGAAGCGATCAAGCAAGCATTGAGTCAAGTTGAAAACACGTTGAGCGTCAAAATCAGCATTCAAAATGAAGAGATCTTCAATGCGATGCATAAACTATAA
group_4168		ATGAAACTTGCTGAAGCATTATTACTACGAAGAGATCTTGAATCCAAACTCACTCTGTTACGAGAAGAGATTGCCAGTAGTGCCGTGATCCAAGAAGGCGATACGTTAGACCGCAGCATCGACGACTTACTGCTGGATTATGAAACAACAAACCAAGAATTTGCCCAGTTGGTCATTGCAATCAATCAGCGAAATGCGGTCGCCAAAATCGGTGAACAAGAAACGATTGCTGCTGCATTAGAGAAACGGGAAGCTTTAAGGCGTTCGCATGCGATGCTAACGGCAACATTGGAAGCAGCCAAGGTTGCTCCACGGATGGGACGTAATGAGATTCGTATGATCCGAACGATCGATACCAAGCAAATCACCGACCGTTTGAATCAAACCGCAAAAGCCTTA…
group_5204		ATGCTTGCCAAAAATCCTGAGTATTACGATCAAGCGGTAGTTAAGTTGGATAAAATCAAAGGTTCCACGATCAAAGAGGAGAATACTGGAATCCAGTTGTTTGAAAGCGGGGAGTTGGATCTGCAAAAAATCAGCGGACTCTATGTGCAACAGTACCAAAATAATGACTCCTTAGTCACTCAAAAGGATATTGCCAACTATTTTTTAGATTTTATGATTTGTCAAATTAAGTTAGAATAA
group_3933		TTGACCGCAGGCGTAACTACGGGTGCTTTTTATAAACATTTTACTTCTAAGGAAGCGTTATTTGAAGAAATTATTCAGCCGCATATTAATGCGCTTATTAACATGTATAATGAAGAGTTTACCAAATACCTCTTAAACTTAGAAAATATAGATATAGAGAAAAGTTGGAGAGAGAACTTCAATGAATTAGATCCATTTATTAATTATATTTTTGAGAATAAACGTATATTCGATTTGGTTTTATTCCAATCAGCTGGAACCAAATATCAAGATATTGTTGAAAAAATTACATCATTTGTGACAAAAAAGACAGTCTGTTGTCTAGATAAGTTAAAGACTATCGGAATGATCAATCAAAATTTAGTCTTTAATGAAGAAGAAATCCACTTCTACATTTAC…
rpmF_1		ATGGCAGTACCAGCAAGAAAAACATCTAAGGCGAAGAAACGGTTAAGAAGAACTCATCAAACTGTAGTAAAACCAGAAATTTCATTTGACGAGGCGAATGGTGATTATAGACGTAGCCATCATGTATCTTTAAAAGGGTACTATAATGGAAAGAAAGTAATTAAAGGAGCTTCAAAATAG
group_4246		ATGAAAAAAACTATTACAATCCTAACTGACTATCTTGGTTTAGGAAAAATTGATATGAAGATAGGAGACGTAATAATTATTGGGATTTTGATTATTAGCTCCTTTATACCTTTATTTATTTTTTCTCTTGAGAAGGGGAACCAAGGAACTACTAAATATGCTGTTGTTCGAATTAATGGCAAGGAAGTAGATCGCTTTAATTTAGATAAAATCAGTCATAAATATGTGAAGTATTATCCAGCTAAGGGACAATATAATATTATTGAGATTAAAGATGGAAAGATCCGAGATAGAGAAGATAATAGTCCTGATCAGATTGCAGTTAGAACTGGATGGATATCAAATCCTGGTCAGACTAGTATTTGCTTACCCCATAAATTAGTTATTAGTATTGAGAAA…
cetB		ATGAGTGAAGCAGTTAAAGGTTTTTCAGTAGTCAACCACGTGGGGATTACAGTCAGTAATTTGGATGAATCAGTAAAGTTTTATGAAGCATTAACAGGAACAAAAATCGCAAATCGTGATGAAATTGGTGGAAAACGGATGGCCCAAACACAAGGGTTAGATGATACATTAATCAAGTATGCCAATGTGCATCTAGAAAACATCAATATTGATTTATTAGAATATGTTAAACCAAAATCAGAAAAAGCTTCTTATTCCAACGAACAAATTAGTGCAATGCATATGTGTTTCGAAGTGGAAGATATTGATGCAGCTGTTGCACGTTTAAGAGCGATTGGCGTAGAACCTGATGGAGAGCCGATTACATTCCAAGAAGAAGATGGCTTGAAGAGCGGTTTT…
tyrS1_1		ATGAATATCATTGACGAGCTAGCATGGCGTGATGCAATCAATCAACAAACAAACGAAGAAGGACTAAGAGAACTTACAGAAAATACGAGCATTTCGCTATATTGCGGTGTCGATCCAACTGGAGATAGCATGCATATTGGACATTTAATTCCTTTTATGATGATGAAACGATTCCAATTAGCAGGTCATCACCCATACATTTTAATTGGTGGCGGAACTGGAACAATTGGTGACCCAAGTGGACGAACAACCGAACGTGTCTTACAAACGATGGAAGCTGTGCAACATAATGTGGACAGTCTTTCAAACCAAATGAAAAAATTATTTGGTAAAGATGCTGAGGTAACAATGGTGAACAACTACGATTGGTTATCAGAACTATCTTTATTAGATTTTTTA…
group_237		ATGAAAAACGAAAAATTAGCAAAAGGCGAAATGAACCTTAATGCACTATTCATTGGGGACAAAGCCGAAAACGGACAATTATATAAAGACTTGTTGATCGACTTAGTAGATGAACATTTAGGATGGCGTCAAAACTACATGCCACAAGACATGCCAGTTATCTCTTCTCAAGAACGCACATCTGAAAGCTACGAAAAAACTGTCAACCATATGAAAGATGTATTGAATGAAATCTCTTCTCGCATGCGTACACATTCAGTTCCATGGCATACAGCAGGTAGATATTGGGGACATATGAACTCAGAAACATTAATGCCTTCTCTATTAGCTTATAACTTTGCAATGCTATGGAACGGGAACAACGTTGCCTATGAATCTTCTCCAGCAACTTCTCAAATG…
gadC_1		TTGGATAAACAACAAGTTAAAAAAATTGAATTAGGTACTTTTATCGGTTTAACAATGGCATTGTGTGCAACTGTACGTAGTATCCCAACACTTGCTGCTGTTGGTTGGACATTAATTTCTTACACAATTTTCGCGGTCTTATTCTTTGCTGGTCCAATCGCATTGATATCTGGTGAATTATCTACGATGCTTCCTCAAGAAGGTGGCCCTCAACTTTGGGTTAAAACTGCCTTAGGTAGCAAATGGGGTTTTGTTGTCGCTTGGTTACTATGGGTGCAAATGTTCCCAGGAATGGTAATGGTTGCTTCTACATTAGGCCCTTTGCTAGGTAATACATTTGGTAATGTTCACTTAGGTGAAAATCATTGGTTCGTATTAGGTTGTATCTTAGTGATTTAC…
group_441		ATGAAATCAACGAAACCCACTGTTTCGTTCGCTGAAAGTTTAGGCATTTTGATTGCCTTGTTAGCGATTCTCGGGTACTTAATTATTGGTCAAAAATTAACCCCTCACATACCGATTCTTTTTGTATTCATGTTGTTGTTGCTTTATGGCAAATGGAAAGGATTTTCTTGGGATGAGATCCACGAAGGCATTGTGGAAGGGATTAAACCAGGGATCATTCCGATTATTATTTTCTTGTTGATAGGTGTCTTAGTTGCTACTTGGATCTTGTCTGGGACGATTCCAACAATTATGGTCTATGGTTTTAAAATTATCTCAGTGAAGTTCTTCTTACCAACCGTTTTTGTGGTCTGTGCACTAGTTGGTGTGACGGTAGGGAGCTCCTTTACGACTGTTTCA…
group_1531		ATGAAAAAGATAGGGCTTATTTCTAGTGCTTTTCTTTTAACCCTTGCTTTAGCAGCATGCGGCGGCGGAAAAAGTACAGAAAATACGGATAGTCGTTCCAGTGCTGCGGAAAGTACCACAGTCGAGAGTACAAAAGCATCTGCTACAAAAGAATCAAGTAGCAAAGCAACAACAAAATCTAGTGATGCGAAACCGTCAGGAACAACAACAGCTGATTCGAAAGCAACAGCTTCTTCTACGAAGGAAGCGGCAAATAATGGCTCAGCAGAGAAGCAATCACCAGCGAAAAATGCGAATCCAGATGACCAAGCCAACCAAGTGCTTAACCAGCTAGCAAACATGTTTCCTGGTCAAGGCTTACCGCAGGCAATTTTAACGAGTCAAACGAATAACTTTTTA…
yehR		ATGAAAAAGTTTTTACGCGTATTTTTAATTTTTATTGGGGTATTCTTTCTTGCAAGTTGCGGTTCAAAAATAGAGACAAAAACCTTTGTAGGTTCGCCACAAGATGGGATTGATTCCACCTTAACCTATACGTACCAAGGAGATAAAGTCTTAACGCAAACGGCCAAAAACATTGTTTCTTATGACAAATTGGGGATTACAAAAGAAGAGGCAAAAACAGCGTTGGAACCCGTTTCTAAACAATATGAGGACATCAAAGGGCTTGATTACAAACTGACCTATGAGGACAAACAAGCCATCGAAAAATTGACGATTAATTATGAAAAACTTGATTATGATAAAGCCAAAAAAGTGGATGGTATCCAGATTGATGGAGATTCTTCTAAGGGAATCAGCATG…
ypjQ		ATGGTAATCCAAGGAGATACGTTAGAAAATAGCGCACGTCGTTTATTGCAAGAACGTGGCGTAACAATGAATGATTTAGCTGAACTTGTGTTATTTTTACAAAAAGATTATATTGACAATTTAACATTAGATACTTGTTTAGAAAGTGTTGATGCCGTGTTAACAAAGCGTGAAGTACACAACGCGATTATTACAGGTGTCCAACTGGATATTCTGGCAGAAGAAAACAAGCTACTCTCACCGTTACAAGAAATTTTAACGGAAGATGAAGGGCTTTATGGCATTGATGAAATTATGGCGCTCTCCATTGTAAATGTTTATGGATCTATCGGTTTTACGAACTATGGGTATATCGACAAGGTAAAACCAGGCATTTTAAAAGAGTTAAATGCGCATGAT…
group_5695		ATGGCCTTTTTACTTTTACACAATTATACGGACTTTATCAAAATTTGCGAATTAACAGAAATTGATTGTTTAGTGACAGATACACGACCTGATGAAAAATTCTGTGAGCAGTTAGCGCAAGCAGGCGTAACGTTGATTGTCGCAGATGAATAA
group_254		ATGACCTATTCTATTACATGGGATTTAGACAGTATTTTCCCCAATGGGAGCGAGTCCAAAGAACTTAGCCAACGAATGACTCAATTAACCGAACAGACAAAAGAGTACCATCAATTAATCACAGAATGGACACCAGAAAGTGCCCAAGGCAAAGAACAATTTGCTGAAATCTTAACGTTACAAGGGAAAATCTCAAATGGCTTTTCACAATGTAATAGTTTTTTAACTGCTTTAATTTCTGCTAATACTAATGATACCAAGGCCAAAATTTTATCAGGCGATTTATACAATCTATTGCCAGCGATTCAATTAGCTGAAACCATTTTTACTAAAAAAATCACCGAGATTTCAGCAGAACATTGGCAAGCCCTGTTAGCCGAAGAACCGTTTAAAACAATG…
group_5626		ATGTTATCTAAGGAAGAAGTTCTACACTTATTGAACGAAGCAAAAAAAGAAGTCGATCGTTTAGAAACAAACCGCCAAGAAGATTTAGGTAATTCAATCAACTATATTGAAAATGAATTACAGCTCCAACGTGTCTTATCTCAAGTGGAAGCTTATGAAAAAGTACTTGGTTAA
murE		GTGACGATTTCATTATTCGCAATTCGCGATTGCTTAGAAAAAGAAGATTTATTAAAAGAATTTATTTCACCAGAAGGCTGGCACTTGACTCTTTCCGACACGTTAGGTCAACGAGAAGTAACGGCTCTTTCTTACGATTCGAGAGACGTAACAGCAGAAACACTCTTTTTTTGTAAAGGATTAAACTTTAAAGAAATCTATTTAGAAAATGCTGTAAAAGACGGCCTAGAAATCTATGTTTCTGAGGTGCCTTATGAGGTTCCGGCGCAACTAGGAATTATCGTGACTGACATTAAAAAAGCAATGGCTGTGTTAAGCATGGCTTTTTATGATTATCCACAAAATAAATTAAAACTGATTGGCTTTACTGGAACCAAGGGTAAAACAACAGCGGCTTAT…
rsuA_1		ATGCGTTTAGATAAATTTTTAGCCGATGTTGGTATCGGTAGTCGTAAAGAAATCAAACAATTGTTAAAGAAAAAAGTCGTTACGGTGAATGGTGACGTCGTAAAAGAAGCCAAAACACAAGTAAATGAAGAAACAGATCAAATTGCCTTGATGGGAGAAATTCTTACGTATCAGAAATTCTTTTATTACATGTTGCATAAACCACAAGGTGTCATTTCTGCGACGGAAGATCAGCGAGATGAAACGGTAATTGACTTGTTAACTGATCAGGATTACCGTGCCGACTTGTTCCCAGTTGGTCGCTTGGATAAAGATACCGAAGGCTTGCTTCTATTAACAAATGATGGCCAGTTAGCGCATCAATTATTATCACCCAAAAAGCATGTGGATAAAGAATAT…
pepV_1		ATGACAATTGATTGGACAAAAGAAGTCGAAGCACGTAAAGACGACTTATTAGAAGATTTACAAAACTTATTACGGATCAACAGTGAACGTGATGATGCACAAGCAACACCTGAAGCGCCCTTTGGACCTGGGCCAGTTGCTGGCTTAAAACACATGTTAGCGTATGGTGAACGTGATGGCTTTACGGTGAAAAATGTCGACAATTACGCTGGACACATTGAATATGGTGAAGGCGACGAAACGTTAGGAATTTTTGGTCATATGGACGTTGTTCCTGCTGGTGATGGTTGGGAAACAGATCCTTATGAACCAGTCATTAAAGATGGCAAAATTTATGCACGTGGTGCAAGCGATGATAAAGGCCCAAGTATGGCTGCTTATTACGCAATGAAAATTATC…
group_5237		ATGAGTGAAACACTTATTGTTAACTATTTAATCAAAGGACGTGTGAAGATGAACGTAGAAGAATTAGTTCAAAAAGCAAAAGATTTAATTGGAGAAGGCAACGTGGAACATGCGCAACAATTCATTGAAGAACATAAAGATGAATTAGGCGAACACTATCATAAAATTACAGCGATGTTAGCTGATACAACGACCGATGGTTTGTTTGATAAAATTAAAGGATTGTTTCAATAG
opuCA_1		ATGATAAAATTTCAAAATGTTTCAAAAGTATATCAAGAAAATGCCGTTTTGTCCGATGTGAATTTAACAATCCAACAAGGCGAATTTTTTGTATTAGTAGGGCCGAGTGGTAGTGGAAAAACGACGACTTTGAAAATGATTAATCGGCTCATTGAGCCAACGACAGGTGAAGTGGCTCTCAATGAACAAGCGGTAACCAATTATCCTTTACGTGAATTACGACTAAAAATTGGCTATGTTCTTCAGCAAATTGCCTTATTTCCTAACTTAACCGTGGCGGAAAATATTGAGTTGATTCCTGAAATGAAAAAATGGCCCAAAGAGCAACGCAGAGAGCGAACCATTGAACTATTGAAAAAAGTTCAGCTGGATCCTGAGGAATATCTGCATCGTAAGCCA…
group_364		ATGCAAGCACTGATTGAAACTTTTTTCGCTCGAAAAGAAGAATATCTGCAAGCGTTAATCGAGCATATGCAATTGTCCTTTATCTCGTTATTATTCGCTGCGTTGATTGCAATTCCTTTAGCCATTTATTTAACAAGTCATCGTAAGTTAGCGGAAAGTCTGTTACAAGTGACTGGGATTTTCCAAACCATCCCTTCTTTAGCCTTGCTAGGCTTACTGATTCCGTTAATTGGTATTGGTCGACCACCGGCAATTGTTGCGCTAGTGATTTATGCCTTATTCCCAATTTTACAAAACACCTATACTGGTTTGACGGAAATTGATCCTTCGTTAGAAGAAGCTGCAGAAGCATTTGGGATGAGTAAAAAAGAAAAACTGTTTAAGTTTGAGTTGCAAATG…
argR_3		ATGAAAAAAGCAGAACGTCAACGTTTGATTAAACAATTAATTATGCAACAAGAAATTGAAACACAAGATGAATTAATCACTCGTTTGGAAGAAATTGGCGTCCGAGCCACTCAAGCGACTGTTTCAAGAGATATCCGTGAAATGAGTATTGTTAAAACACATGGTGCAGATGGTCGTGTCAAATATGCAATTTTTTCTCAAGCACAAGGCACAAGCAGTGAAGAGAAATTACGAGAATCAGTAAAAGATTCAGTTGTTCGAATGGAGCGAGTACAATTTATTGTCATCTTGCATACAGAGATGGGAAATGCCGATGTGGTGAGTAACTTTTTAGATGAAGTAGCTTATCCAGAAGTGGCTGGTACAGTGGCTGGTGCGGATACAATTATTGTGATTACA…
algC		TTGGTAGAATTGAAAGCGCTACAAAATGGTTCGGATATTCGGGGAATTGCTTTGGATACGGAAGAGCAAACTGCAACATTAACCGCAACAGCAGTAGCCGAGATTGCGGTGGGCGTGGTTCGTTGGTTACAGGATAAAAAACAGCTGCCACGAAAGGCACAACAGCGCCTGACAATTGCAATCGGACATGATAGTCGTCTAACGGCGGAGCCGATTAAGCAAGCATTAGTAGATACGTTTCTTTCATTAGGTATTCAGGTGATTGACGTTGGTTTAGCTACGACGCCTGCTATGTTTATGGCTACTCAATTTCCAACGCTTCAATGTGATGCAGCGATTATGATCACAGCTAGCCATTTGCCTTACTACTTTAATGGCTTGAAGTTCTTCACAGCAGAA…
group_1711		GTGGAATATTCAATGAGATTACCTGAAAATTTTTCAACAATGACTGTAAAAGAACTATTAGAAAATGAGTGGCTAGTCCCTCGAAAAGTGCGCCATTTTTTACGCACGCGAAAAAATGTCAAAATCAACGGAGAAACAGCTGCTTTTCATTTTCCAGTCCAAGCTGGCGATTGTGTCACCTTAACGTTTGAAGAAACCGATTATGTGCGTCCCACTATTCATTTGGGGGAAGCAACGCGTGTGAAGGTTTTATATGAAGACGAACATTTAATGATTGTAAATAAACCTTATGGCATTAAAACCCATCCAAATCAGCCACAGGAAACAGACACCTTGTTAAATCATGTTGCTGCCTATTTAGCTGAGAAAAATCAGGTCCCTTATGTCGTTCATCGATTA…
pbpF		ATGGACAATCTTAAACAATTTTTTAGTAAAGTCGGTGTCGGATTACGTCATTTTTGGACGTGGATAAAGCCTTATTTAATACAATTCCATCAAGCCAGAAAGCGGATTTGGAAAAAGTATCAAATCAATAAAATTTTCTTGTTAATTGGTTTGGTAGTCGCTTTAGGTGCCAGTATTTATTTATTTTACTTAGCCAAGTCCGCAAACGTTGAGACCCTAAAATCAGGGCTAAGTGAATCAACACGCGTTTATGATGAATCAGGAAAAGAAGTCGGAAAGTTATTCGGGCAAAAAGGGACTTTTGTGGAACTGGATAATATTTCTCCTTATATTCAAGACGCGGTTATTTCAACTGAAGATCGCGGGTTTTATCAACATAAAGGGTATTCCATCAAAGGG…
group_4637		TTGAGTAACATTTATGATACAGCCAATCAGATTGAACGTGAACTACGTGAGTTAGACGAATTTAAAGCATTACAAGCAGCGTATGAAGAAGTAAAAGCAGACGAAGCAGCTTACACATTGTTTAAAGAATTCCAAGGATTCCAACAAGGACTACAAGAAAAACAAATGCGCGGCGAAGAATTCACGGATGAAGATGCTGAAAAAGCACAAAGCATTGCAACGAAAGTGCAAGAAACAGCAGTTATCAACGAATTAATGCAAAAAGAACAAGCGTTTAGCTTAGTTGTCAATGATTTAAACCGAATTATCATGACTCCTGTGCGTGATATGTATAACGATTAA
group_691		ATGAAACTATTGCATACAGCTGATTTACACATGGATCGGTCTTTTGAAGGGTTAACTGGGATCCCGACAGCCTTAGCGAAGCGCTTAAGAGAAGCTAATCAACAATTGTTAATGAATATCGTAACAGTTGCCATTCGAGAAGCGGTGGACTTGGTTATTTTTGCAGGAGATACGTTTCATCAAAGTCAGACCTCTATTTCAATGCAAGCCCAATTGATGGCTGCATTAGAACAGTTGAAACAAGCAGAAATCCCTGTGATTCTAACATTTGGGAATCATGATTACTATAAAAAAGACCGCTATTGGTTTTCTTTTCCAGACAATGTCTTTTTATTTGAAAAAGAAATGGTTGAGACACTGTATTTTGAAACGAAAGCGGGCGAACAAGTGGCTGTTTCA…
yhaN		ATGAAATTACTCGCAGTAGAGATTGTGGGCTTTGGAAAATGGCAACAACAGAAAATTACATTTGAATCTGGTAATCAATTGCTGTACGGCGCAAATGAAGTTGGCAAGTCCACATTGTATCAATTTATTCAAGCAATGCTGTTTGGGTTTCCCACAAAGGGCAAAAGAAAACGCGATTACGCACCTAAAAATGGTGGCTCGTATGGTGGTCGTTTGTGGTTGGCACATCCTGTGTTTGGGGAAGTTCAAGTCGAGCGTTTTAAAGAAAAAAATAAAGGGCAAGCAATCATTTATTATCAACAACAAATGGGGGATGAAAAAACCTTACAGCAAATGTTACATCCGCTAACGAAAAAGTTATTTCAAGAGGTTTTTACTTTCCAACAAGAACAATTAATT…
yhaM		GTGAAAAAATTACGTGAATTAACAGTAGAAGAACTTTTTGAATCATTTGTTCTAATTAAAAATGCCGATGTACGTGTAGCTAAAAATGGGAAAAAGTTTATTGCCTTTACCTTTCAAGACACATCTGGCACGATTGACGGAAAATATTGGGACGCCTCTGAGGATGAAATTACACGATTTACTGCGGGAAACGTTGTTTTACTGAATGGGAAACGAGAAGTTTATCAAAATAAACCCCAAGTAAAAATTTTACACATGCGTTTAGCGACAGCAGAGGAACCAAGCCAGCCAAGTTTATATATGGAACGAGCGCCTTTGAAAAAAGAAGAGATGGTCGAGGAAATCAATCAAGTGATTTTTGAAATTACCAATGCTCATTGGAATCGTATTGTGCGCTAT…
group_4614		ATGAAAAAATTTATTAAAGGTCTCTTTTTTGGCGCAGCTGCTGGTACCATTGGCGGCTTGTTGGCTGCTCCAAGAAGCGGGAAAGAAACACGCCAACATTTAATCAATGAGCTAGAGGACTATCGTTCACTGAAAAATCAAGTCACGAATGACTGGGATCAGGTGCAACGAAATTTGGCAGTTGTCGAAGAAAACGTTCCACTGGCAACTGAATTTTCAAAAGACCTGCAACAAGAAATCACTGATTTCAAATTCCAAGCGGAACCTCGGATTGCTCAAATTAAAGAACAAATTGCTAAAATCACGGCTGAATTACCTGACACACAAACCAACAAGCAAAAGTAA
hit		ATGAATGATTGTATTTTTTGTAAAATTATCAACGGCGAAATCCCAAGTTATAAAGTCTATGAAGACGAGAAAGTCTACGCGTTTTTAGACATTACACAAGTGACCAAAGGGCATACCTTAATGATTCCAAAACAACATGTTGCTGATATTTTTGAATATAATGACGTTTTAGCAAGCGACGTCTTTGCTCGTATTCCTAAAGTAGCACGAGCATTAGAAAAAGCTTTTCCAGAAATGGAAGGATTAAACATTTTAAATAACAATAAGGAAGTGGCTTATCAATCCGTTTTCCATTCCCACGTTCATTTGATTCCCCGTTATTCAAAAGAAGATGATTTCTCTATTCATTTTGGCAACCATCAAGAGGACTATTCCGCCGAAGCGATGCAAGAAATTGCT…
ecsA		ATGAGCTTAACAATTGAACATTTAACAGGAGGTTACGGCCATATTCCTGTCTTAAAAGATATTAATTTTGACGTCAAGTCTGGTGAAATGGTTGGTTTAATTGGCTTGAATGGTGCGGGGAAAAGTACCACCATCAAAAATATTATTGGGTTACTTACGCCGCAAAAAGGCAAAATTATGATTGACGGGGAAACATTGCAACAAGCCCCTGAAGAATATCGTAAAAAAATCGGGTATATTCCGGAAACACCTTCTTTATATGAAGAATTAACATTGAAAGAGCATATCGAAGTAACGGCCTTGGCTTATGATATTCCATTAGAAGAAGCGTTCAAACGAGCAGAACCATTACTAAAAACGTTCCGTTTAGACAATAAATTGGAATGGTTTCCTGCTAAT…
group_2079		ATGGAATTTCAGTTGGATAAAGACTGGCGTCTGCAGCCGATAAAGGGCGCAACTGGTCAAACATACATGGGAATAAAAGAAACCGAGAAAGTGTTCATTAAACGAAACACTTCTCCACTTCTTGCAGCATTGTCTAAAGAAGGGTTAGCCCCGAAGATGATTTGGACAAAGCGGACAGCGAATGGCGACGTACTAACAGCCCAAGAATGGCTGGAAGGACGTTTATTACATGCGGACGAAATTGGCAAACGCAATGACGTGATTGACGTGTTATACCAATTGCATCATTCCAATTTGCTGAAAGACATGTTGAAAAAAATTGGTGGCGAAGTTTGTACCCCGCTAACAATGTTGAAAGAGTATAAGCGTCAACTACCTAAAGAATTAAAACGAAACAGT…
trmB		ATGCGTGTAAGAAATAGACCCGGAGCAGCGGAATATATGGCAAAATATCCACAATATGTGGTAGAAGGTCCTGAAAAATGGCAAGGGAAATGGCAAGAACGTTTTGGCAATAATCATCCCATCCACATTGAAATTGGTTCAGGTAAAGGTCGTTTTATTTATGAAATGGCTAAAGCACATCCTGAAATTAATTATATTGGTATCGATATGCAATTAAGTATTTTATCGATTGCATTAGATAAACTAGTGGCCGATCCGTTACCTAATCTACAGTTATTGCGAGTAGACGGCGAAGCATTAACAGAATATTTTGCTGAAAATGAAGTAGATTTAATCTATTTAAATTTTTCAGATCCTTGGCCAAAGAAAAAACATGAAAAACGTCGTTTAACGTATAAA…
murR_2		ATGGAACAAAAATTGAGTGAGTCAGAGCAATATCTCTGGCATTTTATCGAAACACATATTTTAGAAATCCCTGATTATTCCATTGTAAAATTAAGCGAACGAGCCAATGTATCAACTGCGACGATTGTAAGAACCATGAAAAAGAAAGGCTATGAAGGTTTCACATCCTTCAAGCATCACTTGAAAGATAAAGAAAACCAAAATATAAATTTTTCAGCATTAGAAAAAGTAGACCGAGGAATTCGGACAGCCATTTTAAAGAATGAAGAAGAAGTAACTCGCACGATTAACATGATTGAAATTGGTAATATCGAAGATGCGATCCAAAAAATCAAGGCTTCTCGACGGATTATTATCTTTGCTAGAGGTTTTTCAGAATTAATTGCTCAGGAAATGATG…
pfkB		GTGACTATTTATACATGTACATTAAATTTAGCCATTGATTTATTTATCGAAACAGAAGAGCTAGTTCCTTTTGTCGTGAATCGTACGAAGGAAGATGATATTCAAGCAAACGGGAAAGGAGTCAATGTTTCCCTAATTTTAAAGATGTTAGGGATTGATAATACCGCTTTGGGAGTCAAAGCTGGTTTCACTGGGAACTATGTCGAGGACTATTTAAAAGAAAAAGAAATAACCACTGATTTTATCGAAGTCGCTGGTACAACGAGAATTAATGTGTTTACAAAAGTTACCCAAGATCAAAAGGAATACAAATTAGTCAATAAGGGACCAAAATTATCTGAAGAACATGTACAACGTTTTTTGAAAAAAATTTCAGAGTTACGTAAAGGGGATTATTTG…
fruA_1		ATGGCTACGTATCAATTAATAGCTGCTACAGGTTGTCCGACGGGAATAGCGCACACGTATATGGCACAGGAGGCATTGGAACAAGCTGCGAAACGTAAAGGTATTACGATTAAGGTTGAAACACATGGTCAGATTGGTATAGAAAACGAGTTAACACCTGCAGAAATCCAAGGAGCGGAGGCAGTCATTATTGCCGCCGACAAAGACGTTCAAGCAGAACGTTTTGCTGGGAAACGAATTATTGATGTCCCTGTCAGTGTGGGGATTAAAGAAGCAGATCGCTTAATTGAAGAAGCGCTCGCAGGAAAAGGATCGATTGCGGCCGAAAACCAAGCAGTGGATGAACTTGAACAGGAAACACAAATTTCTTCAGGAAATGTTGGACATAGTATTTATAAA…
mngA		ATGGCTTTTATTAAAGAAAATCATATTTTTTTAAATCAACAGTTACAAACGCAAGAGGATGTTTTTCACTTTTTAGCAAAAAAATCAACAGAATTGGAAGTTGCTCAGGACGCACAGGAAGTTTTCGATAAACTGAACGAGCGAGAACAAGAAGGAACAACGGGGATGATGAATGGATTTGCGATACCTCATGCAAAAGCAGCAACGATTCAACAAGCGGCCATTATCATCGTTACCTTGGACCAAGGTGTTGAGTGGCAGAGTCTTGACAACCAATTAACGGAGTTTGTAATTGCGCTGTTTATTCCAGATGCCGAAGCTGGCACGACACATTTGAAATTACTCTCTTCTGTTGCGCGCCTCTTATTAAGAGAAGAAGTTACTTCTGGACTGAAACAA…
lacD_1		ATGAAAAAAATTAGTGAACAAAAACGTAAACATTTAGAAAATCTGGTAGATGATCAAGGGATTATTGGCGCACTAGCCATTGATCAACGTGGGGCCTTAAAACGCATGATGGGAAAATACAAAGAGGTGACTGCGCAAGAAATCAGTGACTTTAAAGTATTAGTATCTCGTTGCTTAACACCAGAGACTTCAGCAATTTTGTTGGATCCAGAATATGGCCTAGCTGCTGCTGAAAATCGAGCACAGACTTCAGGTTTGTTACTTGCGTATGAAAAAACGGGCTACGATGCTTCGACACCAGGACGGTTACCCGATAGTCTTGATGTTTGGTCGGTTAAGCGTTTAAAAGAAGCGGGCGCAGACGCGTGTAAATTTTTGCTTTACTACGATGTTGACGAA…
group_3903		ATGGGAATTCCTAAAGAAGGCGAGTTTGTAACCATTCAGAGTTATAAACATGACGGACATTTACATCGAACGTGGCGTGATACGATGGTACTAAAAACGAGCGAGTATTCTTTAATTGGTGTGAACGATCACACGTTAGTAACGGAATCCGACGGACGTCGGTGGGTGACTCGTGAACCAGCCATTGTTTATTTTCACAAGAAATATTGGTTCAATATAATAGCAATGATTAGAGAAAAGGGGGTTTCGTATTACTGCAATCTGGCTTCGCCATATGTTTTAGATGACGAAGCGTTGAAGTATATTGATTATGATTTAGATATCAAGGTTTTTCCAGATGGTGAAAAACGTTTACTAGACGTTGATGAATATGAATTTCATAGCAAACTAATGGATTAT…
group_920		GTGATTAATCGATTTAAAGAATCGAAATTATTTTTCTGGTCAGTTGAATTACTTGTCGTGGCCATGCTATTATTTATTGCTTCGAAAATTAATTTCTTATTTGCACCGATTGGGACATTCTTTTCAACGTTGTTTGCCCCAGTCTTAGTAGCAGGCTTTTTGTATTATTTACTAAATCCTGTGGTCAATCTACTAATGAAGACGAAAATGAAACGAATTTATGCCGTCTTACTGGTATTTTTATTACTAATCATCGCATTAGTTCTGATCTTATTAACAATTATCCCTAAGTTGGCAGATCAGCTAGCTAGTTTAGCATCAAGTATGCCGGATTTCTTTAAACAAGTGGAGACCTGGATTTATGAGATTGCGGAGTTACCTATTTTTAAACAAATTGAT…
group_456		ATGAATAATGCTGACCCTGAGAGTCAGTCGCTAATTGCGCAACTTCTATTATTAGTCGTGTTGACGTTTATCAATGCCTTTTTGGCAGCGGCGGAAATTGCAGTCGTATCTGTTAACAAGAATCGTGTGGAACAAAAAGCGGAAGACGGCGACGCAAAAGCTCAAAAATTGCTTAAGGTATTGCAAGACCCCAATAACTTTTTATCCACAATCCAAGTAGGGATTACTTTGGTTAATATCCTATCTGGTGCTTCATTAGCAGAGACTTTATCTAGTCGTTTGGCCCCTGTATTAGGTGGCGGCGCCGCAGCTAAGAGTCTTGCCAGTATCATTATCTTAGCTTTGTTAACGTACGTTTCTATTGTATTTGGTGAATTATACCCTAAACGAATTGCTATG…
group_2947		ATGCAGTTTTATAGTCCAATTATTATTAAATTTGCTTTAGGTATTATTTGTTTAATTGTCCAAATTAATTTGATGGGAAAAGGGAATTTGGCGCCCACATCGGCTATGGACCAAGTGCAAAACTATGTATTGGGGGGCATTATTGGTGGTGTTATTTATAATGATTCAATTACGGTGCTCCAATTTGTATTAGTGTTAATTTTGTGGACATTATTAGTCTTAATTTTAAAATTTGCAAAAGAACACAATCGCTATGTGAAGCAAATTGTGGATGGTAAACCCATTACTTTAATCAAGGATGGACAGGTTGTGGTGAAGGAATGTTTGAAAAATGGTATTTCTGCAAATGATCTAATGTTTAAATTACGAGCAAATGGTATTTATGAAGTCCAGCTTGTT…
group_4819		ATGAAATTAGTGAATGTGACCAATAGCTACAAACAATTAGTAAATAAACAATTGGAAAACACGGATGCTTACTTTGTAAAAGTCTACTCAGCAGGAAATACGACCGCTGTCTATTCAGAAGCAGCTCACCATGTGGAAGTTCTGATTATGAATAAAAATCGTCGCATTCGTCCGACAGAAGTAAAAGAAATTTTAGCAAAACTGTTAAAACGATTACCTAAAGAGGCTTATGACCCAGATGAAATTTCTATCATTGAGTTAAACCATGTGACCGAAGTGTCTGTTCCATTAAAAGTTTCCCTCATGGAAAACTAA
clpE		ATGATTTGTCAAAATTGTCAACAAAATGAAGCAACAATTCATTTATATGCAAATGTGAATGGTCAAAGAAAACAACTGGACTATTGCCAAAGCTGCTATCAAAAATTAAAAAATCAAGCAAATAATTCCCCTCAAAATATGGGACAAGACCCTTTTGGCTTTGGGAGTTTAGACGATTTATATCGTTCTCTTTCTCGCCAAATGCAACAAGGTAATCCTTATGAACAACAAACACCACCCACTCAATTTGGTGATGGTGGTAATGGAGGTCAACCCCCTCGCGCTCGCGGAGGCGCTGGCGCTGGTCAAGGTTTACTAGGCGAGTATGGGATTAACATCACCGAAGCGGCACGCCAAGGAGATATCGATCCTGTGGTAGGACGTGATCAAGAAATTAAG…
group_5502		ATGGCTGAAAATCCTTTTGTAGAAAAAATTGCTTCATTAAAAGCTGGAGAAATCTCTGAATTAATCGTGGAGCAAAATGAATTTTTCCAATTTCGTGATGCTTGGATTTCTTTACCTGACCGCGCGGAAATTGTTGGAGAAGCGGGGTTAAATGGACGAATCATTTATCGTTACCAAAAAGAGGAAGAATAG
ptsH		ATGGAAAAGAAAGAATTTCACATTGTAGCAGAAACAGGAATTCACGCACGTCCAGCTACTTTATTAGTACAAACTGCAAGCAAATTTAACTCAGATATTAACTTAGAATACAAAGGTAAATCTGTTAACTTAAAATCAATCATGGGCGTTATGTCTTTAGGCGTTGGTCAAGGTTCTGACGTAACAATCACTGTTGATGGTGCTGACGAAGCTGAAGGAATGGCAGCAATCGTTGAAACATTACAAAAAGAAGGATTGGCTGAATAA
ptsI		ATGTCTGAGATGCTAAAAGGGATTGCCGCAAGTGATGGCGTTGCTGTTGCTAAAGCTTACCTGCTAGTTCAACCTGACTTGTCTTTCAACAAAACTTCCGTAGAAGATACTGATGCAGAAGCAACTCGCTTAGACGATGCTTTAGCAAAATCTACTGAAGAGTTGCAAGCAATTCGCGACAAAGCAGCTCAAAGCCTTGGTGAAGCAGAAGCGCAAGTTTTCGATGCTCATTTAATGGTTTTATCTGACCCAGAAATGGTTGGTCAAATCAAACAAAATATCCAAGACAACAAAGTCAATGCAGAAGCTGCCTTGAAAGAAGTTACGGATATGTATATTGGTATGTTTGAAGCAATGGACGACAATGCTTACATGCAAGAGCGTGCAGCAGATATTCGT…
tig		ATGTCTGCGAAATGGGAAAAAAAAGGCACTAATGATGGTGTATTAACTTTTTCAATCGAACAAGCAGTAATCGAAAAAGGATTAACGCAAGCGTTCAATAAAGTGAAAAAAAACTTAAACGTACCTGGTTTCCGTAAAGGAAAAGTATCACGTACTGTTTTTAACCGTATGTATGGAGAAGAAGCGTTATACGAAGATGCGTTAAACGCTGTTTTACCAGAAGCATATGAAGCGGCTGTATTAGAAGCAGGAATTGAACCAGTAGCACAACCAAAAATTGATGTTGAAAGCATGAATAAAGGGGAAGACTGGGTTATCACTGCTGAAGTAACTGTAAAACCTGAAGTAAAATTAGGCGAATACAAAAACTTAACAGTGTCTAAACAAGACCGTGAAGTA…
group_2840		ATGGATAAAAATTATTCGAAAATTAAATATGGAATAGTGGTGTTTGGCATCTTATGCTTGACGTACAATCTCTGGGAATTTTTTACGGCTAAGTATTCAACAAAACAAGGTGTGACGTTTGTTATCGAATGTTTACTTGGAATTGGGCTGATCCTTTTACCGGATCTTGTCAATAAATTTTTAAAAATTATTATGCCACCGACTATCGTTTATTTTTACTGGTTTTTCTTATTTATTTCAGTATTCCTAGGAACCTCGTTGCATATGATTTCAATTATTTCGTTCTGGGATAAAATTTTACACTTTGTTAGTCCGATGCTTTTAACTGCTGTGGGTTATGGTATTGCTGCTTTCCTATTGAAGAAAACGAAGTACGCCGATGTTTCCCCGTGGTTGTTT…
fruA_2		GTGAACATTAATGATTTATTAATAAAAGATGTCATGATTATGGATTTACAAGCTACTGATAAAAAAGGCGCGATTGATGAAATGGTCCAAAAATTATACGATGGTGGCCGCATCTCTGACATTGACACTTACAAAGAAGGAATTTTAAAACGCGAAGCACAAACATCGACTGGTTTAGGCGACGGCATCGCTATGCCTCACGCAAAAAATAGTGCCGTAAAAGAACCGACAGTTCTTTTTGCTAAAAGTAAAAAAGGTGTTGATTATGAAGCACTAGATGGACAACCTACTTATCTATTCTTCATGATTGCTGCTCCAGAAGGCGCCAATGATACACATCTCCAAGCGCTTGCGGCCCTTTCTCGATTACTTATCGATCCAGAATTTGTTGGCAAATTG…
lacC_1		ATGATTTACACAGTGACTTTAAACCCTTCTATCGACTTTATCGTTCATGTCGATCATCTACAAATTGGTGATTTAAATCGGATGACGAATGATTTTAAATTACCTGGCGGCAAAGGAATCAACGTTTCACGTATTTTAAAACGTATGGAGACAGAATCCACTGCCTTAGGTTTTTTAGGTGGTTTTACAGGCTCATTCATTGCTGATTGGTTGAAAAAAGAAGAAATCCAAACGAATTTCACTCCCGTGTCTGCTGATACACGAATCAACATTAAATTGAAATCAGATACTGAAACAGAAATTAACGGCTTAGGACCTGCTCTAACAAACGAAGAAATTCAAGAACTAAAACAAGCAGTTAGTCGTGTTCAGGCTGGTGATATTGTTGTTCTTTCAGGA…
srlR		ATGCTTACGGAAGAACGACATCAAAAAATTTTACAATTGTTAGATCAAAAATCAGTCGTCAAATCGCAAGAACTTGCTAGCTTGTTCAATGCTTCAGAATCCACAATCCGCCGCGATTTACAAGAATTAGAAGACGCCAATTTGTTAGAACGCATTCACGGCGGCGCTAAGCGTATTCTTAATTTAGGCTTTGAACAAAACATGACGGAAAAATCAATCAAAAACACGCACGAAAAGCAAAAGATTGCTTCTTTAGCCGTTAGTTGTGTACAAGATGGCGATATGATCTATTTAGATGCTGGTTCAACCACGTTAGAAATGATCCCTTTTTTAGTTGGGAAACAAATCCATGTAGTGACGAATTCCGTGCATCACGCTGCAAAACTTAGCGATATGGAA…
clcA		ATGAATAATGATGTACATGAAATTAAACAATTAGATGGTACCCGAATCGGCTTTATCCTTAAAGGCATCGTCGTCGGAATTCTTGTCGGCTTTGTTGTCAGCTTATTTCGCTTAGGCATTGAAAAAATTGGCGAACAAGTCGTTCATCTGTATCAAACGTTTCACGAAAAAACCTTTTGGATGATTCCTTGGTTCTTATTTTCTCTCGTGCTTGCTTATTTATTAGGACGACTGATCAAAAGCGAACCAGCAATTAAAGGCAGTGGCATTCCCCAAGTGGAAGGACAACTTCAAGGTCAATTAGAAATTCACTGGTTTCCAGTGCTTTGGAAAAAATTTATCGGTGGGATCTTAGCGATTAGTCCTGGGCTATTTTTGGGACGTGAAGGTCCTTCAATT…
pcrA		ATGACACAAAAACATGCCTTGGTTCAGGGAATGAATCCTCGACAAGAAGAAGCCGTTTTGCATACAGAAGGACCACTGTTAGTCATGGCTGGTGCTGGTAGTGGAAAAACGCGGGTTTTAACACACCGAATTGCCTATCTAATTGAGGAAAAAGAAGTAAATCCATGGAATATTTTGGCGATTACGTTTACCAATAAAGCTGCTAAAGAAATGAAAGAGCGTGTAAATAAATTACTGGAAACGGGTGGCGAAGATGTATGGGTCTCCACTTTTCACTCCATGTGTGTAAGAATTTTACGTCGTGATGTGGATCAGATTGGTTACAACCGTAATTTTACAATTATTGACCCATCGGAACAAAAAACATTAATGAAACGCATCTTAAACGACTTAAATATT…
ligA_1		ATGAGGAGGAGTTCTACGATGGAACAACAACCATTAACATTAACGGCGGCGACAACTCGTGCGCAAGAATTAAGAAAACAACTCAATCAATATTCCCATGAATATTATGTCAAAGATCAACCATCCGTAGAAGATTATGTTTACGATCGTTTGTATAAAGAGTTAGTCGATATTGAAACGGAGTTTCCTGATTTAATCACGCCAGATTCGCCGACACAACGTGTAGGTGGCAAAGTTTTATCTGGTTTTGAAAAAGCTCCGCATGACATTCCAATGTATAGTTTAAATGATGGGTTTAGCAAGGAAGACATTTTTGCTTTTGATGAACGTGTTCGTAAGGCGATTGGTAAACCCGTTGCTTACTGTTGTGAGTTAAAAATTGATGGGTTAGCAATTTCA…
group_4873		ATGGCAATTACAGAAGAACAAGTCAAACATGTCGCTAAATTATCAAAATTATCTTTCTCCGAAGAAGAATTAGCGGACTTTACCAATCAACTAGATAAAATTATTGATATGGTGGAATTACTAGAAGAAGTAGATACAACCGGGGTTCCTTTTACTTCAAATGTGAATGAATCAATCAATGTCATGCGTGAAGACGTAGCGACACCAGGAATGGACCGTAAAGAATTAATGCGGAATGTTCCGGAATCAGAGAATGGTTACATTAAAGTGCCTGCAATTATGGATAACGGGGAGGCAGGAGCCTAA
gatB_2		ATGAACTTTGAAACTGTCATTGGATTAGAAGTCCACGTAGAATTGAAAACCAACTCTAAAATTTTCTCCTCTGCGCCAGCGCATTTCGGAGCAGAACCAAACAGCAACACAAACGTGGTTGACTGGAGTTACCCAGGTGTTTTACCTGTGATGAATAAAGGTGCTTTAGAATTTGGCATGAAAGCAGCACTTGCCTTGAACTGTGAAATTTCAAAAGAAACACATTTTGACCGTAAAAACTATTTTTACCCAGATAACCCGAAAGCATACCAAATTTCTCAATTTGATCAACCAATCGGACATGATGGTTGGATTGAAATTGAAGTCGAAGGCAAAAAGAAAAAAATTCGCATTGAACGTGTGCATTTAGAAGAAGATGCTGGGAAAAATATTCACGGC…
dagK		ATGAAAAAAGCTAGAGTGATTTATAATCCAACGTCAGGAAAAGAGTTAATCAAAAAGAACTTAGCCGATATTTTATCTATTTTAGAAGAATGTGGTTATGAAGCCAGTGCATTTGCGACCACACCAGAAGAAAATTCAGCACGCAATGAAGCACATCGTGCTGCGCGGGCAGGATTTGATTTACTAGTAGCTGCAGGTGGAGATGGGACCATTAATGAAGTCGTGAATGGGATTGCTCCGTTGAAGCGGCGCCCTAAAATGGCTATTATTCCTGCTGGAACGACGAATGACTATGCACGGGCCTTGAAGATTCCTCGTGATAATATCGTTAAGGCAGCAGAAGTGATTAAAAAAAATCAAACTGTCAAAATGGATATTGGCCAAGCCGGCAAAAATTAC…
group_5758		ATGAATGAAAAAGAAAAAATGTTAGAATTAATTAAAAAGAAACAAGGTGGTGGCCGTTCTAAAAAAATGGAAACTCCCAAAAATGATCGTAAAAACATGCGCAAAGGGCCTAAAATTTTTAATAAATAA
group_4797		GTGGAATATGTAACAACATTAGAAGAATTAGAAGAAAAAATTACAGACAATCGTCTACAAGCCGTCTTTTTGACAGCAAAAAATTGTAGTGTTTGTACAGTTGATAAACCGATTGTCGAAAAAATTGCAACAAAATATGAATTTCCTACATACATTGCAGAAGCTGATAAAAGTCCAGAAATAATTGGACAATTAAATGCTTTTTCTGCACCGACCATTATCTTATACTATGAAGGAAAAGAAATTCATCGCCAAGCTAAAATTATTAACTTTCAAGAAATTGAAAAGAGAGTTCGACAAGTACAAGAAAATAGTTAA
arcC1_3		ATGTCAAAAATAGTGATTGCATTAGGTGGAAATGCGTTAGGAAATTCTTCGAAAGAACAATTGGCAAAAGCACAAACCGCTGCAAAATCCATTGTTGATTTAATTGAACAAGGCCATCAAGTGGTGATTGCTCATGGCAACGGGCCACAAGTTGGCAAAATTCGCTTAGCTTTTGAGGAAACGAGTCAATCTCCAGAAGATGTCGTGCCGTTTCCTGAATGCACAGCAATGAGCCAAGGCTATATTGGCTATCATTTACAACAAGCAATTGATGAAGAACTAGTAGCCAGAAATTTAGGGGAACAACCAGTTGTTACGTTAATTACACAAGTCGTGGTGGATCCAAAAGACCCAGCGTTTACAAAACCAACAAAACCAATTGGTGGTTATTATGACGAA…
pnuC		GTGAATAAGAATTTTTTGGTGAATGATTTTAAAGGTTGGGAAACGAGAAGTTACTTGTTTTTAGCTTTGATGGTGGGGGTACAGTTGGTTGCGTTCGCTATCAATCCATCGAATTGGATTACGTTAGTAGGTGGTTTAGCCGGCATCATTTGTGTGAATTTAATTGCCCAAGGAAAAGTCAGCAATTACATTTTTGGGTTAATCAGTGCAGTGATTATTGGCTATTTTGGGTTAGTGACACGGGTATATGCGGAAGTTCTTTTACAAAGCTTCTATATTATTATGGACATTACAGGGCTTTATGCTTGGCTTCGGGCTAGCGAGGATGGCTCGGGTCAAGTAACCGAAGTAAAAGTTTTAAAAGGTATTCAGTGGTTGTATGCCTTTTTCACGTGGCTG…
group_3023		GTGATTGTTTTAGCAGGTACGATTGGCGCTGGTAAATCTAGTTTAACAGCTTTAATTGCAAACCGTTTAGGTTCAGAAGCCTTTTACGAATCAGTTGATGATAATGAGGTATTACCTTTATTTTATGCGGAACCGGAAAAGTACGCATTTTTATTACAAATTTATTTTTTAAATAAACGTTTTGATAGTATTAAACAAGCATTAACGCATGAAAATAATGTATTGGATCGCTCGATTTATGAAGATTCATTACTTTTTCATTTAAATGCAGATTTAGGTCGTGCCAACGAAACAGAGGTCAAAGTGTACGATGACTTATTACAAAACATGCTCCAAGAATTGCCTTATGCTGCGCATAAAAAAAGACCTGATTTGTTAGTTCACATTCGTATTTCATTT…
group_4420		ATGGAAATTAAACGCCAACAAGAAATTGTTGAAGCGTATCACTATGATATGCGAGTACCTGATTCAGAAGTAGAGACAGATTTACGTGTCAGTTTTTCACCAATTGAAGTAGAAGAAGAAAATTATCCAGAAAATAGCTCAGCACTTGTTGCTCGCTTAGAATTTCGAATTGTCTTTGACGAATTTGTTTTATCAGGGGCGATTAGCCAAATTAATCACATTATTGATCGTAAAATTGAAAAACAAGAAGATATTTCGCAAGAAGAAGTCGATGAACTTGTGCGTCCTTTATTTAGCATCGTCGAACGTTTATCTTATGAAGTAACTGAAATTGCTCTGGATCGTCCAGGTGTTCAATTGAATTTTCAACAATCAGAAGAAGCTTAA
group_1433		ATGAAATACCAAGTATTACTTTATTACAAATATACAACAATTGAAGATCCAGAAGCTTTTGCGAAAGAGCATCTAGCTTTTTGCAAATCATTAAACTTAAAAGGCCGTATTTTAGTAGCGACAGAAGGGATTAACGGAACGTTATCTGGTACTGTCGAAGAAACAGAAAAGTATATGGAAGCAATGCAAGCAGATGAGCGCTTTAAGGATACATTCTTTAAAATTGATCCAGCAGAAGAAATGGCCTTCCGCAAAATGTTTGTTCGCCCACGTTCTGAATTAGTGGCGTTGAACTTAGAAGAAGACGTTGATCCATTAGAAACGACGGGGAAATATTTGGAACCTGCAGAATTTAAAGAAGCCTTATTAGACGAAGACACTGTTGTAATCGATGCTCGT…
zosA_1		ATGTCAAAACAAACAGGTGCACACACACATGAAGAAAAAGGTAAAAACGTTCCAGTTATTCTCTTTTTTACAGGATTGGCTCTTTTCTTTATCGGTTTATTTTTAGGGAACATGCTCTTAGTGAAAAATATTCTTTTCTCATTAGCTGCTATTTTAGCTGGTTATCATATTATTGGGGAAGGCTTTGGAGATACGTATCGGGATACGAAAAACAATCGAAAGTTTTCGCCTAATATTCATTTGTTAATGACCTTAGCTGCAGTTGGTTCAGCATTAATGGGAAGTTTTGAAGAATCAGCATTGTTGATTTTGATTTTTGCGGCGGCGCATTTCCTTGAAGATTATGCCCAAGGCAAAAGTCAACGTGAAATTACAAAACTATTAAATTTAAATCCAACA…
glnQ_2		ATGACTGAAAAAATCTTAGTTGAACATTTAGTAAAAAAATATGGTGACAACACGGTCTTAAACGACATTAATGTTTCTATTAACGAAGGCGACGTAGTCTGCGTCATCGGTCCTTCTGGTTCTGGTAAAAGTACTTTTTTACGTTGCTTGAATCAATTAGAAGAAGCTTCTAGCGGAGACATTATTATTGATGGTGCGAACTTGACAGATAAAAATACGGACATCAACCAAGTCCGTCAACATATCGGCATGGTTTTCCAACATTTCAATTTGTTTCCACATTTATCTATTTTAGAAAATATTGTTTTAGCACCAACCGATTTAGGTCGCTTATCAAAAGACGAAGCGGAGAAAAAAGCGTTAGAACTTTTAGAACGTGTTGGGTTGGCAGATAAAAAA…
mltF_2		ATGAAAAGGAAACACTTTTTACTTTCTTTCTTTGTGATGATGGTAACTCTGCTAACATTCATTAGTGGCACTTCAGCACATGCAGAAGGAAAGAAATATACAATTGGAACGGATTTAACATTCGCCCCTTTTGAATTCCAAGACTCAAAAGGAAAATACATTGGTATTGACGTTGATTTATTAGATGCGATTGCCAAAGATCAAGATTTTGAAGTGGATTTAAAACCATTAGGCTTCGATAGTGCAGTCCAAGCGATTCAATCTAAACAAATTGATGGCATGATTGCTGGAATGAGTATTACGGATGAGCGAAAAAAATCCTTTGATTTTTCAGATCCATACTTCGATAGCGGTTTACAATTAGCGGTTAAAAAAGGAAACGACAAAATTAAATCATAT…
uvrA_1		ATGGCAAATGATAAAATTGTGATTCATGGTGCACGCGCCCATAACTTAAAAAATATTGATGTCACGATTCCTCGTGACAAAATGGTTGTCGTAACTGGACTATCTGGTTCTGGCAAAAGTTCATTAGCGTTTGATACGCTTTACGCAGAAGGGCAACGACGTTATGTAGAGAGTCTCTCTGCTTATGCGCGACAATTTTTGGGACAGATGGATAAACCAGATGTTGACAGCATCGATGGTTTAAGTCCAGCTATTTCAATTGATCAAAAGACGACAAGTAAAAACCCACGCTCAACGGTGGGGACGGTCACAGAAATCAATGATTATTTACGATTGTTATTTGCTCGGGTAGGTCATCCAATTTGTCCTAACGATCATATTGAAATTACCAGTCAGTCT…
yvcJ		ATGCCAGAAAATTTACAACTGGTTATTATTACAGGAATGAGTGGCGCTGGAAAAACAGTCGCTGTTCAAAGCTTTGAAGACATGGGCTATTTCTGTATCGACAATTTACCACCAAGCTTAATCCCAAAATTTTGGGAATTAATTAAAGAATCTGGAAAAGTTACCAAGATTGCGTTAGTGATTGATTTACGTTCACGGACCTTCTTTAGAGAAATTCAGGATATGTTAGTCGAACTTGAAAATACTAATTTTATTGATACAACGATTTTATTTTTAGATGCCACCGATGAAGAGTTGGTTTCTCGTTATAAAGAGACACGGCGTGCGCATCCAATGGCGATGGATGGTTTAGTGACAGAAGGTATTCGTAAAGAACGTGCAATGCTGGAAGAAATCAAG…
group_1293		ATGAAAACCTATCGAATTCGTAAACCGAAGATCGTGGTTGTTGGTGGTGGAACAGGCTTGCCAGTAATTTTGAAAAGTTTAAGAAATCAAAGTGTTGATATTACTGCCGTCGTAACGGTCGCTGATGATGGCGGTAGTAGTGGCGAGCTTCGTTCCTCTATTAATAACATGACACCTCCGGGAGATTTAAGAAATGTTTTAGTGGCATTGTCAGATATGCCACAATTATATGAAGATATTTTTCAATATCGTTTTGATAAATCAGATAGTCATTTTGCCAATCATGCAATCGGTAATTTAATCATTGCTGCTGTCTCAGAAATGAGAGGAAGTACGTATGAAGCGATTCAATTGCTTTCAAAAATGATGCATGTTGATGGACGGATTTATCCATCATCA…
whiA		ATGTCTTTTGCCTCGGATGTCAAAAAAGAGTTAACTGGTTTAGAAGTCCATCGAGAACACGCGAAAGCAGAATTAGCAGCATTAATTCGGATGAACGGCTCGCTTAGCTTAGTTAATCAACAGTTTGTCTTGAATGTACAAACGGAAAATGCTGCAATTGCTCGTCGAATGTATTCATTGCTGAAAGATCATTACCATGCACAAGCAGAATTATTAGTTCGTAAAAAAATGAAACTAAAGAAAAATAATGTTTACATTGTGCGTCTAAAACAAGATACACAAAAAATTCTAGCTGATTTGGATATTATGGATGGGGTCGTTTTTAATGGCAATGTGTCAAATGAAATCATGGGTAACGCGCAAAAAATGCGTTCCTATTTACGCGGGGCCTTTATGGCT…
clpP		ATGAATTTAATTCCAACAGTTATTGAACAATCATCTCGCGGTGAACGTGCTTATGACATTTACTCTCGTTTATTAAAAGACCGCATCATTATGCTAAGCGGCCCTATCGATGATAACGTGGCAAACTCAGTGATTGCACAGTTATTATTCTTAGATGCCCAAGATTCAGAAAAAGACATTTACTTGTACATTAACTCTCCTGGTGGCAGCGTTTCTGCAGGCTTAGCGATTTTCGATACCATGAATTTCGTTAAAGCGGATGTCCAAACGATCGTATTAGGAATGGCAGCTTCAATGGGTAGCTTCTTATTAACAGCTGGTCAAAAAGGCAAACGTTTCGCTTTACCAAATGCGGAAATCATGATTCACCAACCACTTGGTGGCGCTCAAGGGCAAGCA…
group_4346		ATGAATGAGTGGCCCCATCAGTTAATGACGCTTTTAACCCCACTTTTTGAGCTATGTATTTTAGGACTGAATGTTTTTTCGATTATTGTTTTAGTTTGGGGTGTTTGTTTAGCAGGAAAAGATTTCATTAAAAGTGAACGACAAAATCAAAGCCGCTTTACCTTAACCAAAATGAATACGTTCATCAAAAACTTCCTTGGTAGCTACATTCTGTTAAGTTTAGAAATTTTAATTGCTGCTGATATTATTGAATCCATTGTCAAACCAACTTTTCAAGATATTTTGAAATTGGCAACCTTGGTGATCATCCGTACAGTTATTTCTTATTTCTTACATAAAGAAATTGAAGACACTATGACCGATATGGAACAACAAGAAAAAGAACCAGAGACCCCAAAA…
cspL		ATGAACAACGGTACAGTAAAATGGTTTAACGCAGACAAAGGTTTTGGATTTATTACAGGTGAAGATGGCAATGATGTATTTGCACATTTTTCAGCTATTCAATCAGATGGATTTAAAACTTTAGACGAAGGCCAAGCAGTAACTTTTGATACTGAAGAAGGTCCACGCGGCTTACAAGCAACGAACATCGTAAAAGCTTAA
rpoN1		ATGAAATTTGAGCAACGAATGTCCCAACAACAAAAACAAGTCCAGAAGTTGGCCATGACTCAACAGCTTCAACAATCCATTCAAATTTTACAATTTAATACGGAAGAACTCGCTGCCTTTGTTGAAGCGAAAGCACTAGAGAATCCATTGATTGATTTACAAGTAGACACGCAGTACACCACAGATTTTCCGATAACTAGTCGTTCTTACACCAATCAAGACGAAGAAAATAATTATATGAATCAAATTCCAGACTATCATTTATCATTATTTGAGTCTTTAATTGATCAAATTCATTTGAATTACCGCGATACATACTTGCGAACATTGGTATTGTTTTTAGTAGAATATATAGACGTGAATGGTTATTTAACGATTTCGTTAGAAGAAGCGGCAGTG…
oatA		ATGAATCAGACAGCAAATAGCAAGAAAAAACGCTATATTACAGGTTTTGATGGCATTCGGACGATCGCTGTAATTGGCGTGATTTTGTATCACCTTTTTCCCCAAGTCATGCGAGGTGGCTACTTAGGTGTTCCGATTTTCTTTGTTGTTTCAGGTTATCTTATTAACGACTTGTTGCGGCAAGAATGGGCAGAAAATCAGACCATTGATTTAAAAGGATTTTATGTGCGAAGGATGAAACGGCTGTATCCAGCATTAATTGTGATGCTTTTAAGTGCAGTTAGTTATATTACACTCTTTCAGCAGGATTTATTAAACAATATTCGCAGCGTTGTCGCTAGTAGTATTTTTTATTACAACAACTGGTGGCAAATTTTTAAAGGGTTTTCTTATTTTGAT…
metK		ATGACAGAAAGACATTTATTTACATCAGAATCCGTTTCAGAAGGACATCCAGATAAGGTAGCTGACCAAGTCAGTGATGCAATTTTAGATGCGATTTTGGAGAAAGATCCGATGGCCCGCGTGGCATGTGAAACATCCGTAACAACTGGTTTAGTCCTAGTATTTGGAGAAATTTCTACAACAGCTTATGTAGATATCCAAAAAATTGTTCGTCAAACTGTGAAAGATATTGGTTATACACGAGCAAAATATGGATTTGATGGAGAGACTGTCGCAGTTCTTGTAGCAATCGATGAGCAATCACCTGATATCGCTCAAGGGGTTGACGCAGCCTTAGAAGTGCGTGATCAAGATGAAAAAGACGATATTGGCGCTGGTGACCAAGGCTTAATGTTTGGT…
group_3246		ATGGAAAAGCCAAATAAACGCAAAGCTGATTTAGAACGTACACGGCAAATTATTTTATCTGTCGCTTCTGAATTATTCATGACAAAGGGGTTCAAAAATACCTCCACTCGTGAAATTGCTTTAAAAGCGAACATTACCCAACCGAATCTCTATCACCATTTTAAAAATAAAAAAGAACTGTATTTAGCTGTGATTGAAGAATTAACGTCCCGTGTTCAGGAAGAATTAGTCCCAATTGTTTCTGGAAATGCATCAGTAGAAGAAAAACTTTATCAATTAATCAAAGTTTTGTTAGATGAACATCCGACCAATCTTTTCTTAATGTTGAACGATATGTTTCAAGAAATGGGCCCTGATTACAATCGTACGCTGTATCAAATTTTCAAAAAAACCTATATC…
group_1052		ATGTTTTTAGGATTTAATGAAATGAAGTATTCAAAAGGACGGTACGTCCTTGTAGTCTTAGTAATGGTCTTGATTGCTTGGTTAATTTTTATTTTGTCAGGTTTAGCGAACGGTTTAGCTCAAGGAAATCGTTTAGCCGTAGATCAATGGCAAGCGAATCAAGTGGTTTTATCAAAAGAGGCCAATAGTAATTTAAATGTATCAGTGTTAGATGAAAACGTGAAAGAAACGATTTCAGGAGGCAAAATTGCACCGATTGGTCAACAATCTTTAGCCATCCGCCCAGCAGATGATAAAAAGGCTGAATTAACGAATGTTAGCTTATTTGGGATTGAAAAAGAAAGTTTTTTAATGCCAAAAGTGATTGAAGGAAACGCATTTACTGATAAAAATCAAGTG…
hrtA		ATGGCAAATGTTTTAGAAATGAAAAATATTTATAAAAAATATGGTGAAAAACATACAGAAGTGATCGCGTTAAAAGAATTATCTTTTGCGGTTCAGCCAGGTGAATTTGTCGCAGTAATTGGTCCTTCTGGTTCTGGTAAAAGTACCTTTTTAACGATTGCAGCTGGTTTACAGGCACCGACAAGTGGCGAAGTCATTGTTGGCGGGCAATCACTAAATAAGTTAACGAAGAAGCAACGTTTGGCGCAACGTTTTCAAAAAATCGGCTTTATTTTACAAAGCTCTAATTTGGTGCCATTTTTAACAGTGGAAGATCAATTTCACTTAATTGAAAAAGTTGATAAGTCACGTAAAAATAGTGAATTAAAAGAGCAATTGTTAGAGACGTTGGGTTTAAAA…
group_3642		ATGCTACAAACAGCCCTACATTTTAGTCACCAACTTTTAAAAGAAGTGGTGGAACCTGGCGACTTCGTCATTGATGCAACAATGGGAAATGGTCATGATACAGCATTCTTAGCAGAGCTGGTTGGCCCTTCTGGTGAAGTTTTCGCCTTTGATATCCAAAAAGAAGCGTTGATCAATACAGAACAAAAGTTAACAGAACTTAATTTACTCCCACAAACTACGTTATTTCCATTAGGACATGAACATCTTCATGCTGTCCTAGATGAAGAAACAGAAATCACTGCCGCTATTTTTAACTTAGGCTATTTACCTAAAAGTAATAAGGAAATTATTACAAAACCCACTACGACTAAACAGGCGTTAGATGGGTTACTGCCTCATTTGGTAAAAGGAAGTCGC…
group_2928		ATGAAAAACAAACTTTATTATCAATTTGCAGGTAGTTGTTTTCTTTTAGTATTTATGTTTTTAGGCTATGTTGTTCGTTTTTATCCAACCTGGCTCAAAGGCTTTGATCAAACGATTACTTCTTTTGTTCGTCGTCCTTTTCCACAGCTAAATAACTTTTTTATTTGGTACACCAAATTTGCCAATTCATTGACGATTATCATCTTAGCAATCGTTGTCATTGCTCTGTTTATTGTTTGGAAATATTATGCTGAAGCATTATGGCTCTTTATTAATACTGCCTTAATTGCTGGCGTAGGTAATTCTTTATTAAAATTATTCTTTATGCGCCAACGTCCTACTTTGGAGCATTTAGTAACTGAACATACGTATAGTTTTCCTAGCGGACATGCTGTAGGA…
group_2856		ATGAATAAAGAACATTTTATTATTGAGCTGAAAATTTATTTAAAAGCATTAAATCCAAAAGATCAAGCTATTATTCTTGCGAAATACAAGGCGTTATTTGATGCTCGTGTTGCGGAAGGCGAAACAGAAGAACAAGTGGCAAAATCATTGGGGAAACCACGGGTTATCGCAGAAGAAATTTTGAAAGAACAAGGCATTGAATTGACGGAACGAAAAATTGAAAATAATGGCTGGCAAGAAATTCCAGCGGCTACACCTGCTTATGATCATCCCTATGAAGAAGAATCTGAATTTTACTATGATAATGATTCTCCATACTATCAACGACCACAGCATCGGCCACTAACCCGATTTTTCCAAGTGCTTGGTATTTTCTGTTTAAATTTTTTCTTCATGTTT…
leuS		ATGAGCTACAATCACAAAGAGATTGAGAAAAAATGGCAAAAATATTGGGCTAAGAACAATTGTTTCAATACATTGGACGACCCAAATAAAGAAAAATTTTATGCACTAGATATGTTTCCCTATCCATCTGGACAAGGCTTACACGTAGGTCACCCGGAAGGCTATACAGCAACCGATATTCTTTCACGTATGAAACGTGCGCAAGGCTATAATGTGTTGCATCCAATGGGCTGGGATGCGTTTGGTTTGCCAGCAGAGCAATATGCGTTAGATACAGGAAATGACCCAGCTGAATTTACTAAGAAAAATATCGAAACATTCCGTCGCCAAATTAATTCACTAGGATTCAGCTATGATTGGAATCGTGAAATTAATACCACTGATCCTGAATATTACAAA…
group_5289		TTGAAAAAATATCGTATTAGCTTATTTCTTGGCTTGATTAGTCTTTTATTATTTATGATCTCTATTTTAGTTGGATCAACATTATCTAGCGATGGACTTTTAAAAGAACCCGCCTTTTTCTGTACGCCGCTTGGTTACTTTTTTCTCTTCATCGCCTTGCTTTCAGTCATAACAATCACATGTAAAGAACATATGAATCAAAAAGGTAAAACAAAACAACCTTAA
glnQ_3		ATGTTAACTATTAAAAATTTAACCAAACATTTTGACAACCGGACCATTATTGATCACTTAAATTTAGAAATTCCAGATGGTAAAATTTTAACGATTGTTGGTCCTTCAGGCGGCGGAAAAACCACTTTACTTCGTTGTTTGGCTGGTTTAGAAACCATTGATTCTGGTGAGCTTTTGTTGGATGGTGTTCCTTTCAATCCTGCTGAAATGGACAATGCCGATCAAGTGGTTGGGGTCGTTTTCCAGGATTTCCAACTTTTCCCTCACTTATCAGTTTTAGAAAACATTACCTTAGCACCTACATTAGTACTAAAAGAAGAAAAAGCAAAAAGTCAGCAAGAAGCTTTAGAATTACTGGAAAAATTGGGCTTGGCTGGTAAAGAAAAACTCTATCCGTAC…
yecS		ATGATGGATTATATTTTAGAAATTTTACCTGCTTTAGTTAGCGGAGCTGGCATGACACTGAAAGTCTTTTTCTTTACGCTCCTTGGCTCGATTCCACTGGGGATCATCATTGCCTTTATTTTACAAAGTTCGTTTAAACCTTTACGTTACTTAATTAACCTCTACATTTGGTTAATGCGCGGCACTCCGCTATTGTTACAATTAATTTTTGTTTTTTACGGCTTACCATTAATTGGTATTGTCTTTGAACGTTACGATGCGGCCTTATTCGCATTTATTTTAAATTATGCTGCGTACTTTGCTGAAATTTTCCGCGGGGGGATTCAAGCAATTCCCCAAGGTCAATATGAAGCTGCTAAGGTTTTACGTTTAACACGTTTTCAAACAGTCACGCGGATT…
dppE_3		ATGAAACAGAAAAAGTGGTTAATCGGACTTATTGCACTGGGCTTGGTTTTAGCAGCATGTGGAAGTGGCGGTTCGAAAACGACCTCAAACGAACCAGCTACACAGAAAATTAACGTCGCATCTGGTGGTGAACTCTCGACATTAGACAGCGCTCATTATACAGATGTCTATAGTTCCGATATGATTGGTCAAGTAGTTGAAGGCTTGTATCGACAAGATAAAAACGGAGATCCTGAGCTAGCTATGGCGAAAGCAGAGCCACAAGTTAGTGAAGACGGGTTAGTCTATACATTCAAGTTACGAGAAGCAAAATGGACAAACGGGGATCCAGTTAAAGCAGGGGATTTTGTAGTTGCGTTTAGAAACGTGGTCGATCCAGCATACGGTTCAAGTAGCAGT…
group_5147		ATGTTTAGCTTTCTATGGGCATTAATTGTCGGAGGAATTATTGGCGCAATTGCTGGCGCAATTTTAGGAAAAGACGTGCCAGGTGGCATTATTGGAAATATTATCGTGGGCTTTTTAGGAAGTTGGGTAGCATCACTCTTGTTGCCTTCTTTAGGACCAGTCATCGGCGGGTTTCCAATTATCTCAGCGTTGCTAGGAGCGATTATCTGTATCGCTATTTACTCTTTTATTGTAAACCGTAAGGCGTAA
bga_1		ATGATGCAAACGTTTGAGATTAAAGAAGACTTTTTATTAAATGGACAACCAATAAAAATTATTAGCGGGGCGATTCATTACTTTCGAATGACACCTAGCCAATGGGAAGATAGCCTCTATAATCTGAAAGCTTTAGGAGCTAATACAGTAGAAACCTACATTCCTTGGAATATTCATGAACCAGAAGAAGGCGTATACGATTTTGAAGGAATGAAAAACATTGAAGCATTTGTCCGCTTGGCAGAAAAACTGAATTTACTAGTTATTCTGCGTCCTTCGGCTTATATTTGTGCAGAATGGGAGTTTGGTGGCTTACCAGCATGGCTTTTGAAAGAAAAAGGTGTGCGATTACGTTCGACAGATCCTATTTTTATGACTAAAGTTCGTAACTATTTTCAA…
dasR		ATGTTACCTAAATATGAACAAATTAAACAAGACCTTTTACGTGAAATAAAAAATCATACCTTTATTCCTGGTGATAAATTTTATTCTGAAGCCGATATTAAACGAAAATATGCTGTTAGTTCTATCACAGCTGTCAAAGCACTGAATGAGCTGACCAGTGCAGGTTACTTGTATCGTATCCAAGGAAAAGGGACCTTTGTTTCGAAATCAAAAGTTTCTCAAAATGTAAAATTTTCTGATATCGAGTTGCATTCTTTAGACTCTGAAAAAGTTAAAGTCCTTTCAATTGAAGAAGATAATCAAGCCGAAATTTTAAAGGAATTAGGCTTACCAGCTAACGCTTCTTATTATAGAATCAAGCGTGTACGCTATTCTGAAGATACACCCTTTCTCGTACAT…
sorA_3		ATGCATTTAGCAGCGTATCAAATTATTTTAATTACTATTTATGCGTTTATTGCTATTAATGACTCACTTATTTCAAATACGTTGACGCAACCAGCTATTGCTGGAATGATTTCTGGAATGATTATGGGAGATTTAAAAACTGGTTTAATGGTTGGCGGCACTCTTCAATTAATGCGTTTAGGAATTGCTGCTTTTGGTGGAGCATCGGTACCTGATTATTTCACAGGGGCTGTTTTAGGAACCGCTTTCGCTGTAATCTCTGGAAAAGGAGCGGAGTATGGCATTGGTTTAGCTGTTCCTGTTTCTCTGTTGATGTTGCAACTAGATGTAGTCGCCCGTTTTTGTAATGTCTTTTTACTTCATAGTGTCGATAAAGCGATTGATAAGATGCAAGTAAAA…
group_4760		ATGTTTGAACGTTTTGATAGTGACCGTAGCCGCTATGCTTCATTAGGTGTTGTTTCTAGCTTACCTAGTGGCTTAATTGATAGTATTTGGTTGATTATTGACTTAAATCTAAAAGGGGTTATCCCTTTAAACGACTTACTTCACTTTGATTTGTTGAACAATAATGGCAAAGTGACTGTCCATTTTTCTCAAGAAAATAGTTCAGTAGAAATGGCCATCGACTTACCATTTAGTTATTCTACGGCATATCCGTCGCGAATTTTTGCTTTTGATGATGGCCATCGTGAAACGATTTTATTACCTGCAGAAATGTTAGAATCTTAA
rplY		ATGTCAGTACAATTAGAAGTTAAAGAAAGAGCTATCCGTCCACGTTCACTAAGAAATCAGCTACGTCACGAAGGGAAAGTACCTGCCATTGTTTACGGTTACCAAATTGAAAGTACACCAATCTATTTTGAAGAAAAAGACTTATCAAAAATTTTACGCGAACATGGTGCTAACACCGTTATTAAAATGACAGTTGATGGCAAAAACATCAACACATTAATGTCGAAAGCACAATTAGATACCTTTACTGGTCAAATGCTTCATGTTGAATTCTTATCTGTAAATATGAAAGAAACAACAGAAGTCGAAGCAGAAGTTCAATTAATTGGTGAATCTGCAGGTGTGAAAGCTGGGGGTACCTTAGCTCAAAACTTGTACACTGTTTTAGTGGCAGCCACA…
udk		ATGAAAGATAGTCAGCCAATTATCATTGGTGTTACTGGCGGATCAGGAAGCGGAAAAACCAGTGTTAGCCGTGCGATTTTTAATAATTTTCCCGATCATTCAATTATGATGTTAGAACAGGATTCTTATTATAAAGATCAGAGCCATTTGAGTTTTGAAGAACGTTTAAATACCAATTATGATCATCCTTTTGCGTTTGATACAGATTTATTGATTCAACATGTTGAACAACTGTTAAATTATCAAGCCATTGAAAAGCCAGTTTATGACTACGTTGCGCATACAAGAAGTACAGAAACGGTGATACAAGAACCGAAAGAAGTAATTATTCTTGAAGGGATTTTAATTTTAGAAGATCGCCGCTTAAGGGATTTAATGGATATTAAAGTGTATGTGGAT…
ndoA_1		ATGATAAAAAGAGGTGAGGTTTTTTATGCGAATCTCTCACCAGTTGTTGGTTCTGAACAAGGTGGGATTCGACCTGTCCTGATTATTCAAAATAACAAAGGTAACTTATTTAGTCCAACGTTGATTGTTGCACCGATTACCCGTAACGTAAGCAAGCGGCTGCAACCAACGCAAGTCCTTATCGAAATTCCCCATAACGAGTGCAGGACGCCATCACTTATTTTGTTAGAACAAATTCGAACATTGGATAAAGAACGAATGCTACACAAGGTTTGTCAACTTTCTCGTGAAGAGATGGAACAGGTCAATCAAGCTTTAAAAGTTAGCGTTGGTATCCGTTAA
group_4553		ATGATTACAGTAGTTATCGCAGATCGTTTAGGAAAAGGACAAAATGTTGCAAAAGGAGTGGAGCAAGCCGGTGGTCGCGCGGTTGTTGTTCCAGGAATGGGCGCTGATATGCGTTTAGGAGATGTGATGCAACAAGAAAAGGCTGATTTAGGCATTTCTTTCTGTGGAAGTGGTGGTGCAGGAGCGTTAACGGCTGCTACTAAATACGGGTATCCCGAAAGACATGGCATGCGATCAATCGAAGAAGGGGTAACAGCAATTAACGATGGGAAAACTGTTCTTGGATTTGGTTTTATGGATCAGGAAGAACTTGGTAAACGAGTAACTGAAGCATTTATTAAGAAACACGGAGCATAG
group_993		ATGGACTACGATTTACTTATAAAAAATGGACAGACAGTAGATGGTATGCCTGTTGAAATTGCAATTAAAGAGAAAAAAATAGCTGCTGTTGCAGCAACTATTTCAGGTTCTGCAAAAGAAACTATCCACTTAGAACCAGGTACTTATGTATCCGCAGGCTGGATAGATGATCACGTTCATTGTTTTGAAAAAATGGCTCTTTATTATGATTATCCAGATGAAATTGGGGTCAAAAAGGGTGTTACGACAGTGATTGATGCTGGGACAACAGGTGCTGAAAACATTCATGAATTTTATGACTTAGCGCAGCAAGCAAAAACAAATGTTTTTGGATTAGTCAATATTTCTAAATGGGGCATCGTTGCTCAGGACGAACTCGCAGATTTAAGTAAAGTACAA…
iolC		ATGAAAATTGCTGCGTTTGGTGAAGTCATGCTTCGTTTCACTCCGCCAGAGTATCTAATGTTAGAACAAACAGAGCAGTTAAGAATGAACTTTGTAGGGACTGGCGTAAATCTCTTAGCAAATTTGGCTCATTTTCAACTAGAAACAGCATTGATTACGAAATTACCTGCCAATCGTCTTGGTGAAGCTGGCAAAGCAGCGCTAAGGAAGTTAGGAATTTCAGATCAATGGGTAGGAGAAAAGGGCGATCATATTGGTAGTTTTTTTGCAGAAATGGGTTATGGAATCCGCCCCACACAAGTAACTTATCAAAATCGCCATCAGAGTGCTTTTGGCATCAGCGAGGCGAAGGACTACGATTTTGAGGCCTTTTTAGCGGAAGTAGATATGGTGCATATT…
murF		ATGAAATTAACCTTCTGGGAAGTAGCGCAAGCGGTTGAAGCCAGTAATGATTGGCAACAATGGCCTGATTTTCCTTTAACAGGCATTGAATTTGATAGTCGTAAAATTGTGAAAGGAAATCTCTTTGTTCCTTTACAAGGTGAAAATGATGGTCATCGTTTTATTGAGAGTGCCATGGCTAATGGCTGTCAGGCCGCTTTTTGGGGACAGGATTTAGTCGATGCGCCGCAACAATTGCCTGTTTTGCATGTTACTGATCCACTGGTTGCTATGCAAAAATTAGCTACCTATTATTTAAATAAAATGCAACCGAATGTCATCGCTGTGACTGGCAGTAATGGAAAAACTACCACTAAAGATTTAATTGCTGCTGTGTTATCTGAAAAGTTTGTGACTTAC…
cshA		TTGAAATTTAAAGAACTTGGTTTAGCGCCAGAATTATTATCAGCGGTAGAACGCGCAGGCTTCGAGGAAGCAACCCCTATTCAATCAGAAACAATTCCGTTAGCGTTAGCAGGAAAAGACGTAATCGGACAAGCACAAACAGGAACAGGGAAAACCGCTGCTTTTGGCTTACCAATGCTTAACAAAATTGACGCAGACAATCGCGTTATTCAAGGATTAGTCATTGCACCAACCCGTGAGTTGGCTATCCAAACACAAGAAGAGTTATTCCGTTTAGGCCGCGATAAAAAGATTCGCGTCCAAGCCGTTTACGGTGGGGCTGATATCGGTCGCCAAATCCGTGGACTAAAAGATCGTCCACATATCGTTGTAGGTACACCAGGACGTTTACTAGATCAT…
acpS		ATGATAAAGGGAATTGGTATTGACGCAGTAGAATTAAGTCGGATAAAACCGATTGTTGAAAAACAAGGATCGTTTATTCAACGGGTTTTAACACCTAACGAATTGACCCTTTTTGAAAAGTTATCTACAAAACGTCAAATAGAATTTTTAGCTGGTCGTTTTGCTTGTAAAGAAGCGTTTTCTAAAGCATGGGGCACAGGGATTGGCAAGGTTGGTTTACAAGATATTGAGGTGCTGACTGAAAAAACAGGTGCACCATACGTAGCAAACTCGCCCCATAATGGTAAAGTGTTTGTCTCGATTACGCACACAGAAACTATGGCGATTGCACAAATTGTTTTAGAAAGCGAATAA
alr		ATGGTCGTTGGATGGCATCGTCCTACACGGTTACATATCGATACGCAAGCAATTACTGAAAATGTCCAAAAGGAATGTCAACGTTTGCCAGAAGGAACCGCTTTATTTGCGGTTGTAAAAGCGAACGGCTATGGGCATGGCGCCGTAGAATCCGCCAAAGCGGCGAAAAAAGGTGGCGCGACAGGTTTTTGTGTCGCCTTATTGGATGAAGCAATTGAATTGAGAGAAGCAGGTGTTCAGGACCCCATTTTAATTTTGAGTGTGGTAGACTTAGCTTATGTGCCTTTGTTGATTCAATATGATTTGTCTGTAACGGTAGCTACACAAGAATGGTTAGAAGCTGCTCTTCAACAACTAACGCCTGAGAGTAACACGCCATTACGTGTTCACTTAAAAGTC…
group_5257		ATGAAAGAAGGACAAGAACAATTCTTAACGTTCATACTAGATCGAACAAAAGAAGATAAAAAAGAAAAAATGCAAGCGCTACTTGCAGAAATGTTTGAACGCCAACAAACAGGCAAATTAGATAAAATGTACTTGATGACAAAAGCACCAAAACTTTTGGCTTATTTAAAACCAGAAGCCATTGATGAAGTTAAACAAGTCGTTTCGGAATTTTCTAAAAATATGAAATAA
fieF		ATGATTCAAGCATTGCTTCAACGATATGAGAAAAAAATTGAACGTCGTAAATTGGAAAAACGAACAGCATTCGGTGCTTTTGCCGGGCGGATTGGGCTTGTTTCTAATTTATTTTTATTCGTTAGTAAATTTATGATTGGCTTGCTTTCAGGTAGTGTTTCAATCATGGCAGATGCCATTAATAGCTTGTCCGATACTATTTCTTCAGTTTTAACATTAGTCGGTTTTTATATTGCTGGTAAGCCAGCGGATAAAGAACATCCCTATGGCCATGAACGTTTTGAATATATTAGTGGAATGCTTGTATCATTAGTGATTACGTTTATTGGGTTTGAGTTTCTAACGACCTCCGTGGATCGCATCCTGCATCCAGAATCAATCAAGGTGACACCCATTTTA…
kimA		ATGGCGGATTTAAAACGACTGTTCATTGGGAAACCATTGAAATCAGCCGAAAATGATGAACATAAATTAAGCAGATTTGCAGCGCTTGCGTTGTTATCTTCTGATGCACTTTCATCCATTGCGTATGGTACAGAACAAATAGTGGTGGTTCTGGTTACTTTGTCGGCGGCTGCGATTTGGTATTCATTGCCAATTGCTGCATTTGTTATTATTTTACTTATTTCTTTAACATTGTCGTACCGACAAATTATTCATGCGTATCCGCATGGCGGCGGCGCATACGTTGTTAGTAGTGAAAACCTCGGCAGAAATGCAGGTTTATTGGCTGGTGGTTCGTTGTTAGTCGATTATATGCTAACAGTAGCCGTTTCAGTTTCAGCGGGTGCAGAGGCGATTATA…
opuCC		ATGATGAAAAAGAAACTCAAGTTAAGCTTACTCTTCTTAAGCAGTTTACTTTTATTGGCAGGTTGTTCTTTACCTGGTCTCGCTTCAACTTCTGATGATAACACTGTTGCCATTACAGGTGGGATTACTTCAGAAGCGCAGATTTTAGGGAGCATTGTAGCGGATATGGTGGAGCATTACACAGATAAAAAAACAAATGTGATTAACAACTTAGCCACTACTACCATCAATCACCAAGCAATGTTAAACGGAGATGCCTCAATTTCTGCAGCTCGTTATACTGGTACTGACGTGACTACTACGCTTGGCTTACCAGCGGAAAAAGACCCTAAAAAAGCGTTCAATCTAGTTCAATCAGAATTTGAAAAACGTTATCAACAAACTTGGTTCCCTTCATAT…
opuCB		ATGAGTAGCTTCTTTCAAGAATATGGATCAGAAATGATTTCAAAAAGTATTGAACATATTTATATTTCATTCTTTGCACTTTTATTAGGGGTCGCTATCGCTGTGCCCGTTGGCGTTTGGTTAACACGTTTGCCCAAAGTAGCCAATATTGTCATTGGTTTAACAAGTGCCTTACAAACGGTTCCTTCGTTGGCTTTATTAGCTTTGATGATTCCAATTTTTGGTGTCGGCAAAACACCCGCTATTATCGCGCTATTCATCTATTCCCTTCTACCTATTTTAAGAAACACGTATATCGGAATGAAAAATGTCGATGAAAATTACCGAGATGTTGCTAAAGGTATGGGCATGACCAATTTACAGTCTATTTTTAGTGTTGAATTACCCATTGCCATGCCA…
opuCA_2		TTGATAGAATTTCAGCATGTATCAAAATTTTATAAAGGCGGAAAAGTCGCCGTTGATGACATTAATTTGTCTTTCGATAAAGGTGAATTTATCTGCTTCATCGGAACAAGTGGTAGTGGAAAAACAACATCAATGCGGATGCTTAACCGCATGACCGACCCTTCAAAAGGAAAAATTTTAATTGATGGCCAAGATATTCAAAAAATCAATCCTGTAGAGCTACGTCGCCAAATTGGCTATGTCATTCAAAATATCGGCTTGATGCCTCACATGACCATTCGTGAAAATATCGTTTTAGTGCCTAAATTATTAAAAGTACCTGTGGAAGAACGCAATAAGATAGCCGAAAAAATGATTGATTTGGTTGAGTTACCACGAGAAATGTTGGACCGCTATCCC…
mhqA_3		ATGCATGCTCAATTTCATCATGTTTCACTATTAGCGCGTCATGGTCAAGAAAACCAATCATTCTATACAAAATTGTTAGGCTTACGTTTTGTCAAAAATACCGTAAATCAAGACAACAATCGCATGCCTCATTATTTTTATGGCGATTATCAAGGCACGCCGGGAAGCTTAGTAACTTTTTTTATCGTGCCCTTATTAGGCAACCGCTATGAAGAAAAAAATTATTTAGCCACGATTGGCTTAAAAATTCCCCAAAACAGCCTTTCCTTTTGGGAACAACGTTTAACAGAAAACAAAATTCCATTTAACAAAAAAGAAAAGAGCCTACATTTCAGTGATCCAGATGATACGCATATTATCCTGACAGAAGTTCCTGAAAATCCATTAAAAGAAACACTC…
queA		ATGCTAAGTACAGAAGATTTTGATTTTGATTTACCAGAAGAATTAATTGCTCAAACCCCACTAAAAGATCGCGCTAGTTCACGATTATTAGTTGTAAATAAAGAAACAGGGGACATGGAGGATAAACATTTCCATGATATTCTTGATGAATTACAGCCTGGGGATGCATTAGTCATGAATAATACACGGGTACTGCCGGCCCGTTTATATGGAGAAAAACCTGAAACAGGCGGTCATTTGGAAGTTTTACTTTTAACAAATACAGAAGGCGATACATGGGAAACCTTGATTAAACCCGCGAAACGTGCAAAAGTCGGCACGGAAATTCAATTTGGCGATGGTCGCCTAAAAGCGGTGGTTAAAGAAGAGTTGGAACATGGTGGTCGAATCATTGAATTT…
group_5148		ATGCGAAAAAAGAAAAAATCTTCGTTTGAAAGTTCAATTCATGTTTATCGTGCTATGGCTCGTATGACCCAGCAAGATTTGGCCAATCGAGTCGGTGTCTCTCGACAAACAATTATTCAACTGGAACGAAACAAGTACAATCCTTCATTACTTCTTGCGCATGACATCGCGAACGTCTTTGGCGTAACCATTGATGATGTGTTCACCTTCAAAGAAACACTGAATGACGATGTAGAACAAGAAGCCTGA
ydhF		ATGAAACAACTGCAATTTGGTACAAGTGACGAAACAGTTTCTTCGGTTATCTTAGGATGTATGCGCTTAAATGGTGCTGAAAATCCTCAACAGGTAATTGAAACTGCTTATGATCATGGCATTACATTTTTTGATCACGCCGACATTTATGGTGGCGGCGACTGCGAAACCATTTTTGGTAAGGCCTTAAAAGAAAGTACCATTCGTCGTGAAGATATTTTTATACAAACGAAATGTGGGATTCGTCAGGGCTTTTTTGACTTTTCAAAAGCACATATTTTAGAAGCGGTCGAAGGGAGTTTACAGCGTTTAGGTGTAGATTCAGTCGATGCATTATTGTTGCATCGTCCAGATACTTTAGTGGAACCAGAAGAAGTAGCTGAAGCTTTTCATTTATTA…
polA		ATGACCAAAAAAAAATTATTACTCGTTGATGGAAACAGTGTAGCCTTTCGTGCATTTTTTGCGCTACATAACTCATTAGAACGATTCAAAAATAAGAACGGCTTGCATACAAATGCTATTTATGCATTTAACAATATGTTTGAAAATGTAATGCAAAAAGAAATGCCTACTCATGTTTTAGTCGCTTTTGATGCAGGGAAAACCACATTCAGAACAGAATTTTATTCAGAATATAAAGCCGGACGTTCAAAAACACCGGGGGAATTTAAAGAACAAATGCCGTATATTCGTGAACTTTTAGAAGGTTTAGGCGTAAAATATTATGAACTACCTAACTATGAAGCAGATGATATTATTGGTACATTAGCCAACAAAGTTGATAAAGATGAATTTGATGTT…
mutM		ATGCCAGAATTACCAGAAGTAGAAACAGTGCGAAAAGGACTTGAAAAACTTGTTGTAGGAAAAACCATTCAAGAAGTCATTGTTTTTTGGCCAAGAATTATTGAATCACCAGAAGTTGATGTATTTCAAGGTCAATTAGCTGGTCAAACGATTGAAGGGATTGAGCGAAGAGGAAAATTTCTGATTTTTAAATTGTCTGATAATGATATGATTTCTCACTTACGGATGGAAGGAAAATATGAGTTTCATCAGGCTGATGATGAAATTGCCAAACATACCCATGTAATGTTTACTTTTACAGATGGCACGCAATTACGTTATTTAGATGTACGGAAATTTGGGCGTATGACATTGGTTCCTAAGAATCAAGGTCATCAATATAAAGGGATTTTAGCTTTG…
nrdR		ATGCGTTGTCCAAGATGTCATCATAATAATTCCCGTGTTATTGATAGCCGTCAAGCAGATGATGGACGTGCAATTCGCCGTCGTCGTGAATGTGAAAATTGCAGTTATCGGTTCACTACATTTGAAAGAATTGAAGCGGCGCCATTACTTGTAATCAAGAAAAATGGGGATCGTGAAGAATTTAATCGTGATAAAATTTTGCGTGGGCTCATTCGCTCTGCGGAAAAAAGACCCGTTGCTATGGAACAAATGGTTCAAATTGTCGATAATGTTGAAAATCGAGTGCGTAGTTTAGGGGAAAATGAAGTCTCTACAACGCTTATCGGTGAATATGTGATGGAAGATTTAGTCAATCTAGATGAAATTGCCTACATCCGCTTTGCGAGTGTTTATCGACAA…
dnaB		TTGAAAGGAAATCGGCAAAGAATCCAACCAAAAAATATTTTTCAAGCGGTTATTGATTCACCGCTTTCTGATCAAGAGAAAGAGGTTTTAACCTTTTTATATCAACCAATTGTCGGCGCCAATGCGTTTAGTTTATATTGGCTTTTGTTATCTGAAACAACAGACTCAGAGGAGAATGGCTCGCTGTTTCATGCAGATTTAATTAGTTTGCTGGACTTGAGTTGCCAACAATTAGAAGAAGCTTGCTACAAATTAGAAGGCATTGGGTTGCTAGAAACGTATAAAAAAACAGATCGGGAATTAGGAGATTGTTATTTATATTATTTAAAAGCACCTGAAACAGCCGCTCGTTTTTTTAAAGATGAAGTGTTAGCTTTAGTGTTATTTAATCGGGTTGGA…
dnaI		ATGATGGAAGACGTAGGAAAAGAAATGTCAAAAATTATCCAGAAGCGTGACATCAATGAACGATATGAAGAGCTGGTTAACGAAGTATTGAAAGATCAAGATGTTCAAGCCTTTATACAAGCAAACCGAGAGCGTTTAACCGATGAAGATATTCGTAAAAGTTATGCTAAGCTGTATGAATTTGTTCAAGAAAAAAAGAAATTTCAAGTAAACGATCCGGCAATGATTGCCCCTGGCTATGAGCCAAGATTAATGTTGAATTTTCATTACATTGATGTAACGTATGTCCCAACGGCTGATTTAATCGCCCGTCAGAAGGAAGAAGAAATTCGTAATCGAGTAAGGGCAATGGACATGCCAAAAGATGTCCGAGAAGCAAATTTACGAGATTTCGATCCA…
group_897		ATGGATCGCAAGAATATCGCAACACGTTACCAACAACCTACTGAAAATTTACTCATGGATATTGCAACATTGGCGAAAAAGACCCCAAATTTAATCGATTTATCGATTGGTGACCCTGACTTAATTACCGATGAGCGGATTATCGAACAAGCAGCTAACGATGCCAAAAATGGGCATACAAAATATACCGCTTCTGATGGTAGCGAGGCATTCATTGAGGCGGTCATTCAGTTTTATCAGTCACATTATCAATTATCTTTTCAACCGAATCAAGTCCGGGCCACAGTTGGCGCTCTACACGGGATGTACCTTGCCTTACAAGTGATTCTAAATCCTGGAGATGAAGTGATTATTCATGAACCTTATTTCTCTCCTTATAAAGACCAAGTCCTTTTAGCA…
artM		GTGATTAACATTAAAAACTTACAGAAAACATTCGGAAAAAATGAAGTACTTAAAGGAATTGACTTAGAAATTGAAGCTGGTGAAGTTGTCGTAATTATTGGCCCTTCTGGTAGTGGTAAAAGTACTTTTTTACGTTGCTTGAACTTATTAGAAACACCAACTGGTGGCAGCGTTGAATTTGAAGGAAAAAATTTATTAGATAAAAATACCAACATTGATCAACTTCGTCAAAAAATGGGAATGGTATTCCAAAATTTCAATCTTTTCCCGCATAAAAATGTCTTGGAAAACTTAACGATTAGTCCTGTTAAAGTAAAAAAAGAAGCCGCTTCTGAAGCCACAGAACATGCTCTTTCTTTACTGGAACAAGTTGGTTTATCAGATAAAAAAGAAAATTAT…
mltF_3		ATGACCAAATGTAAAAAATGGCTACAGACGATTTTACCAATTTTATTCTTGTTGCTCTCATTATTACCTATTAAAGAAACTTTTGCAGCCGAAACCGATCCAGTCTATGACAAAATCATCCAAAAGGGAGAACTAGTTGTCGGCTTATCCGCAGACTATGCCCCTTATGAATTTCATGCAAAAGTAGATGGTGAAGATAAAATTGTCGGTTTTGATATTTCTATTGCTCAAAAAATTGCCGACGATTTAGGCGTTAAATTAAAAATCGAAGAACTAGGCTTTGATGCTCTGTTAGGGGCCTTAAAAACTGGCAAGATTGACATGGTCATCTCTGGCATGTCGCCAACGCCTGAACGATTAAAAGAAGTAGCTTTTTCTCAACCATATATGAACGTTCAA…
tgt		ATGACGGAACCAGCCATTCGTTATCGTTTAATCAAAAAAGATAAACACACAGGTGCGCGTTTAGGTGAATTAATTACTCCTCACGGCACATTTCCAACACCAATGTTTATGCCGGTAGGTACACTTGCGACAGTTAAAACAATGTCACCAGAAGAATTAAAAGAAATGGGTGCCGGTGTTATTTTAAGTAATACTTACCATTTATGGTTACGCCCAGGTGAAGATTTAGTCGAAGAAGCAGGCGGTTTACACAAATTTATGAACTGGGATCAACCTATTTTAACTGATTCAGGTGGCTTCCAAGTCTTCTCATTAAGTGATATGCGGAAAATCGAAGAAGAAGGTGTGCATTTTAGAAATCATTTAAATGGTTCAAAAATGTTCCTTTCTCCAGAAAAA…
adhE_1		ATGGTTAAAACAGTAAAAAAAGAAAAGACAGAAACAGTTGATGTTTCATCAATGATTGATGAATTAGCAACAAAAGCGAATGTCGCTTTAAAAGCAATGGAAGATTTTACACAAGAACAAGTAGATCACATTGTCCATCAAATGGCGATGGCGGCGTTAGACCAACATATGCCTTTAGCAAAAATGGCTGTCGAAGAAACTGGCCGTGGAATCTATGAAGATAAAGCAATCAAAAATATGTATGCATCTGAATACATTTGGAATAATATTAAACATGATAAAACAGTGGGTGTAATTAACAAAGACGAACAAACCGGCTTAATGGAAATTGCTGAGCCAGTTGGCGTGGTATGTGGGGTCACACCAACAACGAACCCAACGTCAACAACTATTTTTAAA…
fni		ATGAATCGAAAAGATGAACATCTATCATTAGCTAAAGCGTTCCACAAAGAAAAAAGTAATGACTTTGATCGTGTGCGTTTTGTTCACCAATCGTTTGCTGAATCCGCTGTTAACGAAGTGGATATTTCCACTTCGTTTCTTTCTTTTCAGCTTCCCCAACCTTTTTATGTCAATGCAATGACAGGTGGTAGTCAGCGTGCAAAAGAAATTAATCAGCAATTAGGCATTATTGCCAAAGAAACTGGCCTTTTAGTTGCGACAGGATCTGTCTCGGCAGCGTTAAAAGATGCTAGTTTAGCGGATACGTATCAAATTATGCGAAAAGAAAACCCAGATGGACTCATTTTTGCCAATATTGGTGCAGGCTTGGGTGTGGAAGAAGCAAAGCGAGCGCTTGAT…
group_997		ATGATTGAAGTTACTACGCCAGGAAAGTTATTTATTGCAGGAGAATATGCCGTTGTTGAACCTGGCCACCCTGCCATTATCGTTGCTGTGGATCAATTCGTAACTGTAACTGTCGAAGAAACAACAGATGAAGGCAGTATTCAATCTGCACAATACAGCTCTTTACCTATTCGTTGGACACGCCGAAATGGTGAGCTTGTATTAGATATTCGCGAAAATCCTTTTCATTATGTTTTAGCGGCGATTCATCTAACTGAAAAATATGCGCAAGAGCAAAACAAAGAATTGTCATTTTATCATTTAAAAGTGACGAGTGAATTAGATAGTTCAAATGGACGAAAATATGGTCTTGGTTCAAGCGGTGCGGTAACCGTTGGAACTGTCAAAGCCTTGAATATT…
group_1190		ATGGATTCAATCATTAGAGGTGAAAAAGTAATGCTTTCAGGAAAAGCACGAGCGCATACAAATATTGCTCTGATTAAATATTGGGGAAAAGCCAATGAAGAATACATTTTACCAATGAATAGTAGTTTATCATTAACATTAGATGCCTTTTACACAGAAACAACTGTGATATTTGATGCCCATTATTCAGAAGATGTATTTATTTTAGATGGTATCTTGCAAAACGAAAAACAAACAAAAAAAGTCAAAGAATTTTTGAACCTTGTTCGTCAACAAGCCGATTGTACTTGGTTTGCAAAAGTGGAAAGTCAAAATTTTGTGCCTACTGCAGCTGGTTTGGCTTCTTCAGCGAGTGGTCTAGCTGCTTTAGCAGGGGCCTGTAACGTAGCCTTAGGATTA…
galK_1		ATGAATATAAAAAAACAAGGCCTCGGTCAAGCGACGGGAAAAATCATTTTAATGGGAGAACACGCCGTTGTTTACGGCGAACCAGCAATCGCCTTTCCTTTTCAAGCGACAGAAATCACAGCCGTCTTTACCCTAGCAAAAACTATGCAGATTGATTGTGCATATTTTACAGGATTGCTTGAAGACGTGCCCCAAGAGCTAGCAAATATCAAGGAAGTTGTTCAGCAAACCTTACACTTTTTAAAGGAAGATACGTTTAAAGGCACTTTGACCTTAACAAGTACGATTCCCGCTGAACGAGGAATGGGCTCAAGCGCAGCAACCGCTGTGGCCATCGTTCGAAGCCTTTTTGATTATTTTGATTACGCTTATACATATCAAGAATTGTTTGAGCTTGTT…
group_3190		ATGAAAATAACTTATCCCTTGCCACCAAATCTACCAGAACAACTTCCTCTATTAACGAACTGTCAATTAGAAGATGAGGCAATCTTAGAAAATCATTTGTATCAGCAGATTGATTTACCGAATCAAGAAGTTCGTAACTTAGTCTTTCGGGATGCTGTTTTCGATCATCTTTCATTAGCAAATGGCCAGTTTGCTTCTTTTGATTGTAGTAATGTGCGTTTTGAAGCTTGCGATTTTTCTAACGTCGAATGGCTGTCTGGCAGTTTTCATCGAGTGACTTTCCTTCGTTGCAATTTGACAGGAACGAATTTTGCAGATAGCTATTTAAAAGATTGTCTATTTGAGGATTGCAAAGCCGATTATGCTTCTTTTCGTTTTGCAAATTTTAATCTTGTTCAC…
dppE_4		ATGAAATTGAAAAAGTCATTAACATTCGGTGTGATTACATTATTTAGCGTAACAACTTTAGCGGCTTGTGGAGGCGGCGGAACGTCAGATAGCTCAAGCGCGTCTGGTGGCGGTAAGGCAAGTGGCGAACAAGTTTTACGTGTCACAGAACAACAAGAAATGCCAACAGCTGATTTATCACTAGCAACAGACAGAATTAGTTTTATTGCATTAAATAATGTATATGAAGGAATTTATCGTTTAGACAAAGATAACAAAGTCCAACCTGCAGGTGCAGCGGAAAAAGCAGAAGTTTCTGAAGATGGACTAACATACAAAATTAAATTAAATAAAGATGCAAAATGGTCAGACGGTAAACCAGTGACTGCTAATGACTATGTTTACGGATGGCAACGAACA…
group_4579		ATGAAAACTTTTAAATGGCCAATTATTACAGCCGTTATTTCCAGTATCGGCATTTTTCTTTACTTATTAATAAGTAAAGAACCTATCACTACCTCCTCATTATCAGATACCTTCTTTATCGTTTCGCTTTTCTTTTTAATTATCGGCATTGCTTTATGGATTATATCCTCTGGCTTTTTCGATAACTTTCAGCGCTCAATGAAAAACGCGTTTCGTTTTAAAAAGAAAAATGAACCGAAAGAGTTTATCCCGCTTTCAGTCATTGGCGATGCACATCGCTCTTTCTGGCTAAAAACTGGGGGCATCTTACTGATTCTGTCTTTAGGCTTTCTACTATTTTACTTGGTCTAA
group_1074		ATGAAGGCTCTGAAAGCTTATAAATACAGACTTTATCCAACCTCAAAACAAGAAGAGTTTATTCAAAAAACATTTTCTTGTGTTCGCTTGGTGTATAATTTAATGTTACAAGACCGGATTGATATCTACAAAGAGATGCGAAAAAATCCTCAACAAACGTTTAAAATGCCAACGCCAGCTAAATATAAGAAACAATACCCTGTCCTCAGAGAAGTTGATAGTTTAGCCTTGGCAAATGCACAAGTTTATTTGGATCGAGCCTTTAAAAATTTTTATCGGGAAAAAGGGATGGGCTTTCCAAAAAAGAAAAAGAAAGAAACGGTGCATTCCTACACTACGAACAATCAACATGGCACGGTCAAAATTTTGGATAATCGTTATTTGAAAGTACCTAAATTG…
infC		ATGACCATAGCAAAGGATATGATGGTTAACGACGGCATTCGTGCACGCGAGTTACGTTTGATCGGACAAGATGGTGAACAATTAGGTGTAAAAACCAAAGCAGAAGCATTACAAATCGCTGAATCTGCAAACTTGGATTTAGTACTTGTAGCGCCAGGAGCGAAACCACCAGTTGCGCGAATTATGGATTATGGAAAATTCCGTTTCGAACAACAAAAGAAAGAGCGTGAAGCTCGCAAGAAACAAAAAGTGATCAACGTCAAAGAAGTTCGTTTAAGTCCAACAATTGACGTAAATGACTTCAATACAAAACTTCGTAATGCGCGTAAGTTCTTAGAAAAAGGAGACAAAGTGAAAGCTTCTATCCGTTTCAAAGGCCGTGCCATTACCCATAAAGAG…
rpmI		ATGCCAAAACAAAAAACACACCGCGGATTAGCAAAACGTGTAAAACGTACTGGTGGAGGCGGCTTAAAACGTGGCCGTGCCTTTACATCTCACCGTTTCCACGGTAAAACTAAAAAACAACGCCGTCAATTGCGTAAAGCAAGCATGGTTGCAAAAGGCGATTACAAACGTATCCGCCAACAATTAGCAAGAATGAAATAA
rplT		ATGGCACGTGTTAAAGGTGGAACAGTAACCCGTAAACGTCGTAAAAAAGTCCTTAAGTTAGCGAAAGGCTACTACGGATCAAAACATACTTTATTTAAATCAGCAAAAGAACAAGTAATGAACTCTTATTACTATGCATTCAGAGACCGTCGTCAAAAGAAACGTGACTTCCGTAAATTATGGATTGCACGTATCAACGCGGCAGCTCGCATGAATGGCTTAAGCTATTCTAAATTAATGCACGGTTTGAAATTGGCAGAGATTGATATCAACCGCAAAATGTTAGCTGACTTAGCCGTTAACGATGCAGCAGCATTTACAGCGTTAGCTGAACAAGCAAAAGACGCTTTAAGCAAATAA
bicA		ATGTTATTTAGTATTAAAAAAAGCGAATGGTTAGGCAATGAACGAAATGATCTCTTTGCCGGTCTCGTTTCTTCTGTCGCCATTTTACCAGAAGTAATCGGGTTTGCGATTATTGCTGGTGTTCACCCGCTTTCTGCAGTGTTTGCTTCAGCTGTTACTTTACTTGTGATTACTTTTACGGGCGGCCGTCCGGCAATGGTTTCGGCGTCTGCTGGCTCAATGGCCTTAGTCCTTGCAGGCTTAATTCAAGCACATGGTTTGTCATACATGCTTGCTGCGACTATTTTAACAGGCTTTCTACAATTTATTTTAGGTTATTTAGGTATCCACAAATTGATGCGCTTTATTCCCAAGACAGTGATGTACGGATTCGTCAATGCGTTAGCCATTTTAATTTTC…
group_1171		ATGAAAAATTCAGAAAATGATTATATCCAATCTTTATTCCAAATTCTTCCCGGCTTGCTAACAGCTTTCCTTGTCGCCTGCCTTAGCAAGTTTCTTGCCATCTGGTTACCTAGCTTAGGCGCCGCTACGATAGCTATTTTACTAGGAATCTTTTTGGGAAATACCTTTGTTCGCGGTGCCAATTTAAATCGCGGAACCAAAGTAGCCGAAAGTAAATTACTAGAATTTTCTGTTGTTTTATTGGGAACCACCGTGACCTTTCAAACGATTGCCCAAATTGGCTTACAAGGTGTCGCATTTATTCTCATTCAAATGTCGCTGACCATTATTTTTGCCTATTTGATCGGTAAAAAACTGGCTTTTTCTGATAATATGTCTTTATTGATGGCTGGTGGTAAT…
cysL_2		ATGTTTAAATTATTAAAGACTTTTCAAATTGTGTATGAGCAAATGAACTTTTCCAAAGCAGCTACCTGCCTATATATATCACAACCAGCCGTTTCTAATCAAATCAAACAATTAGAAGAAGAATTAGGCTGTTCATTGTTTTTAAGAAATGGTCGACAAGATGTAGTCCCTACTAGGCAAGCGGAAGTCTTGTATAATCGTTTGCTAAATTTAGCTGATGATTGGCAAGAAACATTAACAGCTCTTCATCAGGCGAGATTACCTAAAGAAACTTGCCGAATTGCTGCGTCTAATACTTTTGCAGTTTATTATTTGCCGCAACTGATGCAGCATTTACAGACACAGTATGCAACGATCAATTTTGTTTTAGAAATGAACAATTCAGAAGAAGTAGTGGAA…
group_5290		ATGATTGAGTTAATTGTGTTGTTAACAGTTTTTACTTATGGAACAAACTTTGTTTTATATCTTATTTTGAAAAATAAAAAGTCCATGCCAATTGTCGAAAAAGCTTCTATTGTATTAGGAATTAATATGTCTGTGTTATTATTAGATGGTATTTTTGCTTTCGTTGGTAAATTCATCATGTTATCAGAATGGGAATTATTAGCGCCTATTTTTGAAATAGTGTAA
graR		ATGGCTAAAATCATGATTGTCGAAGATGAAACAACCATTCGAGAATTAATTAGCGAGGAATTACAAAAATGGCAATTTGAAACGATTGGAACAACCGATTTTAATGATGTATTGGATGATTTTCAAGAGGAGAATCCTCAATTAGTCTTGATGGATATTAATTTACCTGTTTACGATGGGTACTATTGGTGTCAAAAAATTCGTGAAGTTTCTAAAGTACCAATTATTTTTATTTCGAGTCGTAGTACCAATATGGATATGATTATGGCGATGAACATGGGCGCGGATGATTTTGTCACAAAACCGTTCCAGATAGATGTTTTAATTGCTAAAATCAATGCTTTGTTGCGCCGCTCTTATAACTATTCCGATACGGATAGTGAAGTGCTTTCACATAAT…
graS		ATGACCATTCTAAAGTATTTAAAAGATCGCTGGTTATTACTAATTGGTTGGTTATTTTTTCTGTTCTTAACTTGTTTTATTTTATGGTTGGCTCCTAATGTCCGCTTAGATTGGACAGTGGTTGGCTATATCTTTTTACTGCAAAGTGTTTTTTTATCGCTATTTTTAACAATTGATTATTATTTAAAACGTAAGTGGTGGCTTTCGTTGGCAACGGAAAAAGAGCCGCCTTCTTTACAAGAATATTTGAATACAGCAGAAAAAGAAGAAGAACTACTTGTCCAAACGTATATTAACGGTTTATTGCAAGAGCACCAACAAACCATGCAGCAAGCAATTAACAACCAACAGGACCAAAAAGATTACATTGACTCTTGGGTTCATGAAATCAAAGTCCCC…
metG		ATGTCACAGAAAGAAACATTTTATATTACCACCCCAATTTATTACCCAAGTGGGAAGTTACATATTGGGAATTCATATACAACAATCGCCTGCGATGCAATGGCCCGTTACAAGCGTTTAATGGGTTTTGATGTATTTTATTTAACAGGTGTGGATGAACATGGCCAAAAAATTGAAAAAAAAGCTGCTGAGTTGAATGTGACACCAAAAGAGTACGTTGATAAAATGGCAGCAGATGTTCAAAAATTATGGAAAACATTAGATATCAGCTATGATAAATTTATTCGGACAACGGATGATTATCACATGGCAGCTGTGCAACAAATTTTTGATCGTTTAGTAGAACAAGGAGATATCTACCTTGGAGAATATGAAGGTTGGTATTCAGTTTCTGATGAA…
group_5020		ATGGCTTATCATAAATTTAAATTTTATGAGCAACGAAAAAATGATCCTAAATGGCGTCCGTATTATTTAGAAGCTATGAGAGTAAGGGAACAAGCACGGCTAACAGTACAACGTAGAAAAAGAAGGGCAAGAATTAGAACCTTTTTAGTGGTTGCGATACTGGTTATTTTAGTTTTTCTGTTATTGGCTCATTGGACATATTCACAAACAAATGAACTCTCTTTCTCCAGTTTTATCGACGTCCTAAAATCGAAAATCAACGAATTTTTAAATTAA
helD		ATGACCGATGAAAAAATTTATGAACAACAGCATTTAACAACGGTTTATCATGAGCTGCAAGCGGCTAAAAAAGTTTACGAAGAGCAATTGGCGAACACAATGAAAGATGGCAAACATATGCTAGAGGAATTTGGTCGCGATTCTAAGCTGAATTTTGATAGTTATGCCGATAATCTAGAAACGTTTGCCATGTTGGAAATGAAGAACCGTGAAATTGATCAGTGGAACTTAAAAAATGAAGCAACGGCTAAAAATTTAGACAAAGTGAAACGCCTATTACAAGTTCCTTATTTTGGCAAAATTGGCGTGACTTTTGAAGACAGCCCTGAAGAGCCAGAAAACTTTTATATTGGCGTAAACGATTTTACTTCTTTAGAAGAAGAAACGCGCATTCACGAT…
ycfH		ATGATTTTTGATACACATACACATTTGAATGCAGAACAATTTAATGATGATATTCCAGAAACGATTGCACATGCCCAAGAATTGGGTGTTACAGAGATGGCCGTGGTCGGTTTTGATGAACCAACGATTGAAAAATCTCTTTTACTTAGTCAGGAATATGCCAATATTTATAGTATCATTGGTTGGCATCCAACAGAAGCGGGTAGCTATACGCCAGAGGTTGAACGACGATTACAAGAACAATTAACGTTGCCAAAAATTGTAGCATTAGGTGAAATCGGTCTTGATTATTACTGGATGGAGGATCCTAAAGAGGTGCAAGAAAAAGTCTTTCGCCGTCAAATTGCGATTGCTCGGGAAATGAATTTACCGTTTAGTGTGCATACGAGAGAGGCATTA…
rsmA		GTGACAGACTATAAAGAAATTGCCACACCATCCAGAACCAAAGAAATACTAAAAAAGCATGGATTTTCATTTAAAAAGAGTTTAGGTCAAAATTTTTTGACAGAGCCTAATATTTTAAGAAAAATTGTAGAAACAGCGGGAATTAATCAGCAGACAAATGTTGTCGAAGTCGGGCCTGGAATTGGTGCATTAACAGAGCAATTAGCGATGAACGCGGCACAAGTTGTGGCTTTTGAGATTGATGATCGCTTGATTCCTGTCTTAGCAGATACCTTAAGTCGCTATGATAATGTGACAGTGGTTCATCAAGATGTTTTAAAAGCTGATTTGGTTGAGACAACCAACCAAGTTTTTCAAGAGAAGTATCCGATTAAAGTGGTGGCTAACCTACCTTACTAT…
niaX		ATGAAAACAAACTCAGTAAAACGTTTAACAATTTCAGCACTTTTAATTGCAATGGGGATTATCATTCCAATGGTTATGCCAAGAATTACCATTGGTCCAGCCAGTTTTACATTAGCAAGTCACGTCCCAGTTTTTATTGCCATGTTTATTTCTCCAGTGGTGGCAATTGCGGTTAGTCTAGGAACAGGTTTTGGTTTTTTCTTATCCGCAACACCGATTATTGCTTTGCGGGCCTTATCTCATTTGATTTTTGCAGTCATTGGCGCAGTGATTTTACAAAAGCATCCAGAAATTTTAATTAATAAAGAGGGGAAATTCACTTTATTAAATGGAAAATTACAGTTGTTTAACGTGGGAATTGGAGTGATTCATTCCGCTGCCGAGCTAGTGGTTGTTTCT…
msmX_1		ATGGTGGAAATGGCGCTTAGAAATGTGTATAAAAAATATGACAATGCAGAACATTATTCTGTTACAGATTTTAACTTAGAAATTACAGACCGTGAATTTATCGTCTTTGTCGGACCTTCTGGTTGCGGTAAATCAACAACATTGCGCATGATTGCTGGCTTAGAAGATATTACTGAAGGTGAATTATCAATTGGGGACAAAGTCATGAATGACGTTGCACCGAAAGATCGTGATATTGCCATGGTTTTCCAAAACTATGCGCTTTACCCGCATATGACTGTTTTTGATAACATGGCCTTTGGTTTAAAACTAAGAAAATATGATAAAGCTGAAATTAAAAAACGGGTGGAAAATGCTGCGGATATTCTGGGCTTAACAGAGTACTTACAACGTAAACCT…
mgsA		ATGAAAATCGCTTTAATCGCTCATGATCGTAAAAAAACATTAATGATCAAACTAGCAACCGCTTATAAACATATTTTAGAAAAACATGAATTGTATGCAACGGGAACGACAGGCATGAAAGTGATGGAAGCAACTGGCTTACCCGTGCATTGCTTTAAATCGGGGCCATTAGGTGGGGATCAACAGATTGGCGCAATGATATCAGAAGACAACATTGATTTAGTTATTTTTTTAAGAGATCCTCTTTCCGCGCAACCGCATGAACCAGACGTGACGGCTTTGATTCGTCTAAGTGATGTCTATGAAATTCCTTTAGCGACCAATATTGGCAGTGCTGAAATTCTTTTGAGAGGTGTCGAGGCGGGGTTTGCGGACTTCCGTGAGGTTATCCATGAAGGG…
folT		ATGACAAAGAAAAAATTTGGCACAAAATCCATTGCGTTAATGGGCGTACTCATTGCGGTGGTCGTTGTCTTTTCACGCTTTTTTGCGTATGAAACAACGTTTTTAAAAATCAGTTTCACGTTTATCCCAGAATCATTGATTGGGATGATTTTCGGACCTTTTTGGGCTGGAATCGGCACGGCGGTGGCTGATGTGGTAGGAATGTTGCTTTTTCCAAAGGCAGGCTATTTTCCTGGGTTTACTTTAAATGCCTTTTTGGCTGGTGCTATTTATGGTTATTTCTATTATAAGAAAGAAATGACATGGCAACGAGTGATTTTGGCGACATTGTTGGTCACCGTTTTAATTAATATCATTTTAACTCCTTTGTGGTTAAGTTTAATGTATGGCGTCAATCTA…
group_273		ATGCAAACTAAAAAAATTCATTTTGGTGCCTTCTCACGTTTTAAGCCGTATTTACTACGCTATCCAAAAGAAATTATTGGCGCCTTAATCCTAGGAATTCTCAGTGGTTTTTCGACTGTCCTCATGACTTATTATATAGGTAAATCCGTTGATACAATGGTGGGTAAAGGACAAGTCAATGCTGCGCAACTCATCAAAATTTTAGGTTTATTAGCAGGGATTTTACTCGTAACCGTTCTAAGTCAATGGCTGATTCAACGTCTCGGTAATCGCGTGTCTTATTTATCGACCACACAGCTGAGAAAAGATGCCTTTGCCCATTTAAATCAATTACCGTTAAGTTATTATGACCAAACGTCACACGGAAATATCGTCAGTCGCTTTACCAACGATATTGAC…
group_3641		ATGATTCGCTCAGCAACAAAAGAAGACGGTCAAGCGATTGCTCGGCTGGTCTTAGTTATTTTAAAAGATATGGAGTTACCAATTTTAGAAGAAGTCTCAGAAGAACAAATGATTGACCTGTTAGCAGAGGCAACGGCGTATCCAACCTATCGCTATGGCTATCAACGAATTTTAGTTTATGAACATGCAGGTGAAGTTGCAGGGATTGCTGTCGGCTATCCTGCAGAAGATGAAAAGATTATTGATGAACCTTTAAGAGAAGTCTTTAAAAAACATGGCTTAGCAGAAGATGTTCGGCTATTTATTGAAGAAGAAACCTTGCCTAATGAATGGTATTTAGACACGATCTCTGTGGATGAACGTTTCCGTGGAATGGGAATTGGTTCTAAGTTATTAGAT…
group_3926		GTGTCTGAATTTTTTATTCAAGAACAACAGTTAGGAAAAGTTACGCGAACCATCGTGAAAGACCAAGCAGGCCGTTCACTTTTTCTATTGGTGGGGCGCTGGGGCACACGAGGAGATGCGCTTTCTTTATATGCAATGAACGGAGAAATTTTAGCCAGTATTAAACAAGTTTCTTGGACTTTTGGCACACGATTTGAGTTATATCAGCGTTTTGAAAAAGTGGGTACTCTACGGAAACTGTTCAATTTGAATGCTGATTTCTATTATGTTCAAGGCCTTCACTGGGCAGTTGTTGGGGATATCAAAGCGCACCAATATTCAATTTATCAAGTCCATAAAAAAATCATGTCAATGGATAAAACCATGCTTTGTACAGGCGACTATTTTGTTTTAACTGTT…
ywpJ		ATGATTAAATTAATTGCTTCAGATATGGATGGAACACTTTTAGATGCAAAAATGAGCATCACAAATGATAACGCTTCAGCAATTCGCGAAGCGGAACGTTTAGGAATCGAATTTATGGTTGCTACTGGCCGCGCATATACCGAAGCGAAACCCGCGTTAGAAGAAGCTGGAATTGACTGCGCCATGATTACTTTAAACGGCGCCCAAGTGTTCGACAAAGATGGACACTCACTTTTCACGGCTGGGATCGAAAAAGAAACAGTAACAGAAGTACTAACTATTTTGAGTCAACACAATGTTTACTATGAAATCTCTACAAATAAAGGTATTTTTTCTGAACATCAAGAAAAAAGAATTGAAAACTTTGCCGCTCATATTGCAGAATCCATGCCCCATTTA…
ung		ATGAAAGAAATTATTCACAATAGTTGGCAAAACATTTTATCTGCTGAATTTGAAAAACCGTATTATCAAGAATTGCGGGAATTTTTGAAAAAAGAATATCAGACACAAACGATTTATCCAGATATGTATCATTTATTTTCAGCGTTAGAACTAACCCCTTTTGAAGAAGTAAAAGTAGTAATTTTGGGACAAGATCCATATCATGGACCCAATCAAGCACACGGACTAAGTTTCTCTGTCCAGCCAGGTGTGAAAGTGCCGCCATCTCTTGCGAATATTTACAAAGAATTACAAGCTGATTTAGGGTACCAACCAGTCAACCATGGCTTTTTAGAAAGCTGGGCCAAACAAGGCGTGTTATTATTAAATACTGTGTTGACCGTTCGGGCAGGTCAAGCC…
pta_1		GTGGAATTATTCGATAGCTTAAAATTTAAAGTCGTACGCCGTAATATCAAAATTGTTTTCCCTGAAGCAACAGATCCTAGAATCTTAGGTGCTGCTGCCCGCTTAAAATCTGATGAATTAGTAGAACCAATCTTAATTGGTGATCCAACAGATATTGCAAATGCTGCTATGGCTCGTGGAATCAACACATCAAACTTTATTATTATCAACCCAAATGATTATGAAAAATGGGATGAAATGGTCGAAGCATTTGTTGAACGCCGTAATGGAAAAGCTACTAAAGAAGATGCTGAAAAAATCTTAAAAGATGTCAACTATTTCGGTACTATGTTAACTTACATGGGTATTGCTGATGGTATGGTTAGTGGTGCTATCCACTCAACAGGTGATACAGTTCGC…
group_3934		ATGACTGAACAAACATTTTCTATTCGAGAAGCAGTGCCTACTGATGCGGATCAATTACTATCTGTGATGTCAAAAATTGGGAGTGAAACGCCCTATTTGGTAATGGATGAGCGAGGAATGGCCATGTCGACAACAGAATTGGCTGAAAATCTAGCAACACTCTATGAATCGCCAAATAATGTTTTATTGGTGGCATTAGCGGGAGAAGCGATCATTGGGACCGCTTCTGTGTCTGCTTCTTCTAAAAAGCGGATGGAGCATATTGGTGAAATTGGCATTAGTATTTTAAAAGAGTACTGGGGCTATGGACTGGGCAGTATCCTGATGGAAGAACTTATTCGCTGGGCGCATGAAAGTCATGTTATTCGTCGCTTGGAATTAACGGTACAGGATCGTAAT…
group_1240		ATGGCAATTACAGTAAAAGATGTCGCTAAGAAAGCGGGGGTTGCAACTTCAACCGTTTCGCGTGTCATTAACGATCATCCAAGTATTTCTGAATCGACAAAAAAGAAAGTTCGAAAAGTCATGGATGACTTAGGCTATGTGCCAAATATGACGGCACGGAATTTGGGTAAACGAATTTCAAGTGCCATTGGCGTAATTTTACCTCCTTTAGATTCGAAAGAACGGTTAGGGAATCCATTTTATTTAGAAATTATGGAAGCCATCAACGAGGAAGCCCGTCTTTACGATATGACTACTGCTATTGCAACTGCCAAAAGTTTTGATGTACTATTGGAAAACGTTAAAAGAATGCATCTTCAAAAACAAGTGGACGGTTTTATTCTTGTGTATTCAGATAGT…
pgmB		ATGTTTAAAGGCGTTTTGTTTGATTTAGATGGCGTTATTACTGATACAGCAGAATTTCATTACCACGCTTGGAAAAAATTAGGGAACGAAATTGGAATTTCCATTGACCGTGTTTTCAACGAACAACTGAAAGGTGTAAGCCGTGAAGATTCTCTGCAGTTACTGTTAAAATACGGAAAAAAAGAAGGCACGTTTTCTTCTGAAGAATTTGCCCAGTTAGCGCAACGGAAAAACGATTATTACTTGGAAATGATCCAAGCGATTACGCCTGAAGATGTCTACCCAGGAATTCTTTCTTTATTAACGGAATTACGTGAAGCCAATATTAAAATCGCCTTGGCTTCTGCAAGTAAAAATGGGCCTTTTCTTTTAGAAAAAATGCAATTGACGCCCCTTTTT…
malP		ATGAAACAAATCAAACGTTTATTCCAAATTGATCCTTGGAAAATCCGTACTACACACTTAGATAAAGAAAATTTACGTTTACAAGAATCATTAACAAGCATTGGCAACGGCTATATGGGGATGCGGGGAAATTTTGAAGAACACTATTCTGGCGACCACCATCAAGGAACCTATTTAGCAGGTGTTTGGTATCCAGACAAAACACGTGTTGGTTGGTGGAAAAATGGTTATCCTGAATATTTTGGTAAAGTGATTAACGCAATTAATTTCATCGCAATGGACTTACAAATTGATGGACAAACAATTGATTTAGCCACTACACCTTACGAAGATTTTTCTTTAGAATTAGACATGCAAAACGGGGTTCTTTCTCGGCAATTCACCATCCAAACACCGAAG…
ptsG_1		ATGAAAAAAATGTTTAGTTTTGAGTTTTGGCAAAAATTCGGGAAAGCTTTAATGGTCGTTGTGGCAGTAATGCCCGCAGCGGGTTTAATGATTAGTATTGGGAAATCGCTTCCTTTAATCGATCCTAATTTAGGCTTGTTAGTAACAACAGGCGGAGTTCTGGAGAGTATCGGTTGGGCAATTATTGGCAACTTACATTTACTATTTGCGTTAGCAATAGGTGGCAGTTGGGCCAAAGATCGTGCAGGTGGCGCATTTGCAGCGGGGATTTCTTTTGTTTTAATCAACCGTATTACTGGAGCCATTTTTGGTGTAACAAATGAAATGTTGGCTGATGAACAAGCTTTCACGCATACCTTATTTGGCACCAAGATTATGGTGAAGGGATTCTTTACAAGT…
mapP		ATGAATCTTTTAACAATCAATACTCATAGCTGGTTAGAAGAAGAACCATTAAAAAAATTAGAGGAGATTGCCAAGGTGATTTTATCTTCTGAAAGTGAAATAATTGCCTTACAAGAAGTGAATCAGAAAGTCGCTTCCAAGAAAGTGCCGTTAGAACAGTTAACTACTTTTTGTCCCATAGCGACCCAAACGCCGATCCATGAAGATAATTTTGCATATCTAATCGTTCAATATCTAGCTGAAAAAGGCCAACACTATTATTGGAGTTGGGAAATGAGCCACATTGGTTATGCTATTTATGAAGAAGGGAACGCACTACTTTCGAAATGTCCGTTGACTAGTGAAGCTCTCCTTATTTCAGAAAGCCAAGAACCAACGAATTATCGAACAAGAAAAATC…
proC_1		ATGAAAATTAGTTTTATTGGTGCTGGAAATATGGCATCCGCTATTGCCAAAGGTGCGCTAAAAAAGCAATTTATTGCCGCAGAAAACCTTTATTTTTATGATATTCAAGTCGAAAAAACCGCCGCTTTTGCACAAGAAATTGGTGCACACGCGGTTGCTTCGCCTCAAGAAGCTATTACAGTAGCTGACTTAGTTATTTTAGCAGTGAAACCGCAATTCGTTCAAGCGGCTTTACTTGAAGCAAAAGAAGCAATTTTAGACAAGCAACCGTTAATTGTTTCCATTGCGGCAGGTACGACTATTGCAGAATTGTATCAACTGTTTGAGACTACCCAACCGCTTCGTCTCGTTCGTGTGATGCCCAATATGAATGCGTTGATTGGCGCGGGTGCAGCAGCT…
rplU		ATGTACGCAATTATCAAAACTGGTGGTAAACAAGTGAAAGTTGAAGTAGGTCAAGCAATCTACGTTGAAAAATTAAACGTTGAGGCTGGCGAGAAAGTTGTTTTTGACGAAGTTATCTTAGTAGGTGGCGAATCTACAAAAGTTGGTGCGCCAACTGTTGCAGGCGCAACTGTTGAAGGAACTGTTGAAAAACACGGCAAACAAAAGAAAGTCGTGACTTTCCAATACAAACCTAAAAAACACTCTCACCGTAAACAAGGTCACCGTCAACCGTATACAAAAGTTATGATCGAAGCAATCAACGCTTAA
group_4615		ATGATTAAAGGTTCTTTTAAACGAACAGGCTCCGGCCGAATCGTTTCATTCGAATTAACCGGGCATGCTGAAGCAGGTCCTTATGGCAGCGATGTGGTTTGCGCGGCAGTTTCTGCCTTAGCAATTAGCACAGTCAATGGGATTGATGCCTTAGCAGGTTTTGAACCGATTGTGGAAGTTGATGATGTAGAAGGTGGCTACCTTTATGTCGAGATGTTAACAACTGTCAATCAGGAACAAAAAAATATTGCCCAAATTCTATTAGAAAATCTTTTATTAGGTTTACAATCAATAGAGAACGAAAATACTGAATTTATTCAAATAAAAACAATCACTGAGAAATAG
rpmA		ATGTTATTGACTATGAATTTACAATTATTTGCCCATAAAAAAGGTGGCGGTTCTACATCAAACGGCCGTGACTCTGAATCTAAACGATTAGGCGCTAAAAGTGCTGATGGCCAAACAGTTACAGGTGGTTCAATTTTATACCGTCAACGCGGAACTAAAATTTATCCAGGTGTGAACGTTGGAATCGGTGGCGACGATACGTTATTTGCAAAAGTTGACGGTGTGGTACGTTTCGAACGTAAAGGCCGCGACAAAAAACAAGTATCAGTTTATCCAGTAGCTAACTAA
psiE		ATGCAGAAGAATTTTAGTGTAGTAAAGAAGTACGTGAATTTGATTTTGGATATTGTATTAGGGATTTTAGGAGTTTTCTTATTAGTATTTATGGCTAGTTATTTAGTTGACCTCGCTACATATCTCATGAAGCCAATGACGCCGGATAATTTTTCAGTTATCATGCAAGAAATTATTTCATTCTTTATGTTATTTGAGTTTATTATGATGATTCTTCGCTATATTCAAGAAGGACACCATATTCCGATTCGTTATTTGATTTTAATTTGTTTAACCGCAATTTTACGTCAATTAATGGTTGCGCATGGCGATGGCTTGCAGACTTTATTGTTATCTTTATCAATTCTTTTACTAGTGGTTGTGCTATTTATTCTCGGGTTAAATGGCAGCAAATTTTAT…
lpxG_1		ATGAACGTTTATTTATTTCTGGCACTATTTTTCATTATTATCGGCATTTTAAGCTATAGTTTTTTTATTGAACCTAAATGCTTAGTCATACACAAAAATCAAATTAAAGTAACAGAATCAGGGAAAACCTTACGGATTGTTCAACTCTCTGATATTCATTTAAAAAAGAATTATTCTGTGAAGGCCTTAAAACAGATTGTTGAAAAAACAAATACATTACAACCAGACATAGTCGTTTTTACAGGAGACTTATTTGATGATTATGCCCGTTTCGGTATCGAAATTCAGGATGAAGTGAGTCAACTTTTCCGTAAAATTAACGCCCCTTATGGCAAATTCGCTATTTATGGCAACCACGAGTATAGCGGCTTAGATACCAATTTTTACGAAACAATCTTA…
ypdF		ATGATGGCAAGAGTCGAAAAGCTACGGGAGTTAATGAAAGAAAATAATTTACAAGGATTTTTAGTGACAAGTCCGTATAATTTACGTTATTTAACCAATTTTACTGGGACAACAGGCTTGGCAATGATTACATTAGATAAAGCTTTTTTTGTAACGGATTTTCGTTATACGGAACAAGCTGCGGAACAAGCAACTGGTTTTACTATCGTTAAAAACACAGGACATATTTTTGACGAAGTAGCAGATTTAGCTGAACGTTTGCAATTAGATAATTTAGCTTTTGAAGAAACGCAAGTTAGTTTCGCTGATTATAGCTTATTGGAAGAAATTTTACCATGTGAATTAGTTCCTGTAATGGGTTTGATTGAAGAATTAAGAGAAGTGAAAGATGAAGAAGAA…
group_4781		ATGGATATTCAAGAGTATCAGCGGTTTATTAGCGCGTTTTATAAAAAACGTAACTGGTATCAATATGATCCGTTTATTCGTTCCAACTTTTTAACAGAAGAAGTCGGCGAAGTTTGTCGGGCCATTCGGACAATTGAAATTGGCCGTGATCGACCGGATGAAACAGTTTTGGCAGATGAAGAGAATCTGGAAAATTTAACGGAAGAGTTAGGCGATGTGTTGGATAATTTATTTATTTTAGCGGATAAATATGACATCTCTTTAGAAATGATTATGCAAAAGCATCGGACGAAACTAATGGAACGTTATCCTGAAGAATAA
group_4230		ATGTCAGAAAAAAAAAATCTTGTAATCAATGCAAACGATTCTTTAGGAGAAATCGTGATCGCTCCTGAAGTCATTGAAGTAATTATCGGAATCGCTGCTTCAAAAGTAGAGGGCGTTTATGGGATGCGTGGCACGTTTGCCAATAATGTGAATGAATTATTAGGCCGTGCAGCACACGGCAAAGGTGTATATTTACGAACAGAAGAAGAAGAAGGCTTAAAAGTCGATATCTATTGTTACTTGAACTACGGTGTTTCTGTGCCAAAAGTTGCATTAGAAATGCAAGACCGTGTGAAACAACAAGTCTTATTTATGACAGATATTGATTTAGTTGAAGTGAATATTCATGTTGTAGCAGTAGTACCTGAAAAAATCCCTCAACCAGACTTAAATGAATTA…
nusB		ATGAGTAAAACAGAATTAACCCGTCACGAGATTCGTGAAAAAGCGCTCCAAGCCCTTTTTCCTTTAGATTTTAATGCTGATTTAACCAAACAAGATGCCATTGATTATGCATTGGCTTATGATAATCGGGAAATCGTCAGTGAAGATGGCGAAGACCTAGTCCCTACGTATTTAGATTTACTTGTCGGCGGTGTGTGTAGCCGCAAAGCAGAACTAGACGAAGTGATTACGAACCATTTAGGTAATAACTGGTCTATGCAACGCTTAGCAAAAATAGATATTGTTATTTTACGTTTAGCTATTTTTGAAATGCTATACGTTTCAGATGTGCCAAACATTGTGGCATTAAATGAAGCCGTTGAGTTAAGTAAAAAATACAGCGACGACCGTTCACGTAAA…
folD		ATGAGTACAGTAATTAACGGTCGTGAATTAGCAGATCAAATGCAAGCAGAGATTCAAAAAGATGTAGAAAAGATGACACAACAAGGCATCCAACCAGGATTAGTTGTTTTATTAGTTGGGGAAAATCCTGCCAGCCAAACGTATGTGAGAAATAAAGAACGTGCAGCAGCCAAAATTGGCATTCTGTCAAAGGTCGAAAAACTGCCAGAAACTATTTCAGAAGAAGAATTATTGGCTGAGATTGACAAATATAATCAAGATTCACGCTTTCATGGCATTCTTGTACAACTACCTTTGCCAAAACATATTGATGAAGAAAAGATTTTATTAGCGATTGATCCCAAAAAAGATGTAGATGGGTTCCATCCAATGAATTTAGGCCGTTTGTTTGTAGGCAAA…
xseA		ATGACGCAACAGTATTTAACAGTAACAGCCTTAACGAAGTATTTAAAACGTAAATTTGATGCAGACCCTTACTTAGGACGTGTCTATTTAACAGGTGAAATTTCGAACTTTCGCTTCCGAGCGAACGCGCATCAGTACTTCAGTTTAAAAGATGACCATGCGAAGATTTCTGCAATTATGTTTAAATCAGCCTTTCAAAAATTGAAGTTTCAACCAAAAGAAGGCATGAAAGTCATGGTGGTGGGGCGGATTTCGCTTTATGAAAACAGCGGCTCCTATCAAATTTATATTGAACATATGGAACCAGATGGTGTAGGTGCACTTTATCAAGCATTGGCAGAATTAAGAGAAAAACTAGGAAAAGAAGGACTTTTTGAAGGGCCTAAACAACAGTTGCCT…
group_1663		ATGACGAATTTTAGTCAACAGCATTTACCGTTGGTTGAAAAAGTCATGGTCGATTTTATCGCAGAATATACTGAAAATGAGCGTTTGAAAGAAGCAATGCTCTACTCAATACACGCAGGTGGCAAACGATTACGCCCGCTATTAGTGTTAACAACAGTGGCCGCTTTTCAAAAAGAGATGGAAACACAAGACTATCAAGTGGCTGCCTCTTTAGAGATGATTCATACGTATTCATTAATTCATGATGATTTACCAGCAATGGACGATGATGATTTACGTCGTGGCAAACCAACCAATCATAAAGTGTTTGGTGAAGCGACTGCCATTTTAGCAGGGGACGGCTTATTAACAGGTGCATTTCAGTTACTTTCTTTGAGTCAATTAGGCTTAAGTGAAAAA…
tlyA		ATGAAAAAAGAACGCGTCGATGTCTTGGCGTTTAATCAAGGACTATTTGAAACACGAGAAAAAGCCAAACGCAGCGTGATGGCTGGTTTGGTTTACAATGATAAAAATGAACGTTTAGATAAACCAGGGGAAAAAATTTCTGTGGAGACACCCTTACATACTAAGGGCCAAGTAATGCCTTATGTTTCTCGTGGGGGCTTAAAACTAGAGAAGGCACTAAATGTTTTTGCAATCAACGTTCAAGGCAAAACAATGCTAGATATTGGTTCCTCCACAGGTGGTTTTACCGATGTTGCTTTACAAAATGGGGCTCGTTTGAGTTACGCTTTAGATGTTGGCTATAACCAACTAGCATGGAAAATTCGGCAAGATGAACGCGTGGTGGTAATGGAACGTACC…
argR_4		ATGAGAAAGCAAGATAGACACCGTTTAATTACACGTTTATTGACTGAAAAAAATATTCAAAAGCAAGAAGATTTTGTCAACTACTTACAAGAAAAGGGCGTAGCTGTAACACAAGCAACAATTTCTCGCGACATTAAAGATATGAAACTGATCAAAGTTCCATCTGCAGAAGGGGGTTATCGGTATAGCCTTCCATTAGAAACACAAGCTAATACGAGTGCTAAACTTGCAAAGCTTTTAAAAGATGCCTTTGTAGCTGCAGAACAAATGGAAAAATATGTCGTATTACGAACCATTCCTGGCAATGCGGCGGCGTGTGGTAGTTTAATCGAAAAGAATTACCAAGAGAAACTTTTTGCCGTCATCAACGATGATGATAGTGTTCTCATGATTGCGCGA…
recN		ATGTTACAAGAACTTTCCGTGAAAAATTTTGCGATTATCTCTTCGTTACAATTAGAGTTTCAAATGGGTATGACCGTTTTAACGGGAGAAACGGGTGCGGGGAAATCCATCATTATTGATGCAATGGGATTACTCACAGGCGGACGCGGCTCCAGTGACTATATTCGTCAAGGAGCAAATAAATGCACCTTAGAAGGACTTTTTTCAATGCCGAAAAGTCAAGAATTAAAGCAATTATTAGAAGAATTAGGTATTGAAACAGAAGAAGATTCTTTAGTGATTCAACGAGATATTTCCGCTTCTGGTAAAAATGTTTGCCGTGTCAACGGACGGATTGTCAACATTACTAATTTAAAAAGAATTGGGGAATATTTAGTAGATATTCATGGCCAAAACGAA…
group_5793		ATGAACGACAAAGAACAAAGTCGCTTTTCAAAAATCACGAAAGTCGTGGTTTGGCTAATGCTGATCGCAATTGTAGGTTCAACTGTTTTAACAGCGATTCTTAGTCTTTAA
group_1380		GTGAATCTTTTGATTAATTATTTATTATTGAAAAATGACTATTTTGAACCTTGTTCACCAGACGATGAAGCCCTAAGTTGGATTTCGGTAGAATCTCCTACAGAAGAAGAAATCGAGCGTCTCGTCAATCAATACCACTTACCAACAGATTATCTTACCGGCGTTTTAGATGATGAAGAAAATGCTCGAGTGGAAGGTTTCCGCCACGAAAAATTACAAACGCCTACGTTACTTTTATTTCGTTATCCCAAAGCTAGTATCAGTCCTAGTGGCTATCTGCAAGTAGAAACGGTGCCGATTGCTTTAATCGCAACCGTCGATAACAAACTAATTACTGTTAGCAATGGGCCTAACGACATCGTTCATGGGATCCAAAAAGAGGCGTTCACCCATCAAGAT…
rsmH		ATGACTGAAGAATTTCGCCATTACACCGTTCTTTTAAAAGAAACAGTGGATGGATTACAAGTGAAGCCGGATGGCGTATACGTAGATTGCACACTCGGTGGTGCCGGACATAGTGAATACTTACTGACACAATTGAATGAGCACGGTCATTTATATGCCTTTGATCAAGACCAAAAAGCGTTGGCACATGCTAAGACTCGTTTGCAGAAATATGTAGACAAAGGTCAAGTGACCTTCATCAAATCAAATTTTAGAAATATTAAAGAAGAATTGGCAGAACACGGGGTGTTCCATGTTGATGGGATTCTATACGATCTAGGTGTTTCTTCACCACAATTAGATGAAGCGGAACGTGGTTTTAGCTATCATCAAGACGCGCCCTTAGATATGCGCATGGAT…
mraY		ATGGAGTGGACACAGATTTTTATTCCCATAGTGGTGAGTTTTGCCATTACAGTGAGCGTAATGCCACTATTCATTGGCTATTTTCAAATGAAAAAACAAGGGCAGGTTACTCGTGAAGATGGCCCGACTTGGCATAGCGTGAAAACAGGTACCCCTACAATGGGGGGAGTCGTTTTCCTTGTAGCCAGCTTGATTACTTCATTAGCAATGGGGTTGTTTTTCCACCAATTTACGCCGTCTCTACTAATTATTCTATTTATTTTAGTATTATACGGTTTGCTAGGTTATTTAGATGATTTCATTAAAGTCTTTAAAAAACGGAACATGGGCTTGAATTCTCGTCAAAAATTAATTGGTCAAATTTTTGGTGGGTTGGTTTTCTACTTTGTTTATCGAAGT…
murD		ATGAAAAAAATAACAACCTATCAAAACAAAAAAGTGTTGGTTTTAGGACTAGCTAAAAGTGGTGTCAGCGCAGCGAAACTCTTACATGAGTTAGGTGCGCTCGTTACCGTTAATGACGCAAAACAATTTGATCAAAACCCTGACGCCCAAGATTTATTAACCTTGGGTATTCGTGTTGTTACAGGGGGGCATCCAATTGAATTGTTGGATGAAGAATTTGAACTAATCGTTAAAAATCCTGGTATTCCTTATACAAATCCACTTGTGGCAGAAGCACTAACTCGGAAAATTCCTATCATAACTGAGGTGGAATTAGCAGGTCAAATTGCCGAATGTCCAATTGTCGGCATTACGGGCACCAATGGCAAAACAACCACGACCACGATGATTGGTTTATTG…
murG		ATGAAGATACTAGTAACTGGTGGTGGCACAGGTGGGCATATCTATCCTGCGTTATCCTTCGTCGAACACGTCAAAAAAGAAGCACCTGCAACAGAATTCTTGTATGTGGGAACAGAAAATGGTCTAGAAAGTCAAATTGTGCCAAAGGCGAAAATTCCATTTAAAACGATTAAAATTCAAGGATTCAAGCGTTCGCTAAGTCCTCAAAATTTTAAAACAATTTATTTATTTTTAACAAGCATTAATAAAGCAAAAAAAATTATTCGTGAATTTCAACCAGATGTGGTCATTGGTACAGGCGGTTATGTTTCTGGTGCAGTAGTTTATGCGGCCCACCAATTGAAAATACCGACAATTATTCATGAACAAAATAGTATCCCCGGAATGACAAATAAATTT…
divIB		GTGTGGAAGATTAGTAACGAGAACGATATATTCAAAAAAAGAAAACCATTACCTCCAAAAAAATCGGAAGAGTCTCAACCTGAACTGACACCTTGGCAAAAACAAAACCAAGAATATTTGAAGAAGCAAGCGGAAGAAGCTGCTTCAAAAGGTGAAAACGAACAAGCAGAAGTCACCATCACTTTACAAGAACAAAGTCAAGAAGAGCCTCAACAACATCTTCCACAAGAAACAGTGGAAGAAGAGGAGCATTTTGCAGATCGTTTACCGAACGTTAAGAAAACACGGAACAAGCGCTTATATAGGCGTTTAGCCTTTATTTTAACTTGTTTAGGGACAGCCATTTTAGTGGCATTGTATTTTGTTTCGCCTCTTAGTCGATTGAGTGAAGTAACAGTT…
ftsA		ATGGCAAAAACAGGAATGTATGTAGGCCTCGATATTGGTACAACTTCTGTCAAAGTAGTTGTCGCTGAATATATTGAAGGTCAAATGAACATCATCGGCGTTGGAAATGCAAAATCAGACGGTTTGAATCGAGGGATTGTCGTCGATATTGATCAAACAGTTCAAGCAATCCAACGGGCCGTTCGACAAGCCGAAGAAAAAGCCGGCATTCAAATTAAAAGCGTAAATGTTGGATTACCAGCGAATTTATTAGAAGTAGAAAGCTGTCAAGGAATGATAGCTGTTAGCAGTGAATCAAAAGAAATTACAGATGAGGATGTGCGCAACGTCGCATCTGCAGCTTTGGTTCGTTCAACTCCTCCTGAACGTCAAATTGTTGCAATCTTACCGCAAGACTTT…
ftsZ		ATGGAATTTTCATTAGACAATAACATTAACAACGGTGCAGTCATTAAAGTTATCGGTGTAGGTGGCGGCGGCGGAAACGCTGTAAACCGTATGATCGAAGAAAACGTTAAAGGCGTGGAATTTATCACAGCCAATACAGACGTTCAAGCATTAAAACATTCAAAAGCAGAAACAGTGATTCAATTAGGCCCTAAATACACTCGTGGTTTAGGTGCTGGTTCACAACCTGAAGTTGGCCAAAAAGCTGCAGAAGAAAGTGAACAAGTGATTTCAGAATCATTACAAGGCGCGGATATGATTTTCATTACTGCTGGTATGGGTGGCGGAACTGGTACAGGTGCTGCGCCAGTAGTTGCAAAAATCGCTAAAGAATTAGGCGCTTTAACAGTTGGTGTAGTA…
group_2747		ATGATAGCTGAAAACTTAACAAATATTAATAATCAACTTCAGCTAGCATGCAAAAGCTCACAGCGCTCTGTTGCTGATGTGACAATGATTGGCGTCACTAAATCAGTAGGAATTGAGGAAGCAGCAGAGCTTGTTCAGCTTGGTGTCCAGAATTTAGCTGAAAACCGAGTAGATAAGTTACTAGAAAAGAAAGCTGGATTGGAAAAATTTAATGATATTCAGTGGCATTTAATTGGTAATTTACAACGTAGGAAGGTAAAATTAATTATTAATGAGATAGATTATTTTCATGCATTAGATAGTCTGAGTCTAGCCAAAGAAATTCAAAAAAGAGCAACGAAAGTTATTCGTTGTTTTGTTGAAGTGAATATAACTGGGGAAGAAAGCAAGCACGGCTTT…
sepF		ATGTCAATTTTTAACAAGGATGCGTTATCGAGCTTTTTTGGCTTATCTGGCGAAGAAGATGATTATTATGATAACTACGAAGAATATGAAGAGCGCAAAGCAGTTAATGAACCACCGCGTCGTGCAGCTCGGCCTAAACCACAACGCCCTGTTCAACAACAGGAAAGTTACAATCAGCCAGCTTATACACAACAAAGTGAGCCTGTAGTTGAAAAACCTTCTGCACGCTATCGTTCTGCTGAAGCGCATCAAGAAAGAGACACACAACAAGCTGCTTACACAGAGAAAAAAGTGGTTTCTATGCGTAGTTCTAATCAATCAGCGACTACGAATACAAGACGAGCACAAGAAAGCACCGCCAATGCAAAAACACATAAAATTACTATTATTGAACCACGT…
group_5393		GTGATTTACGCGCTACTTTCATGGTTTCCAGGAGCATATGATTCTGCTTTCGGGCGTTTGCTCTCTAGAATTTGTGAACCATACTTAAGTTTGTTTGACCGTTTGAATTTAAGGATTGGAATGGTTGGATTTAACGTAATGGTAGGGATTATTGTCCTTAACCTAGCAGCGGGTGGCTTAGCAGTCATTTTACGAGCTATTGTTTATTAA
divIVA		ATGGCATTAACTCCATTAGATATTCAAAACAAAGACTTCTCAACAAAAATGAGAGGCTATAACCAAGACGATGTAGATGACTTTTTAGATCAAGTCACACGTGATTATGAAGATGCATTACAAAAAAATCGTGAACTTGAGAAATCATTAAAACACGCAGAAGAAAAATTACAATACTTCAATGAATTGAAAGATGCATTGAACCAATCAATTATTGTTGCACAAGATACCGCTGATAAAGTGAAATCAAGTGCCAACAAAGAATCAGAAATGATTATCACTTCGGCAGATAACCAAGCCAAAGAAACCTTGGTAGAAGCTGAACGTAAATCAAATGCAATGATTGCAGATGCTGAAGCGAAATCAACACAAATCTTAGCAGAAGCAATTGAACGTGCT…
ileS		ATGAAAATGAAAGAAACATTGCAATTAGGAAAAACAGCTTTTCCAATGCGTGGGAACTTGCCAAACCGTGAAGCAGAATGGCAAAAAGACTGGGAAAAAAAAGGCTTATATGAACAACGTCAAAAATTAAACGAAGGAAAACCAACCTTTGTTTTACATGATGGCCCTCCGTATGCAAACGGAAATATTCATTTAGGACATTCTTTGAATAAAATCAGTAAAGATATTATTATTCGTTCAAAATCAATGTCTGGTTTCCGTTCTCCTTATGTGCCTGGTTGGGATACTCATGGTTTACCAATTGAGCAAGTGTTAACCAATAAAGGGGTTAAACGTAAAGAAATGACTGTCGCTGAGTATCGCGAAAAATGTAAAGAGTATGCCTTATCACAAGTCGAT…
zwf		ATGAATGAAAAAGTAGCATTATTTACTATTTTCGGGGGGACAGGTGATCTTGCCAAACGTAAATTGTATCCTTCCCTGTTCCGCTTATATAAAAAAGGATTATTAGCTGAGCGTTTTGCGGTGATTGGTACCGCACGTCGGGAATGGACAGACGAATACTATCGTGAAATCGTCCGTGAAACCATTCAAGACTTAAATCCCACGGCCGAAGAGGCAACTGAATTTTCTAGTCATTTCTATTACCAATCACATAATGTGAATGATACGGAACATTATAATACCTTAAAAGAATTATCTGATCGCCTAAATGAACAATACCACTTAGAAGGCAATCATGTTTACTATTTAGCTATGGCCCCTCAATTCTTTGGAACCATTGTTAATCACTTGAAATCACAA…
mntR		ATGACACCAAATCGCGAAGACTATTTAAAATTAATTTTTGAATTAGGTGGCGACGAAGTTAAAGTGAATAATAAACAAATTGTTTCTGGACTCGATGTTTCGGCAGCTTCGGTTAGTGAGATGATTTCAAAGTTAGTAAAAGAAGATTTGGTTGAGCATTCTCCTTATCAAGGGGTACAATTAACTGAAAAAGGCTTAAAAAAAGCGAGTACGTTAATTCGCAAACACCGAATCTGGGAAGTCTTTTTAGTAGAGCACTTAAATTACACTTGGAATGATGTGCACGAAGAGGCAGAAGTTTTAGAACATGTTACTTCACAGACGCTTGTGAACCGTTTAGCGGATTATTTAAATCATCCAGAATTTTGTCCACACGGTGGTGTTATTCCCGAAGATAAT…
group_4498		TTGAAAAAACATTGGACTTTCTTGGTTGGTGCATCTTTACTTACTGGATTAGCAGGCTCTATCCTCTGGAAAAAAAATAAACAGCTCCCTTCCCCACAGGAGCTTCAACACAACTATACTGGGCATTGGTGGTTTGTGGACGTGAAGAAAGCCACGCAACACACCTTAGAAATCACCTCATCTTTCAATGTTTTCATTGATGGCAAACAAACGCATGCCTTGCTTGTTGAATTAACCCCTAAACGCTTAGTTATCTTAGACAAGTTAGGTTACCATTTAATCATTCAATGTGAAAATGGTGTCCCTGCGACGCTTTACGATGAAGCCGACGACGAAACCTACACACTAGAACGGGCCATTTACAATTAA
iolU_1		ATGATACATTTAGGCGTAATTGGTACCAATTGGATTAGTCATCAATTTGTTGCAGCAGCTTTAGAAACGGGTGCGTATGATTTAACGGCTGTTTATTCTCGGAAACTAGCAACGGCACAAGAATTTGGTTCTCGCTATGGGGATGTGGAATATGCAATTGATTTAGAGACGTTTTTTGGTATTGCACATATGGATACGGTTTATATTGCCTCACCAAATTCATTACATTTTGAACAAGCGAAACAAGCAATTTTAGCGAAAAAAAATGTAATTGTTGAAAAACCAGCTTTTTCAACGCCTGATGAGATGGCAGAAATTATTGAATTAGCGAATAAAAATCGTGTGTATTTCTTTGAAGCGGCCCGTAATATTCATGAGCAAAGTTTCCAAAAAATTGCT…
yfmL		ATGAGATTTTTAGAACAACTTCCAGAGGCTTGGCAAGAACAGTGGCAAGCTTCTGGCTTTAACGAACCATCAACAATTCAAGAAAAAAGTTTTACGCCCCTTCGCGAAGGAGAAAATGTTTTAGGAATTTCGCCGACAGGAACTGGAAAAACACTTGCTTACATGCTGCCTTTACTCTTAACTGTTGAAAAAGGACAGGGAAATCAATTGTTGATTATTGCTCCGTCTCAAGAATTAGCTATGCAAATTGCTGAAGTTGCTCGGACTTGGGCTAAGCCACTTCAATTAAAGGTTCAAACGTTAATCGGCGGGGCAAATGTTTCACGCCAGATTGACAAGTTAAAAAAACGTCCCGAAGTGTTAATCGGAACACCAGGTCGAATTTTAGAGTTAATGAAG…
celB_1		ATGAACGGATTAATGGCATGGATGGAAAAATATATCTTACCAACTGCCGCAAAAATTGGTGCACAGAAACATCTGGTGGCACTAAGGGATGCTTTTATTGGTACATTACCTGCGACAATGGCTGGATCAGTCGCCGTAATGATTAACGCAATTATTCGAGATCTTCCCCAAGAGTTTGTCTCAACTTATGCGGCAAGTTTGGAAGCAGACAAAGGTATTTTTGCAGTATTGAATGTCATCATTGGGATTAATGGTTTTGTTTGGAATGGTACATTGGCTATCGCTGGTTTGATTTTCGCTTTTTCTTGGGGCTATAACTTAGCGAAAGCATACAATGTGAATGAGCTAGCTGGTGGGATTGTCAGTTTAGCTACCTTAATTTCAGGTGTTGCTTTTGCA…
group_4318		ATGGAAATTACGAAAACATTAACTATTTCAGCAGATGAATTTTACACGCAATTAATGAATTCTGTTATTTTTGATATCCGTAAGCAAACAGGCAAAACTCTTACAAGAAAGCAGTTACGTAAGTTTGAATATATCAAAGAATATAGTAAAAATAGTCGCGCGAAAATAGTTATTGAAGAAGCTGTAGAAAATAAGACCTATCAATTTCGAACATCCACAACTAAAAATGATTTCTCGGTGCGGTATGAGCTACAGCCAATTGATGAAAAAAGCTGTGAACTGCGTTATACAGAAACAATGGTTTCTTATGGGGCATTACAAAAACTGAATGATGCAGTATTAGGTATCTTTTTAAGTTATTTTAAAAAGAAACAGTTTTATAAAATGCTTAAAATGATG…
licA		ATGGACGGACAACAGAACTTAGAAGCAATCATGGGTTTAATCATGTATGGCGGAAATGCTAAAAGCGATGCAATGGAAGCGATTGCCGCAGCAAAATCGGGGGATTTTGAATTAGCAGACAAAAAAATTGCAGATGCAGAAGAATCACTTGTACATGCACATCATTCGCAAACAGGAATGTTAACAGAAGAAGCAAAAGGCAATAACATGCAAGTAACATTGTTAACAGTGCACAGTCAAGATCATTTAATGACTGCGATTGCATTTACAGATTTAGCAAAAGAAATTATCGATCTTTATCGCCGTATTGATAACGAGTAA
gmuD		ATGAAATATCAATTTCCAGAAAATTTTTGGTGGGGTTCTGCAGCCAGCGGTCCTCAAACAGAAGGCGTTTTTGAAGGTGATGGTAAAGGTCAAAATATTTGGGATTTTTGGTATCAAGAAGCGCCAGAAAAATTTTTTCAACAAGTCGGTCCAGATAAGACCTCACAATTTTATAAAAAATACCAAGAAGATATTCAGTTAATGAAAGAAACGGGACATAACTCTTTTCGAACATCCATTCAATGGAGCCGTTTAATTCCAGATCCTACAACAGGGAAAGTCAATCAAACAGCAGTTGATTTTTATAATCAAGTCATTGATGATTTATTAGAACACGGGATTGAGCCCTTTATGAACTTGTATCATTTTGATATGCCGATGGTACTTCAAGAAAAAGGC…
group_4698		ATGGCGATTACTATAAATATTTATTATAGTGGGACAAATGGAGGTGCAAGAGAATTTGCCAAAGAAATGATTGCCAGCGGAATTGTAGAGGCGATTCGTGCAGAAAAAGGGAATAGTCGCTATGAATACTTTTTTCCAATGGACGATGAAGAAACAGTTCTGCTGATTGATAGTTGGACAGATCAGGAAGCATTAGACAAACACCACGCTTCTCCAATGATGACCCGTATTACGGAACTTAGAGAAAAATATGATTTGCATATGAAAGTAGAAAGATATGTATCAGATGTAACAGACCCCTTGACAAAAGATGCCGCGTTTATAAGAAAATAA
ppdK		ATGAAAAAGTTTATTTATTCTTTTAACGAAACACACAATGAAGGTAAAGAGACTCTTGGTGGTAAAGGGGCAAACTTGGCAGAAATGACACGCTTAGGTTTGCCGATTCCACAAGGATTCACGATTACAACCCGTTGCTGTATGGACTATTTGGCAGATGCTACTTTCTTTGAAGAACACTTACAATCAGAAATTTTGAAAGCGGTTAAAAATCTAGAAACTGAAACAGGCAAATCTTTTACCGCGGACAATGAGATTCTCTTAGTTTCCGTTCGCAGCGGTGCTGCCTTCTCGATGCCTGGTATGATGGATACTATTTTAAATTTAGGTTTAAATGATCAACGTGTGAAAAAATTTGCGACCTTAACCTCTCCTGGTTTTGCTTTTGACTGTTATCGC…
ccpN		ATGAAATTAAGTAAACGACAAGAGCAAATTATCGCTGTTGTAAAAGAGCATCAGCCAGTTAGTGGTGAACGCATTTCGGACATACTAGCCGTTTCACGTGCGACATTGCGTTCTGATTTGTCTTTTTTAACACTTTCAGGAATTTTAAAAGCAAGTCCGAAAGTTGGTTATACTTACGAAAGTGATAATATGGAGGCTTTTTTCTTTTTTGATGTTTTTCAAACAAAAGTTCAGGAGATCATGAGTCCACCATTGATGGTTGCCCAAGACACCTCAATTCGAGATGCGATTACCAACTTGTTTATGTATGATGTCGGTTCTCTTTATGTCATGGATGAAGCAAAAGAATTATTAGGGGTTTTGTCACGAAAAGATTTATTACGGGCCTCTTTAAATACA…
yqfL_1		ATGAAAAAAGAGATCATTGTTTATACTATTTCCGATTCACTTGGAGAAACATCACAAAAATTGTTAGCTGCAGCAAGCGCACAATATCCAGATATTTCTTTTCTTAATCGATACAATTTTTCTTTTGTCACAACAGAAGAAGAATTATTAGAGATTTTAAAAGATGCCTTAAAAGATAAAGCCTTAGTTGTCAGTACATTAGTCAGTAAACAACTAATCACAGCGGCGAAAGAATTTAGTGAACGAACAGGGTTGTTATATTTAGATTTAATGGCGCCATTTTTTGAATTAATTCAAGCGAAAGCCGGAGTAGATCCTATTGAAGAGCCTGGACGACGCCACCAACTAGATCGTGCCTATTTTGATAAAATCTCAGCGATTGAATTTGCTGTAAAATAT…
tgnD		ATGGCAATAGAAAAATATTTTCAAACAATAGATGGCAGTCAAATTTTTTATCAAATTTTTGGCAAAGAAACAAATTACCCCCTTGTGTTACTTCATGGTAATGGCAATGATCATACTTTTTTTAATTATCAAATTTCTTATTTCTCCAAGGAGTATCAAGTTATTGCGGTGGATACCCGCGGACATGGACGTTCCACCAATACACAAAGTCAATTAACTTTTCCGCTTTTGGCAGAAGATTTAGCTGGTATTATTCAACAAGAACACTTAACAAAAATTAATTTATTGGGCTTTAGTGACGGAGCAAATATTGCCATGGTTTTTACCCATTTATATCCTGATTTCGTCAACAAACTCGTCTTAAATTCTGGAAATGTCACCATGTCTGGTCTGAAAAAA…
group_1100		ATGAAAAAGTTTTTTAAATATCTCGGTAGCTTGATGGTCCTTCTTTTAAGCATAGCTTTAATTTTGATAGGATATTTAACCTTCCGAGAGTTTCGACCACGAGCGGTTGAACCAGTTGCTATAAATAAACAATTTTCAGAGCAAACCATCGAAAAAAAGCAATCCATTTCTTTAGTCACGTATAACATAGGCTATGCCGGCCTAGGACAAACAGAAGATTTTTTTATGGACGGTGGCAAAACTGTCCAACCAGTTAATAAGGCAATGGTCCAACAGAATTTAACAGGCATTGAAGAAACCTTAAAAGAATTACCAGCGATGATTTACTTATTCCAAGAAGTCGATCGTCGCTCGCAACGTTCTTATGAAGTCAATCAAGAGGAAGAATTACAAAAACAG…
ndk		ATGAAGGAAACAAGTTTAGTAATTATTAAGCCAGATGGCGTTGAACGAAAGTTAGTTGGCAAAATCATTCAACGTTTTGAAGATAAAGGTATTGACTTATTGCACCTTAAATTCGAACGACTAACAGTAGAAACAGTGAAGGAACATTATGAGCATTTAAAAGATGAACTATTTTTCCCTGAATTATTAGCCTATATGACAAGTGGCCCAGTGGTTGTGATGGTCGTTGTAGGGGACAATGTGGTTAAAAAAGTGCGTAAATTAGTTGGAGCAACGAATCCGTTAGATGCTGAAAGTGGCACCTTACGAGCGGATTATGGGTTGTCTGTCACCAAAAATTTAATCCATGCTTCTGATTCTGTTCAATCAGCAAAAATTGAGATGCAACGGTTCTTTGGT…
group_3078		TTGAAAAATTCTAGAAATTATTTACGAGTGATCACCTTAATCTATTGTATCTATATGTGGTTATTTGCTACGCATTTTCATTTTATGGCGTTGAACGTGTTGTTAGCCTATATTCCAATTGAACTTAGTTATCTTTTAAACGCAGAAAAACGTAAAAGGGATTGGTTGATAGGTTTTGCTTGGTTAATTTTTTATCCTAATGCGCCGTACCTATTTACGGATTTTTTTCATTTGGAAACGCTATCTATTTATCGAGGCTTTAATACGATTTTTGCAAACCAAATTGGTGATTGGTGGGCGTTTGTTTGCTTAACTAGCGGGATTGTTATATATGGGCTTTTAGGGATGAAAACAGTAACAACTGTTAGCCAGAAATTGCAAAGTTATTGCGGCTATAGA…
group_5548		ATGCGTTATCTTGTTGTATTTTTCTGGACCTTCGCATTAGGCCAAGTCGTTGGATATATCGGCGGTGCATTATCTGGTGGTTCATACGACTTTAAAATGACAACGATTCTATCGTTGGCAACAGCCGTTATTATTTTATTAATTGCACACTTTGCAGTACCGAAAGAAACCAAACCTGTTAAATAA
pfkA		ATGAAACGCATTGGTATTTTAACCAGCGGGGGAGATGCCCCTGGAATGAACGCTGCAATTCGTGCAGTCGTACGCAAAAGTATTTTTGATGGAATCGAAGTTTACGGTATTAACTATGGATTTGCCGGTTTAGTCGCAGGCGACATCCGTCGTTTAGATGTTGCTGACGTTGGCGATAAGATTCAACGTGGTGGAACATTCTTGTATTCTGCTCGTTATCCTGAATTTGCTACTGAAGAAGGGCAATTAAAAGGAATCGAACAATTGAAAAAATTCGGTATTGAAGGCTTAGTTGTTATTGGTGGAGACGGTTCTTATCATGGCGCAATGGCTTTGACAAAACGTGGTTTCCCCGCTGTTGGAATTCCTGGAACGATTGATAATGATATTCCTGGAACA…
pyk		ATGAAAAAAACGAAAATCGTATGTACGATTGGACCAGCTAGTGAATCCGTTGATATGCTAGTAAACTTAATTAATGCAGGTATGAATGTTTGCCGTTTGAACTTTTCACATGGTGACTACGAAGAGCATGGTGCTCGTATTAAAAACATTCGTGAAGCTGTAAAAATTACAGGGAAACGCGTAGCGATCTTACTAGATACAAAAGGTCCTGAAATCCGCACAAATGACATGGAAAATGGCGCAATCACAATGAAAATTGGTGACTCAGTACGTATTTCTATGACAGAAGTTTTAGGAACAAATGAAAAATTCTCAATCACTTATCCAGAATTAATCAATGATGTAAACGTAGGTTCACACATTCTTTTAGATGATGGTTTAATCGATTTAGAAGTAACT…
group_3577		ATGAAGTGGTCTTTGTTAGAATTAAATAAATACAAAGAAGAGCCGCTAGTGTTTTCAGAAACATTGCATCTTAAAGAAGAGCTTCTTCAACGAGATGATACCTTGTTGGATGTAAGTCCAATCAAAGTAGAAGGCTTATTAGCAGTCAATAAATCAGAATATTTACTTCATTACACTATTCAGGTAACTGTAACCGTTCCTTCATCCCGTTCTTTAGAACCTGTAGCTTTGCCAATGCAAATCACGGTCGATGAAGTCTTTATGACAAAAGAACAAATGGATACAAGAGATGAACGATTTGCAGCTGAAGAGATTATTTTATTGGACAAGCCAACAATTGATTTAGATGAATCTGTCGAAGACAACATTCTATTGTCCATTCCAATTCAAGTGCTTACA…
rpmF_2		ATGGCAGTACCAGCTAGAAGAACTTCTAAAGCGAAAAAAGCAAAACGTCGCACACACTACAAATTAACAATCAAAGGCTTAAATGCATGCTCAAACTGTGGTGAAATGAAAAAAAGCCATCACGTATGTCCAGCATGTGGTCACTACGATGGAAAAGACGTAATGTCTAAAGAAGCATAA
arlR		ATGAGCAACATTTTAATTATTGAAGATGAAAAGAACTTAGCGAGATTCGTTGAGCTTGAATTAAAACATGAGGGGTATACGACAGAAGTACACTACAATGGTCGTACAGGATTGGAAGCCGCTCTTAACAACGAATGGGATGCTATCCTTCTTGATTTGATGTTACCAGAATTAAATGGATTAGAAGTATGTCGCCGTGTTCGCCAAGTGAAAAATACACCAATTATTATGATGACTGCGCGTGATTCAGTAATTGACCGTGTTTCTGGCTTAGACCATGGAGCGGATGATTATATTGTTAAACCATTTGCAATTGAAGAATTGTTAGCTCGTTTACGTGCGTTACTTCGTCGTATTGATATTGAGGGCGATAAAAACGTTGCAAAACAAACAACGATT…
group_4253		ATGAAATTTTCAAAAATTATGGTTGGTGTTGAAGAGTCGCCAGATGCGTTAAAAGCATTTCATTATGCTATCCAAAAAGCAAAAGAAGAACAAGCTGAATTGGTTATTGTTTCGATTTTAGAAGAGAAAGAGATTAATGTTTACCAATCGTTAGATAAAAATTATTGGCAAGAACAGTTGGCGAAATTAGAGAAACAAACGGAAAAATATCAACAAGAAGCGTTAGCGAATGGCATCGATAAAGTAAGTGTAATTGTCAATGAAGGGAACCCAGGAGAATTAATTATTAATAAGCTTATTCCTTTGAATAAACCAGATTTGTTAATTATTGGCTCCAAGTCAACTAGCAAATTAAAAAGCTTTTTTGGTAGCCAAGCAGCTTATATGGCTCGATATGCA…
msrC		ATGACTGAACAAACGAGAGAAAACAAAAAAGCAGCCTACGAATTGTGCTTACAACAATTGAGCGGTTTGTTAGAAATAGAAACGGATGCTATTGCAAATTTAGCAAACTCGTCCGCGTTACTTGCACAAACATTACCAGACACCGTTTTTGCTGGGTATTATTTATATAAAGATGAAGAATTAGTTTTGGGGCCTTTTCAAGGGAAAGTCTCTTGTACCAGAATTAAAATGGGCAAAGGTGTCTGTGGTGAGTCCGCGGAAAAACAAGCTACATTGATTGTTGATAACGTGAAGACACACGCCAATTATATTTCTTGTGACTCAGCTGCGATGTCTGAAATCGTTGTACCGATGGTAAAAAATCATCAATTGGTCGGTGTTTTAGATATTGATAGTGGT…
group_5717		ATGTATGCAATCAAATTTTTTCATGGCTATTTAACTGCAGATGGTAAACGTACGCGAGATAAATCAGGTTGTTTAGTTTACCACTCTGAAAAAGAAGCACAAAAATTAGCAGATAAAATTGGCGGGAGAGTTAAAAAAATTGGATAA
galK_2		ATGGAAGAACTGTTAATGAATCGATTTGTAGAAATATTTGGTGAGAAAGGGACAGCCTGTTATTTTGCCCCTGGAAGAATTAATTTGATTGGTGAACATACAGATTACAATGGCGGTCATGTTTTCCCAGCGGCTATTACTTTAGGGACATTTGGTGTGGCAAGAAAAAGAGACGACCAAAAAATTCGGATGTTTTCTGATAATTTTAAAGAGGTTGGTCTCATCGAATTTTCATTAGAAGATTTAACCTATTCAGATTCAGATGATTGGGCAAATTATCCTAAAGGCGTTTTAAATTACTTGATTGAAAACGGACACAATATTGATTCTGGCTTAGATGTGCTCTTCTACGGTACGATTCCTAATGGTGCTGGCTTGTCTTCTTCTGCTTCTATTGAA…
galT_1		ATGATGAAAGAAAGTAGTAAATGGATTGCTGCATTTGTAGAGATAATCATAGAAAATGGCGATTGGACGGAAACAGACCGCTATTATTTGACGAATCGGATTGCCAAACTAGTTGGCTGTGATTTTTTTGAACAACCAGAAGCGGTTGCTTGTGAGCAAGAACCGTTGCGTGTGGTGGAACATCTTTTAAATATTGCACAAGCCAATCACCAAATCGATGACTCAATTACGGAAGCAGAACAACTAGAAGCGGAGTTAATGGATTTTATTACGCCGACCCCAACCATCATTAATCAGAAGTTTATGGATTATTATCAAGAGTCTCCACGAAAAGCAACGGATTATTTTTATCAGTTATGTAAAACGAATAACTACATTAAAACGAAAGCAATCGCCAAA…
group_40		ATGATAACAGATGAGAATGATAAAACGAATATTAATATCGAGTTAAATCTTCTCAACCAAACAGAGCAGCCATTACAACGAGAAATTCAATTGAAAAATGCACAGTTCATGGATACTGCTGTAATTGAAAAAGACGGATATTCTTACCAAGTGACTAATGGTACGCTTTATCTGACTTTGGACGCACAAGTAAAAAAGCCGGTACAGCTTTCGTTAGCTGTTGAGCAAAGTTCGCTTCAAACAGCTCAGCCACCTAAGTTATTGTATGAAAACAACGAATATGATGTTTCAGTTACTTCTGAAAAAATAACAGTAGAGGATTCTGCTAAAGAATCAACTGAACCAGAAAAAATAACTGTACCAGAAAATACGAAAGAAACTAACAAAAATGATTCGGCT…
group_231		ATGAAGCAATTAAAAAAAGTTTGGTACACCGTTAGTACCTTGTTACTAATTTTGCCACTTTTCACAAGTGTATTAGGGACAACAACTGCATTTGCAGAAGAAAATGGGGAGAGCGCACAGCTCGTGATTCACAAAAAGAAAATGACGGATTTACCAGATCCGCTTATTCAAAATAGCGGGAAAGAAATGAGCGAGTTTGATAAATATCAAGGACTGGCAGATGTGACGTTTAGTATTTATAACGTGACGAACGAATTTTACGAGCAACGAGCGGCAGGCGCAAGCGTTGATGCAGCTAAACAAGCTGTCCAAAGTTTAACTCCTGGGAAACCTGTTGCTCAAGGAACCACCGATGCAAATGGGAATGTCACTGTTCAGTTACCTAAAAAACAAAATGGT…
group_5422		ATGAAATATCTGGATATTATTGCTTTAATTTTATTGATTGTCGGAGGTTTAAACTGGTTATTAGTTGGTGCATTTAATTTTGATTTAGTTGCAACAATTAGTGGCGGTGCAACCACACCATTAGCAAAAATTATCTATATTATTGTCGGAATTTGTGCGATTTATTCTATTAAGTTTTTAGCTCCTTTGTTCCGCGAACCATAG
group_4874		ATGAAAAATTCATATTTTGACGGTGGTTTAGCAACGTATATCGGGACTTCAATTTTAGCAACCTTGATTACTGTCTTTACATTAGGCATTTGCGCACCTTGGGGAATTTGTATGATGTACAACTGGAAAATCAAGCATACCGTTATTGATGGTAAACGCCTTTATTTTGACGGTACAGCTATGCAATTATTCGGTCATTGGATTAAATGGCTTTTATTAACTATAATTACTTTAGGAATTTATGGTTTTTGGTTGAATATCCGTTTGCAACAATGGATTACAAAACATACCCACACACTTTCATAA
yvbW		ATGAGTGAAACACAACAAACAACCTTAAAAAAACAATTAAGCTCGCGCCACATTACGATGTTAGCCTTAGGGGGAGCGATTGGCGCAGGTCTTTTTAAAGGAAGTGGCGAAGCAATTGGTATTGCTGGTCCTTCTGTTTTAATCGCCTTTCTAATTGGCGGTGCTGTTCTCTTCATCGTCATGAGTGGTTTAGGAAAACTTGTTTTAGATGGCGGAGACACACATCATGGTTTGTCTGGCTTGGTTCGACCATTTTTAGGTGCACATTCTGCTGATTTTATTGATTGGGTTTATTATTCCATGTGGACAATTAATATTATCGCAGAAGCGGTTGCCGCAGCTTCCTTTTTACAACTTTGGTTTCCTAATATTCCTGCTTGGTTTTTTGTTTTTATTTTA…
group_5549		TTGTCTGCAAAGCGGTTTATTCAATTATTCATTTGTTATGCTATTTCAATGATTGTCGCAATACTTTTAACGGACTTATTTAATTTCTCGAGTCCTATAGCTTATTTAGTAGTGGCTAGTATCATCGGCTATGTAGTCATTACTGTTCCATTAACAATTATGACTCTATTAAAAAATAAAAATTAA
lutA		GTGAAAGTGAGTATATTTTCGACATGCGTGGTGGATTTACTTTTTCCAAATGTAGGGCAAGCAATGGTAGAGGTTTTGGAACGTTATGGCTGTGAAACGGTTTTACCAACAAGCCAAACGTGTTGTGGTCAGCCAACGTATAATAGTGGCTATGTGACAGAGAGCACGACAACGCTTAAGAATCAAATTGATAGTTTTGACGGTGCCGATTATGTGGTGGGACCTGCGGGGTCTTGTGTCGGCATGATGAAAGAATACCACAAATTTTTAGCAGATGATCCTATTTATGGACCAAAAGCACAACGTTTAGCTGAGCGAACTTACGAGTTTAGTCAGTTTCTTTATCGTGTCTTAGGGGTCAAAGATGTTGGCGCAACGTTACATGGGAAAGCCACTTAT…
lutB		GTGGGATTATCAACGAGCAATAAGCCGTTAAGTGAACGAATTGAAGAAAGTAAAAAAGATGTGTTTATGCAAAAGGCTGTCGCTAAAGCACAAGATGCCCAATGGGAGAAACGAGAAGGTGCGCGGGAAGCTTTAGGCAATTGGCCACAATGGCGTGAACTGGGAGAACAAATTCGCCAACATACCATTCAGTATCTGCCTGACTATTTAGAAGAGTTCAGTGATAACGTTGCCAAACGAGGTGGCAAAGTCTTTTTTGCTCAAACCGCCGAAGAGGCCAATGAATATGTGAAACAAGTGGTTCTAGAAAAAAAGGCGAAAAAAATTGTGAAATCTAAATCAATGGTGACGACCGAAGTCGATATTGATCCAATGTTATTGGGATTAGACGATGTCAGT…
spsB_2		TTGAAATCAAAAGAATTAATTAAAACAGTCGTCTTTTTTGCCTGTTTAGCTTTGGGTCTGTTTTTACTGAGACAATTTGTATTTACGCCTGTCGTAGTGAGAGGTCATTCAATGGATCCAACGTTAGCAGATGGTGAACGGGTAATTACGTTAAAAAACACAGAAATTAATCGTTTCGATATTATTACTTTCCCAGCGCCAGATGAACCAGATAAAAATTATATTAAACGTGTGATTGGTTTACCTGGAGATACAATTGCGTACAAGGATGATACGTTGTACATCAATGGAAAAGAAGTTGACGAACCCTATTTAGATGAATTTAAAAAAGCCTTAACAGATGGTCAACCTTTGACAGGCGATTTTTCATTAAAAGAAAAAGTACCAGCAGATAGCTAC…
addB		ATGAGTGTGCAGTTTATTAGAGGAACCGCCGTGGCAGACTTAGAAGCGCCACTTATACAGGCGACAAAACAATGGCTAGAGGAAGACGCACAGCATGAAGTATTCTATTTAGTCCCGAACCATATTAAGTTTGAGCAAGAAATTCAAGTCTTGCAAAAGTTACGTCAATTACAGACAACTACGTCTGATTCAATAACCAGTACCCGTCTGCAGGTTTTTAGTTTTTATCGTTTGGCTTGGTACTATTTACAACATACACCTTTTTACTCGGCAGATGTTTTATCTGATGCAGGTGCTGCGATGATTTTTCGCAAAATTTTAGTAGAAGCAGAAGAAGAGTTACAAATTTTTAGAGGTGAAATTAACAAGCCTGGCTTTATTCAGCAACTATTTCAGCTT…
addA		ATGAGTAAAACAATTCCACTACGTCCAGCCAATGAGCAATTCACCGACAGTCAATGGCAAGCGGTGTTTGATGGCGATGAAAATATCTTAGTTTCTGCTTCGGCTGGCTCAGGAAAAACCACCGTTTTAGTCCGCCGTGTCATTGAAAAAGTCAAAAGCGGCGTCGATATCGATCGTCTCTTGATTGTGACGTACACTGAAGCCGCCGCCCGTGAGATGAAAGAACGTATCCAAGTGGCTTTACAAAAGGCAATGAATGAAGAACAAGATCCAGAAAGAAGACGGCATTTTTCTCGTCAAATTGCTCTTTTGCCAACAGCCAATATCAGCACGTTACATGCCTTTTGTTTAACTGTTATTCGTCGTTTTTATTATTTAATTGACATAGATCCAGTTTTT…
yodB		ATGGAAAAAGTAAAAACAGAATCGTTTGTACTTTGTCCCAAATTTGAAAAATCATTTTCAATACTTGGTAAAAAATGGAATGGTTTAATTATTGATGTTTTATTAGAACGAGGTCCTCAACGTTTTGGCGAATTAAAAGAAAAAATTCCAATGTTAAGTGATCGTGTCTTAGTAGAGCGATTGAAGGAACTAGAAGCTGAAGGAATTATCACCAAAGCTGTTCGTTGCGGTGAAGGAAATCGCTTAGAATATTTCCTGACCGAAAAAGGCGAAGACTTGCAATTAGCAATGGAACAAATTCAACATTGGGCAGAAAAATGGGTAAAAGACGAAGAATGCAGTTGA
pheS		ATGACATTACAAGCGCAATTAGAAGCTCTTAGAGACAATACGCTCAAAGAAATCGCACAAGTTGCTACTTTAAAAGAATTAAACCAAATTCGCGTAGAAACATTAGGGAAAAAAGGGCCAATCACCGAAGTATTAAGAGGCATGAAAAACCTTTCACCAGAAGAACGACCGGTGGTGGGGGGCTTTGCAAATGAAATTCGTGATTTATTAACAGAAGCAATTGAAGCGCGCAAAGTTGTTTTAGAAAACGAAGCGTTAAATGCGGCACTAAAAGAAGAAAGTTTAGATGTAACTTTACCTGGGAAACAAATGCCTCAAGGCACACGTCATATTTTGACACAAGTTATGGAAGAGATTGAAGATATTTTCTTAGGCATGGGTTATCAAGTAGTGGAAGGA…
pheT		ATGTTAGTTTCTTATAAATGGTTAAATGAATATGTTAATCTTTCAAACGTTACTCCGCAAGAATTAGCGGACAAAATGTCTGTGACAGGTATCGAAGTTGAGGGCGTTGCTGTACCTGAAGAAGGATTAAAGAAAATTGTTGTCGGCGAAGTAAAAGAATGTGTTCCTCATCCAAACTCTGACCACTTATCAATTTGCCAAGTAGACATCGGTGAAGAAGAATTGTCACAAATTGTTTGTGGAGCACCAAATGTAAAAGCCGGAATTAAAGTCATCGTAGCATTACCTGGTTCAAGAATTGCAGGAAATCAAAAAATTAAAAAAGGTAAAATGCGTGGCGAAGTCTCTAACGGAATGATTTGTTCGTTAGAAGAGCTAGGATATTCAGATAATGTCGTA…
glnP		ATGCCTTTTTCAGAAGAAATGCGTCAATTACTGACAGCAAATAATTTTCAATTTCTATTTAACGGCTTAAAATTGACGCTCTATATTTCCTTCGTCTCAATTATTTTGAGTACGATTTTTGGCACCATTCTAGCCGTTTTGCGAAATCAAACCCATGGACCACTGAAGTTACTTGCCAGTATTTATGTAGAAGTGGTGCGTAATATTCCAAACTTATTGTGGATTTATGTTATTTTTTTGATTTTCAAAATCAAATCCACACCTGCTGGAATTGTGAGTTTTACTGTGTTTACCACCGCTGCTTTAGCGGAAATTATTCGTGGTGGTTTAAATGGGGTCGACAAAGGCCAAATTGAAGCGGCACGTTCTCAAGGTTTTTCAAATTGGCAAATTCTTTAT…
glnM		ATGTTTTTGTTAGCCAATATTTCCTGGCTTGAAGAAGGGCCATTTGCCTTATATCGTTGGGAGGCTTTATTTCAAGATTGGCGAATTTTTGGTCAGGCATTTCTCTATACTATTCTGCTTTCTTTAGGAGCGATCTTAGTTGCCTTTGCTTTAGGCATTTTCTTTGGCAGTTTATCAGCGACCAAAAGTAAACTTTTACACGCAATTAGTCGTGTCTATGTAGAATTTTTTCAAAACACACCTTTGTTGATTCAATTTATCGTAGTCTATTATGGCTTTCCTCTGCTAAGCCCGCTGCTTTCATTTTCTATTACTACGATTGCCATTCTGTGTGTAGGCCTCTATCATGGCGCCTACATTTCTGAAGTGGTTCGCTCAGGAATCGGAGCTGTCCCAAGA…
peb1A		ATGAAAAAACAAAATAAATGGCTAGCTGGACTCTCCTTACTTGTATTAGCAGGCATCATTGTTGGCTGTGGTAGCGGCAACAATGACTCAACTTCCAAAAGTGCTTCATCAAACAAAACGGTCACAGTAGAACAATTAAAAAAAGCAGGGAAAATTAAAGTAGGTGTCAAAGAAGACATTCCTAATTTTGGCTATATGAATCCTGATACAAACAAAAATGAAGGAATGGAACCAGATATTGCACGCTTGATTGCGAAAGAAATTACCGGCAGCGAAGAGAATGTGGAATTTGTGGGCGTGACAGCGAAAACGCGCGGTCCCCTTTTAGACAATGGTGAACTAGATATGGTAATTGCTACATTTACAATTACTGATGAACGTAAAAAGACTTATAATTTT…
glnQ_4		ATGATTTCTTTAGAACATGTAAATAAGTATTTTGGGGAGCATCACGTTTTAAAAGATATTACTTTGAATGTAGAGCAAGGAGAAAAAATTGTCATTATCGGACCCTCTGGCTCTGGCAAAAGTACATTAATTCGGTGTATGAACCAATTGGAAAAAGTCAATGATGGTTCCGTCGTAATTGATAACATTGACATCACCAAACCGAAAGCACCGATTCAAAAGGTTCGCCAGAAAGTTGCCATGGTCTTTCAAAATTTTAACTTATATGCTCACAAAACGATTATTGATAATTTAACGTTAGCACCGATTAAAGTGATGGGCGTTTCCAAAGACGAAGCGGTTCGTACTGGCATGGAGTATTTAGAACGAGTCGGTTTGGCTGATAAAGCTTCTGCTTAT…
murI		ATGAGCAATCAAGAAGCCATTGGATTAATTGATTCTGGCGTTGGTGGATTAACTGTTTTAAAGGAAGCGCTAAAACAATTACCAAATGAACGATTAATTTATTTAGGAGATACAGCCCGTTGCCCATATGGTCCACGACCAGCCGAACAAGTCGTTCAGTTTACTTGGGAAATGGCCGATTTTTTATTGAAAAAACGAATAAAAATGCTAGTAATCGCATGTAATACCGCGACGGCTGTCGCATTAGAAGAAATTAAAGCTGCCTTGCCAATTCCAGTTGTCGGTGTTATTTTACCTGGCGCACGAGCAGCCGTTAAAGTCACAAAAAATAACAAGATTGGTGTCATAGGTACGTTAGGGACAATCAAAAGTGCTTCCTATGAAATCGCCATTAAAAGT…
rph		ATGATTAGACATGATAGTCGTGCACCAAAAGAATTGCGAAAGATCACTATTGAAACCAATGTTTTTAAACATCCAGAAGGTTCGGTGGTTATTTCGTTTGGCGATACAAAAGTAATTTGCTCAGCCACTGTCGAAGAAAAGGTTCCCCCATTTTTACGAGGCGGGGGAACAGGTTGGGTAGCAGCTGAATATAGCATGCTCCCTCGCGCGACGAACACAAGAAATATTCGGGAAAGTGCGAAAGGAAAATTAACAGGGCGAACAATGGAGATTCAACGTTTGATTGGGCGGTCATTGCGAGCTGTTGTTGACTTAGAAAAGTTAGGGGAACGGAGCATTGTTGTCGATTGTGATGTGATTCAAGCAGATGGGGGAACCCGTACAGCTAGTATTACAGGC…
group_3953		ATGAAAATCTTGGTAGTAAGCGATAATCATGGCGACCGTGACTGTTTAGTTGATTTAGTGAATCATTATGAAGGACAAGTCGATGCACTCTTTCACTGTGGTGATTCTGAATTAGAACCGACAGATGAACTTTGGCAAAAATTCATTGTAGTCCAAGGAAATTGTGATTTTTATGATGAATTTCCCAAAACTGTGACTAAAAAAGTGGGGGATCAAGTTATTTATATGACACATGGTCATTTGGCCAATGTTAGAATGGGGCTCACGACACTTGCTTTACAAGCGGAAGAAGCAGGAGCGACAATTGCCTTATTTGGTCACACTCATGTACTCGGCGCAGAGCGACACAATAACATTCTCTTTGTTAATCCGGGAAGTATTCGTTTACCTCGTGGACCA…
glcR_2		TTGAAAAGTTCATTAGAAACCATTGAAAAAAGGCAACAAAACATTCTCGCGCTGCTGCAAAAAAACAAACAAATGACTACCTATAAATTAGCAGATGCTTTAAATGTTTCCTTAAGCACAATTCGTCGTGATTTAAATGTCTTAGAAACTAAGAATGACATCATTCGAAAATATGGGTATTGTATTTACAACGACCAAAATCAGAAAGACTTTGATCAATCAGGACCGGAGTTATTAAAACAAGCCATTGCTCGTGTTGCTTGTAGCTATCTAAGTGATTATGATACCGTTTTCATTAATTCAAGTTCCACTGCTTTGAATATTCTCCATTATTTAAAGGCCGACCATCTGACCATCGTAACGAATAATTTAAAAATTGCCACCAAGCCTCATGTTTCT…
sgbH		ATGAAAAGACCAAACTTACAAATCGCTTTAGATCATAATAGCTTAGAAGACGCTTTAGCAGATTGTATGAAAGTCGGAGAAATTGTGGATATTATCGAAGTTGGCACTATTTTGTGTTTACAAGAAGGCCAAAAAGCAATTCGTTGTTTAAAACGCATGTTTCCTAATAAAACGATTGTTGCTGATACAAAATGTGCTGATGCGGGCGGTACAGTTGCTCGTAATGTCGCACAAGCAGGCGCTGATTTCATGACGGTCATTTGTTGCGCCACCTTACCAACGATGGCTGCAGCTCAAAAAGAAGTCCGAGAATTACAAGTAGAACTATATGGAAATTGGACAATGCAACAAGCTCGACAATGGCGAGAATTAGGGATTAATCAGGTGATTTATCATCAA…
ykuL		ATGATAGGGACTGCTGTAAAAGAATTATTATTAGAAAAACAAGAAACGTTTTTAGTACCCGCCGAAAATGTCGCCAACGTAATGTGTTTAAATCCATTAAGTCACGCGGCATTAGTCTTATCGCAAGTTCGCTATTCCAAGATTCCTGTGTTAGATAAGGGAGATCGCTTTGTTGGCTTAATCGGCTTGACAGACGTTGTAGATAAAATGTTTGATTTGACTTCAGTGGATTTTGAAAAATTGAATGAATTTACTGTGGCCGATGTAATGGAAGTCAATGTTCCTGTAATTGGTGAATCGTGGGATTTAGAAGAAGTGTTACATTTATTAGTAGATGCTTCTTTTTTACCAGTGGTTGATGATAATCAACGCTTTAAAGGTATCATTACACGCAAAGAA…
group_2554		TTGGACGCATATGAGATTATTCAGTATATTGGCGATGCCAAAAAGCAAACGCTTGTTAAAGTAACACTGAAAGGGCAATTAAAAGAAGTCACGTTTCCAGAAACAATTAAGGTCTTTAATAATTGTAAAACTGGGACATTGTTTGGCGATTGGGCTGACGTAAAACCTTTTTTAGAAGCAAACAAAGAAAAAATTGAGGATTATGTTGTAGAAAACGATGCACGTAACTCAGCAATTCCTTTTCTTGATCTGAAAGACATTAATGCTCGGATTGAACCAGGTGCTTTGATTCGCGAAAAAGTTGAAATTGGCGATCAAGCGGTGATTATGATGGGGGCTATTCTAAATATTGGCGCCGTCGTTGGTGCAGGGACTATGATTGATATGGGCGCTGTTTTG…
group_958		GTGGAGCAAGAAGAATTAATTGCGATTAGACGGCAACTACATCAAATACCTGAAATCGGTTTAGAAGAAAAGGAAACACAAGCCTTTTTACTTAATGAAATTGATAAAATGAAGCAACCTTATCTGCAAGTTCGAACATGGCAAACGGGGATTTTAGTCTTCATAGAAGGCAAAAATCCTCAGAAAACCATCGGCTGGCGTGCTGATATTGATGGTTTACCTATTCAAGAGGAAGTGGTTTCTGCTTTTCAATCAAAACGACCAGGGTTTATGCATGCCTGTGGGCACGATTTTCACATGACAATCGGTTTAGGGGTTTTGAAAGAATTAAGTCAACAGCAACCAGACAATAACTTTTTATTTTTATTTCAACCTGCTGAAGAAAATGAAGCAGGGGGG…
ykuT		ATGTTGATACTTGGTTTAGCCAGTACTGAAACAGTCGATTCTTCTGCTCCTGATTTAGCAGAAGCGACCGTAAAAAAAGTGAGCGCGCTACAACGCTTTTGGAACAATATTAATTGGGATGCCATTGTCGCTACCTTAATTGAAAAAAGTTTATCAATTTTATTTTTAATTTTTCTATTTTTTATTATTCAGCGAATCGGGAAGTATTTAATTGATCGCACCTATGCAAATTATAGTAAAAAGCAACATTTTAGTGAAAGCCGTTTAAAAACGTTACACACTTTAATCATTAATGCATTTCAATATACGCTGTTCTTTTTCTTCATCTATTCTCTTTTGACCATTGTCGGTGTGCCTGTTGGCTCATTATTAGCCGGAGCTGGAATTGCCGGTGTTGCC…
gloA		ATGAAAATGGCTCATACATGTGTGCGTGTAAAAGATTTAGAGGCATCATTAGATTTCTATCAAAAAGCCTTCAATTTTGAAGAAAGTCGCCGTCGTGATTTTCCAGAAAATAAATTTACTTTGGTTTATTTAACTTTACCAGGAGACGACTACGAACTAGAACTAACTTATAATTATGATCATGAAGCATACGATTTAGGAAACGGTTATGGTCATATCGCCATCAGTACAGATGATTTAGAAGGATTACACGAAAAACATCAAGCGGCTGGCTTTACTGTCACTGACTTAAAAGGCTTACCTGGAACTGCACCATCTTATTACTTTGTTGTCGACCCAGATGGTTATAAAATCGAAGTCATTCGTGAACGTTAA
group_1903		ATGTCAATTAAGTTAGTTGCTATTGATATCGACGGAACATTGCTAAATTCACAACACAAGATTACCCCACGGGTCAAAGAAGCGCTCCAAAAAGCAAATGAGCAAGGTGTTCGTATTGTTTTATGTACAGGCCGTCCTTTGCCAGGCGTGAAAGAACAATTGGATGAATTAGCCTTATATGGTGAAAATGATTTCGTGATTACCTACAACGGTTCGCTTGTCCAAGCAACCAAAGATAATACGATTATTTCACGCTATACCTTGAGTTATGAGGATTTTTTAGAAATTGAAATGTATTCTCGTAAAGTCGGCGCTCACTTGCATACAATTGATGATTCCGCTATTTACACTGCCAATCGCAATATTGGTAAATATACGATTCACGAAGCATCTTTAGTG…
group_466		ATGACGATTCCGTATAAAGAGCAACGATTACCAATCGAAAAAGTTTTTCGTGATCCCGTCCATAATTATATTCATGTCCAACATCAAGTGATTTTAGACCTTATTAATTCTGCTGAAGTGCAACGATTACGTCGCATTAAGCAACTAGGTACTTCTTCTTTTACGTTTCACGGTGCCGAACATAGTCGTTTTTCCCATTCTTTGGGTGTTTACGAAATTACACGTCGGATTTGTGAGATTTTCCAACGTAACTACTCTGTGGAACGATTAGGTGAAAACGGCTGGAATGATGACGAGCGCCTGATTACACTTTGCGCAGCTTTATTACATGATGTCGGTCATGGTCCTTATTCACATACATTCGAGCATATTTTTGATACAAACCATGAAGCAATCACG…
group_4201		ATGGATTTATCAACAGGCGTTCCTGTATCGATTCAACTAAAAACGATTGTCCAACAAGGCAACGAACAAAAAGATTTTTTCTTTGACTTAGAAGGTCAATTAGTAAAAATGGGTGATACATTATACATTCGTTACAAAGAAGAATTATTAGAGGATACAGAGCCAACCCCCGTAACCATTAAAATTGAACCAGACGGGCATGTTCAGTTGATTCGTGCCGGTGAATTACGGATGCGTTTAAGATTTGGCTATCAGGAAAAATTAGATACAAGTTATCGAACCCCTTATGGCTTGCTACAGATTAGTACGTTTACACATAATTTGCGTGTTAGTTTAAAAGACCAACCAATGTCTGGTAAGATTTTAGTTGATTATGATTTATACTCTCAAACAGAGCGA…
pyrG		ATGACAAAATACATCTTTGTTACAGGTGGCGTGGTTTCTTCTATCGGAAAAGGGATTGTCGCAGCATCTTTAGGACGATTATTAAAAAATCGTGGATTAAAAGTAACGATTCAAAAATTCGATCCATATATTAATGTGGATCCGGGGACAATGAGTCCTTACCAACATGGAGAGGTTTTTGTCACAGATGATGGTGCCGAAACAGATTTGGACTTAGGTCACTATGAACGTTTTATTGATATTAACTTAAATAAATACTCAAACGTAACCACTGGGAAAATTTATTCAGAAGTCTTACGTAAAGAACGTAAAGGGGAATACTTAGGTGCAACAGTGCAAGTTATTCCACACATTACCAATGAAATCAAAGAAAAAATTATGCGTGCAGCGAAAATGACG…
ponA		ATGCCAACCGCAAATTCAGGCTCGCGAGCTGCTAGACATGCATCCAACACCTCATCGAAGTCAAGTTACAAGAAAAAGACACAACCGCCGAAAAAGAAAAAACGGCTTGTTTTAAAAATCTTTCTTGGCTTACTTATCGCTGGGATGGTCGCTTTTTTAGCAGGCGTTGGTCTTTTTTGGTTCTATGCACGACAAGCCCCAAAATTAGAAGATGACAAACTGAATGCGACAGTTTCATCGAAGCTTTACGATATTAATAATGAAATTTTTGAGGATTTAGGCGCAGAAAAGCGTGAATTAATTCAACCAAATGATGTGCCTCAATTATTAAAAGATGCCATTGTTTCTGTCGAAGACCGTCGTTTCTATAAACACATTGGTGTGGATCCGATTCGGATT…
recU_1		GTGACGTTCCATTATCCTAACGGAATACCTTATAATCATCATGAAGCACAATCACCAAAAAAACAAGTAAAAAAGAAACGCCCCGTTGAATTTGGTAATCGTGGGATGGATTTCGAAGAAGCGATCAATCAAAGCAATCAATATTATCTATTGAATAAGCAAGCAGTCGTTCATAAGAAACCAACTCCTGTTCAAATTGTTAAAGTAGATTATCCCAAACGAAGTGCGGCTGTTATTAAGGAGGCCTACTTTAGACAAGCTTCAACGACTGATTATAACGGTGTATATCAAGGCCGTTACATAGATTTTGAAGCGAAAGAAACGAAAAATACCACGTCCTTTCCCTTTAAAAATTTTCATCAACATCAAATTGATCATATGGAACAATGTATAGCACAA…
rlmL		ATGACGAAAGAAAAAACATTCAAACTTGTTGCAACGGCTGCTAGTGGCTTAGAAGCATTAGTTGGAAAAGAATTGCGTGATTTAGGGATTCCCTGTGAAGTAGAAAATGGCCGGGCCGTCTTTGAAGGAACAGTTGAAACAATTGCTACTGCCAATTTATGGCTACGAACAGCAGATCGGATTAAAATCGTCGTTGGCGAATTTAACGCCTATAGTTTTGATGAATTATTTGAAAAAGTTAAAGCACTTCCTTGGGAAGATTATTTGCCTTTAGATGCAGAATTTCCAGTTGCAGGTAAATCAATTAAGTCAAAATTGTATAGTGTTCCTGATTGCCAAGCCATCACCAAAAAAGCCATTGTTAACCGTTTAAGAGAAGTTTACCATCGTCCAGCGACG…
dnaD		ATGTTATCAATTCGTGAATATTTAGAAGCTGGTGAAACAACAATCTCAAACTTACTATTTGATCATTACCAAAAAATTGGTTTGAAAGATGATGAATTTCTCTTTTTACTGCAACTTTTTCGTTCGCAAAATGCAGGCGATTTATTTCCAGACTTAATGGCGATTGCAGAGACGATGGGTAAAACGCCAGATACGATTTATAAGTTGTTAAATCAATTGGTTTCTCGCGGATTTATTCGAATTGAAACACAACAAAACCAAAAAGGTCAAATGATGGATACGTATGATTTACTGCCTGTTTTTCAAAAGATTCAATTATTTTTACAAACGAGCAAAGAAAAACAAGTTGTCGCAAACCACGAAGATGAAATTAAACAGCTTTACCAAGGCTTTGAAAAA…
nth		ATGCTATCAAAAGAGAAAACAATGGAAGCTATTGAAATTATGTATGAGATGTTTCCAAATGCAGAATGTGAATTAAAACATAAGAATCCTTTTGAATTATTAATTGCTGTGATTTTAAGTGCGCAAGCAACCGATGTATCGGTAAATAAAGCGACTCCTGGTTTATTCGCAGCTTTTCCAACACCAGAAGCTTTAGCAGCTGCGCCGGTGGAGGAGATTATTGCTAAAATAAAAACCATTGGCTTATATCGCAATAAAGCAAAAAATATTAAAGCGTGCGCACAACAACTTTTAGAACGTTTCAATGGAGAAGTTCCGCAAACCAGAGATGAACTGGTCAGTTTACCTGGCGTGGGGAGAAAAACAGCCAATGTAGTAATGGGAGATGCTTTCGGCGAA…
nagR_1		ATGACAGAAAATGCACCCAAATTTAAGCAAATTTCTGCAGAAATTGAAAAGAAGATTCGAGACGGTCTGTATGTAAGTGCACAAAAATTACCTTCAGAATATGATTTAGCTAAAGAATATAACTGCAGTCGCTTGACCATCCGTAAAGCGATTGATGATTTGATCCGCAAAAATATTTTGGTAAAACGACATGGTAAAGGTAGTTATGTGATGTCGCAAGCGAAAATTCAAAGTGGTCGCGCTGGCTTACAAGGTTTTACTGAGGCAGCCAAAGCTTACGGGAAAAAAAGCCAGACAGAAGTCATTTCCTTTGAAGAAGTAGTACATCCCGCTGAGAAAATTCGGGAGGCGCTCCAAGTAGGCAAAAATGAGGCAATTTATGAACTGATTCGCCGCCGA…
group_1419		ATGACTTGGGGTGCAATTGCGACATGGCGGATGGCACATGATGGGTTACTAAAAGCTACAGAAGAATTACAACAAGGAGGTGCTGCAGGCACGGCCGTGGAACAATTAATTAAAGAAGTAGAAGACTATCCTTTTTATAAGTCAGTGGGCTACGGCGGTTTACCTAATGAGGAAGGGATTTTAGAAATGGATGCTGCCTATATGGATGGAGACACATTTGCAATTGGTGCTGTGGCGGGAATTACAGATGTTAAAAATCCGATTTCAGTGGCTAAAGCATTAAGTAAAGAGAAGTTTAATAGTTTTCGTGTTGGCGCAGGTGCAACGAAATATTCAATGTTGCACGGTTTTGAAAGAAAGAATATGTTGACAGAACGCGCTAATCAATGGTGGCAAAAG…
chbB		ATGAGTAAAAAACAAATTTATCTTTTTTGTGATGCAGGGATGTCTACAAGTATTATGGTGAATAAAATGATGGAAGTGGTGGAAAAACATCAAATGCCTTTAATGATTACTGCTTTTCCTATTGCAAGAGCACAAGAAGTGGTTGAAGCAGAGAAGCCTGTTGCTATTTTATTAGGACCACAAGTCCGTTTTTTATTAGAAAAAACAAAAGAACAATTTGCTCCTCAAGGGATTCCTGTCGCTGCAATTGCGCCAGAAATTTATGGCATGATGGATGGCGAAAAAGCATTGAAAGAAGCGCTGCGGTTAATTAAGCAAAATAAAAAATAA
fba		ATGCCAGTAGTATCAGGAGCAGAATTCTTAAAAGCAGCACGTAAAGGCGGGTATGCAGTAGGTGGCTATAACACAAATAACTTAGAATGGACACAAGCGATTTTAGAAGCAGCAGAAGCTAAAAAAGCACCAGTTCTAATCCAAACATCAATGGGCGCTGCTAAATACATGGGCGGCTACAAAGTAGCTAAAGACATGATTACTAATTTAGTAGACTCAATGAATATCACAGTTCCAGTAGCAATTCACTTAGACCACGGTGACTACGAAGCTGCTTTAGAATGTATCGAAGTTGGCTATACTTCAATCATGTTTGATGGTTCTCACTTACCATTCGAAGAAAACTTAAAATTAGCGAAAGATGTAGTTGAAAAAGCGCACGCTAAAGGTATTTCTGTC…
group_592		ATGAAAAAAATCGTAATCAATGGGAATCGTCCATTAAAGGGCGAAGTAACCATTAGCGGCGCCAAAAATAGTGTGGTCGCTTTAATTCCAGCTGCTATTTTAGCAGATTCGCCCGTGACTTTAGATGGCGTTCCTGACATTCAGGATGTTCACTCATTAATTGAAATTTTAGAAATTATGGGTGCTAAAATTACTTTTGAAAATAATACATTAATTATTGACCCAACAGAAGTTGTTTCTGTGCCAATGCCAAAAGGAAAAATCAATAGCTTACGTGCGTCCTATTATTTTATGGGCTCACTTCTTGGTCGATTTGGGGAAGGCGTTGTCGGCTTACCTGGCGGTTGTTACTTAGGCCCTCGTCCAATTGATTTACATATCAAAGGATTTGAAGCATTA…
tagA		GTGAAAAGTAAGGTACGCACTGAATATATTGGGGGATTACCAGTTGACGTATTAACACATCAAGAAATTATGGATGACTTAGAAAGTTATCTCAAAGCTAAAGAGAAAATGATTGTAACTAGCGTTAATCCGCAGATTTCATTGTTAGCATTTGAACATCCAGAAGTTAAGTTATATTTGAAAAGAGCAACTCATCGGATTGCAGATGGGATAGGTGTGGTCAAGGCATCGAAGCTAATGGGTGGGTCTATTCGTGAAAGAGTTACAGGAATTGATGTCATGGATAATTTTTTAGAGTATGCAAATCAACATAAGGAACGAATCTTCTTGTATGGTGCAAAGCAAGAAGTAGTTGAAGCAGCAGCTAAAAATATTCAACGACAATATCCAGGGATTGTT…
tagD		ATGAAAAAAATACTTACTTACGGCACATTTGACCTCCTACACTATGGTCATATTAATTTGTTGAAAAAAGCGAAACAACAAGGGGACTACCTGATTGTTGGACTTTCAACAGATGCTTTTAATTTAGAAAAAAAGAAACAAAGTTATTTTTCATATGAAAAACGTAAACAATTATTAGAGGCAATTCGTTATGTTGATTTAGTTATTCCTGAAACTAGTTGGAAACAAAAAGTTTCCGATATTGCTGAATTTAAAATTGATACTTTAGTCATGGGCGATGATTGGCAAGGGGCTTTTGATTTTCTAGAAGTTGAAACAACCGCAAAGGTTCTTTATTTGCCACGAACGCCAGAAGTATCAACCACACAGATAAAAAAAGAATTATATTATAGTGAATAA
gmuE		ATGACAGAAAAACTTTTAGGAAGTATCGAAGCCGGTGGCACAAAATTTGTATGTGGCGTTGGGACAGATGATTTGACCATCGTAGAACGTGTCAGTTTTCCCACAACAACCCCAGAAGAAACAATGAAAAAAGTAATAGAATTTTTCCAACAATATCCTTTAAAAGCGATTGGGATTGGTTCATTTGGTCCGATTGATATTCACGTTGATTCTCCTACGTATGGTTATATCACTTCTACACCAAAATTAGCTTGGCGTAACTTTGACTTGTTAGGAACTATGAAACAACATTTTGATGTGCCAATGGCTTGGACAACGGATGTGAATGCTGCGGCATATGGTGAGTATGTTGCTGGAAATGGGCAACATACATCTAGTTGTGTATATTATACAATTGGA…
group_5149		ATGGCAGATTTAAAAGGACGTTTTGACGATGCAAAAGATAAAGTAGAAGGTACTGCAAAAGAAGCGCAAGGCAAAGTTACGGATGATAAAGGCAAAGAACTTGAAGGAAAAGCTCAATCAACCTTTGCTGACGTAAAAGACAAAGCACGTGATGCCGGCGACGACCTTAAAGAAGGCGCTGAAAAATTAACTGATAAAGTTAAAGAAGGCTTTGAAGACTTAAAAGACAAATTTAGTAAAGATAAATAA
dapA		ATGGATTTAACGAATGCAACAATTATTACGGCAATGGTTACGCCGTTTCAAGAATCGGGAGAAATAGATTTTGATAAACTACCGCAATTGGTAGACTATTTATTGGCCAATCATACAGAAGGCGTTATTTTAGCAGGAACAACTGGTGAATCACCCACGTTAACTCATGAAGAAGAATTACAATTATTCCAGCGAATTATTGAACTGATCGATGGACGTATTCCGATTATTTGTGGTGTAGGTACGAATGATACACGTGACTCAGTCGCTTTTGTGAAAGAGTTAGCGACAATCGCTGGTATCGATGCTGTTTTGGCGGTTGTTCCTTATTATAATAAACCAAATCAAGAAGGTATGTATCAACATTTTAAAACCATCGCAGAAGCAAGTGAACTGCCA…
rnj2		GTGAGTACAATAAAAATCGTTCCATTAGGCGGCGTTCGTGAAAATGGAAAAAATATGTACGTTGCTGAAGTGGAAGATGAAATTTTTGTACTGGATTGTGGATTACAATATCCAGAGAACGAACTTTTAGGAATTGACGTCGTCATTCCGGATTTTACGTATTTAGAAGAAAATAGTGAACGAATTGCAGGGGTCTTTTTAACACATGGCCATGCTGATGCAATTGGGGCCTTACCGTATTTGCTTTCAAAAATTCAAGTGCCTGTTTTTGGGACAGAATTAACGATTGAACTAGCAAAACTAAGTGTCAACAGTCATGCGGAAACGAAGAAATTTAAAGATTTCCATGTGATTGACCCGCATACAGAAATTGATTTTGGTCAAGCAACGGTGAGCTTC…
group_454		GTGGAAGAGATTGTGTTGTTCCATACCAATGATCTTCATTCTCACTTTGAAAATTGGCCCAAAATACGGCGTCTGGTTAAAGCCAAACGTTCGCTGTACCAAAAAGAGGGCAAAACAGTCGTAACCATTGATTTAGGTGACTTTTCAGATCGGTGTCATCCTTTGACCGAAGCAACAGATGGTCGAGCAAATGTAGCTATAATGAATACATTAGCGTATGACCTGGTTACAATTGGAAATAATGAAGGAATCGGCAATTCAAAGAAACAATTAGAGCATTTATATGATCAGGCAACATTTGAAGTGGTCTTAGCTAATTTAGAAGAACCAAAAACCCAAACGTTACCAGATTTTTGTCAAGCATATAAAATTATGACAACTAAAGAAGGCACAAAGTTA…
yutF		GTGAAAAAAGACTATCAAGGATATTTAATTGATTTAGATGGAACGATTTATTTAGGAAAAGAACCAATTCCAGCCGGAAAACGTTTTGTCGAGCGGTTACAGGAAAAAGATTTGCCTTTTTTATTTGTAACGAATAATACCACTAAATCTCCTGAAACAGTGGCACAACGTTTAGCAAATGAATTTGATATTCATGTCCCAGCATCCCTTGTTTATACAGCGACTTTAGCGACGATTGATTACATGAAAGAAGCCAATCGGGGCAAGAAAGTCTTTGTCATCGGCGAGGCTGGTTTAATTGACTTAATTTTAGAAGCAGGTTTTGAATGGGATGAAACAAATCCTGATTATGTTGTCGTGGGACTTGATACAGAATTATCTTACGAAAAAGTGGTTTTA…
group_4580		ATGGACGAGATAGAAAAATCACTACAAAATTGGGGCCAACAATTGGAAAACGTTCATTTGCCAAGATGGCATGAGTTACCAGATATTGAATTATATATGGATCAAGTGATTACTCTGATAGAAAAATACTTATCCCCATTGATTACACTGGAAAAACATACTTTGTTAACGTCCTCAATGGTTAATAATTATGTCAAACACGGGTTAATCCCGGCCCCAGTGAAAAAGCGCTACAATCAAAAGCATTTAGCGTTTTTAATTGCGATTACGTTGTTGAAACAAGTGTTAACATTGCCAGAAATTAAGCAAGGCATTTTATTCCAAGGAGCTACGGTTGGTATTCGTGAAGCGTACAATTTATTTTGTCAAGAACAGGAACGAGCGATTTATGTGATTGCT…
degV_1		ATGAATAAAGAAAAAATCGCACTACTAGTTGATTCTGGGACAGATGTTCCAGAGGCATTAGTCAAACAATACGGCATGTATGTCTTGCCCTTACAGATTATTTATCCTGAAAAAACCTATACAGATAAGGTAGATATTACACCAGAAGAAGTGTATCAACGTTTAGAGAAAGAAATCCCTAGTACTTCATTACCTGATGGTGCAACAATCCAAGCTATTTTTGACAAAATTAAAGAAGCGGGTTACGAAAAAGTCTTAGCGGTGACCATTTCTAGTGGTTTAAGTGGAACGTATAATGTAGTTCGCTTGCTTGGAGAACAAACCGAAGGACTAGATGTATTTGTTTTAGATACAAAGAACATTGGTATCGGGGCTGGCATTCAGGCGATACGAGCAGCA…
walR_1		GTGAAGAAAATTTTAGTAGTTGATGACGAGAAGCCAATTTCAGAGATCGTTAAATATAATTTGGTTAAAGAAGGATATGAAGTATTTACTGCTTATGATGGAGAAGAAGCACTTGAAAAAGTGGAAGAAGTGGAACCAGACTTAATTATTTTAGACTTAATGCTCCCTAAAATGGATGGCTTAGAAGTCGCGCGAGAAGTGCGCAAAACACATGATATGCCAATCATTATGGTGACTGCCAAAGATTCTGAAATTGATAAGGTTTTAGGATTGGAATTAGGAGCCGATGACTATGTAACGAAACCATTTTCAAATCGTGAATTAGTTGCTCGTGTAAAAGCCAATTTACGGCGAGGTGCAACCAATGCGAAAGAAGCCGAGGTGACAACACAATCTGAA…
walK		ATGAAGAAAAAAGTTCACTTTTTTCAATCTGTTAATTTTAAGATTGCTTTATCATTTATTCTGCTGTTACTGATTGCGATTCAAATCATTGGTGGCTATTTCATTCGTGAATTGGAAGCCACTACAATTTCCGATTTTAAAAAAAATATGGATTCCCAAGTTGTCCAATTGTCAAACACGTTAAGTACGCAGATGAGCAACAAAGATCTCGAACGTAGTGACGTTGATGCAAATTTAAAAAAAGCGTTATCTGATTTTTCAAATGCAGATATTTCTGAAGCGAGAATTGTCGATGATAAAGGGATTATTCGGGCAACCAATGATTTAAATCAACAAAATATTATTGGGAAAAAGAATGATTATCGTGATTTAAATGACTTTACGAGTAAAAAATATCAA…
group_556		ATGATGAAATTATCAGAATGGATTACAAGAATTGGCTTGATTTTGATGGTCATTTTAAGTATATATTTTTCAGTCAATATCTGGCTGAATTCTGCCAAAAAAATACCAGAAATGAAGTCGGGAAGCCAAGTCACAACAGCTGTCAATGAAAAAGCCATTGGCGATGTCTATTTACCTTTGCAATTGATTCGAATAACTGATGGAAAAGCGATGCAAAGTAATCGTGAAACATTAATTAGTAATGTTCAAAATGATATTAAAATGGCTACGTTTGGTAAATTGACACAAGTTGTGACAAAAAATGCAGAGCAACTTAAGCGCTACAACCAAATGGAACAAGGCATTGAACTTCTTTATCAAGGTCCCTTTTTAATCTCGGACTATGCTTCGATTTATAAT…
yycI		ATGGATTTTAAACGAATTGAGTGGATTTTCTTCTTAGCATTTTTAGGATTAAATATCTTTTTATTTGGAATTTATCGGGAAGGTCAACAAGAGGAGAGCAACGTCTCTTCTTCCAGCCAAACAGAATCGATTGAAAGTCGGTTGGAAAAAGATAACATCTCGTATAAAGGGACACTTTCTTCAGAACGATTGGAAGGTTATTATTTAAGTGGCGAACAAACCAATTTTTCTGCTGCTTTAAAAATCCAACGTGAAAAGAATAAAAATTTTTTGAGAAATGGGCTGCAAATTGCGGATAATACTTTAACGAGTGTACCTAGTAAAAACTATTTTATTGATCCTAAGAAAATTGATAAAGATTTAAGTACCTTTTTAAATGAAAAAAATGCTTTATTATTC…
yycJ_1		ATGGATTCAGAGTTTGCTTTTAATATCAGTGTTCTTGCCAGTGGCAGTACAGGCAATTCCCTTTTTATTGAAACCAACCAAAAGAAAGTATTAGTAGATGCGGGTTTAAGTGGCAAAAAAATCACTTCACTGTTAGCAGAAGTCAATCGCAAACCAGAAGATTTAGATGCGATTTTAGTTACACATGAACATCGGGATCACATTCACGGCGTTGGCGTGTTAGCGCGAAAATATAAGTTAGATGTCTATGCCAATGAAAAAACGTGGCAAGCGATGGATCCCATGATTGGCAAAGTCGATGTCGCTCAAAAACATATTTTTGAAATGGGCAAAGTTTTGACCTTGGGAGATATGGACATTGAAAGTTTTGGTGTCTCACATGATGCGATTGCGCCTCAA…
group_1547		ATGTTTCAATTTTTACCAAACTCTGTTTTACAGATGAGCACTATTTTTCTTTCGATTATTATCGAAGCATTGCCTTTTGTCATGTTAGGTTGCTTGATTTCAGGCGCTTTACATGTTTTTTTAACACCAGAACGAGTAAAAAAAGTGTTACCTAAAAATAAATTTTTATCAATTTGTGTAGGTAGTTTCCTAGGGTTTTTCTTCCCTTCTTGTGAATGCGGGATTGTACCAATTGTGCATCAATTTGTAAAAAAAGATGTACCAACACATACCGCTTTTGCTTTTATGTTAACGGCACCAATCATTAATCCAATTGTGCTATTCTCAACATACGTAGCTTTTAGTGGCGCAACAAAATTTGTGATTTGGCGAGTTTTAGGTAGTATGATTGTCGCGTGG…
group_2214		ATGACTCCTGCTCATTTGGATTTACTTTTAGAAACCTGTTTGTTAGCTGGTAAAATTATGATAGAAAGCGATGCAGAAATGTACCGTGTTGAAGATACAATGAGCCGAATTGCGCTTGCTTCTGGCAACTATCGAATGGTTAGCTATGTGACACAAACCGGGTTATTTGTTGGCATAGATGGAACCTCCACGATTCGTATGGTTCAAGTAATGAAACGTGGTATTGATTTAGAAAAAATCTCTCGTGTGAATCAGCTGTCTCGTGCTTATGTGGCTGGTGATTTTTCTTTAGAGGAATTACTGAATAAACTAAAAGTGATTGATAGTGAACACCGACATTTTCCAATTAGCGCACGCATTGTTAGTGCGGCCGTTGTCAGCGCTACAATTATGATTCTT…
group_5053		ATGGGTTTTACAGACGAAACAGTACGCTTTGATTTTGATGATAATCGAAAAAAAGCAATCAGTGAAACGTTAGAAACCGTATATCGGGCATTAGAAGAAAAGGGATACAATCCTATTAACCAAATAGTAGGGTATTTACTTTCTGGGGACCCGGCTTACATTCCTCGTTATCAAGATGCTCGAAACTTAATTCGTCGTCATGAACGTGATGAAATCATGGAAGAATTAACCAAATATTACTTAGCGAACCACGGAATCGATATCAAATGA
yrrK		ATGAGGATCATGGGGCTAGATGTAGGTTCACGGACAGTCGGTGTGGCTGTTAGTGATTTATTAGGTTGGACAGCACAAGGCATCGAAATTATTCGCATCAATGAAGAGGAAGAGAACTTCGGTTTTGAGCGATTAGGTGAATTGGTGAAAGAATACGAAGTCACGAAATTTGTCGTAGGTTTACCGAAAAACATGAATAATTCCATCGGTCCTAGAGCTGAAGCATCCATGGCATATGGTGATAAGATTCAAGAATTATTTCAATTACCTGTTGACTATCAAGATGAACGATTAACAACTGTCCAAGCAGAGCGTTTCTTGGTGGAGCAAGCAGATGCTTCAAGAGCCAAAAGAAAAAAAGTGATTGATAAACTAGCGGCAGTAATGATTCTACAAAAT…
group_4875		ATGACAGAACATAACCACGATCATGATCACGAAGGACATGAACACATTACTTTAGTAGACGAACAAGGAAATGAAACATTATACGAGATCTTACTAACTGTTGACGGTCAAGAAGAATTCGGTAAAAATTATGTTTTATTATATCCAGCAGGAATTCCTGAGGATGAAGATGTTGAATTGCAAGCTTACTCCTATGTGGAAAACGCAGAAGGTACAGAAGGCGATTTACAGCAAATCGAAACAGACGCTGAATGGGATATGATTGAAGAAGTTTTCAATACATTCATGGCTGAAGAAGAAGAGTAA
npr_1		ATGAAAGTTATTGTTTTAGGATCATCACATGGAGGTTATGAAGCGGTAGAGGAATTACTAAATCTTCATCCTGATGCAGAAATTCAATGGTATGAGAAAGGTGATTTTATCTCATTCTTGTCTTGTGGCATGCAGTTGTACCTAGAAGGAAAAGTGAAAGATGTTAATTCTGTTCGCTATATGACTGGCGAAAAAATGGAGAGCCGTGGTGTAAATGTCTTTTCTAATACTGAAATTACAGCGATTCAACCAAAAGAACATCAAGTGACAGTGAAAGATTTAGTGTCAGGTGAAGAACGTGTTGAAAATTATGATAAATTAATCATCAGTCCCGGAGCTGTCCCATTTGAATTAGATATTCCAGGTAAAGATTTGGATAATATTTACTTGATGCGTGGT…
alsS		GTGAGTAAAAAAGGATCAGATATCATAGTAGAAAGTTTAATCAATCACGAAGTGCCCTATATTTTTGGGATTCCCGGTGCAAAAATTGATGGGGTTTTTGATGCATTAGTTGACAAAGGTCCAGAATTAATTTTAGCTCGACATGAACAAAACGCTGCCTTTATGGCACAAGGGATTGGTCGTTTGACGGGAGAGCCTGGCTTAGTTATTGCAACTAGTGGACCTGGTGCCAGCAATTTAGCAACTGGGTTAGTAACTGCGACTGCAGAAGGGGACCCTGTTTTAGCATTGGCTGGACAGGTGAAACGGTCCGATTTGTCAAAATTAACTCACCAAAGCATGAATAATGCTGCATTATTTAGTCCAATAACAAAATTCAGTACAGAAATTCAAGATCCA…
aldC		ATGAGCGAACAATATGTTTATCAACATGGTACGCTAGGCGGTTTAATGGAAAGTTTGATGGCAGGAACGGCAGAAATTGGTACGTTACTCACGCAAGGTGATTTTGGAATTGGGACATTAGAAGGCTCAAATGGCGAAATTATTTTATTGGACGGTACATTGTATCATGCAAATCAAACTGGCGAAATTACTATTCTAGAAGGCGAAGAATTAACGCCATATGCCGCAGTTACTCGTTTTCAAGAAGATGGCGCATTCCCTGTATCAACGGAAACCGATGAAAATATTAAAGCACAAATTTTAGAAAAAATTAGTCCTAATTTTTTTGCGGCAATTAAAATTAGCGGTCTTTTTGCGAAGATGCATGTCCGTGTGGCACCTAAACAAGAAAAACCGTAT…
group_1803		ATGAACAAGAAAGTTCCTTATTTAATTGTGGCACCGGGGCTAGTACTATTATTATTTTTCTTAATGATTCCATTAATTACTAGCATTTTGCCAACCATTTTTACTGATCATGGCTTGACACTAAATCAGTATGTTACTTTTTTTAAAGATGACTATAATGTTTCAATTTTCTGGCGAACGATAAGAGTTTCGTTAATTGTGACGGGTATTTCAATCGTGTTGGGCATTCCAACGGCATACTTTATTGCTGGAGTTTCCAAAAAATGGCGTGGCTTTTTAATGGCTATGACCTTGTTTCCATTATTAACCAATTCAGTTATTCGAAGTTTTGCTTGGATTAACATTTTAGGAAAAAACGGTGTAGTGAATACGTTGTTATTAAAAACAGGCTTAATTGAG…
ydcV_1		ATGCGTAAGCAAAAAGGACTATCTGTTATTGCAATTCTAGTTTTTCTGTTTTTATTTTTACCGTTATGTTTGATTGTGGTGACTTCTTTTGGAACAGCCGCAGCGATTCAATTTCCGATTAAAGGATTTACTTTAGATTGGTACGCCAAAGCATTACAATCGGAAACGTTTATGGACAGTTTTAAGTTAAGCTTGTTGATTGGGGTATTAGCGACTGTTTTAGCATTAATAGTAGGGATTCCGGCTTCCTATGCGCTGGCACGTTATTCCGTTCGCGGGCGCAACTTTATTAAAAGCTTTTTCTTATCCCCAACTGTGATTCCAGGAATTGTGGTCGGGTATACGTTATTTCAATATATTGTTATTAAATTAGGTTTGCCTGTCTTTCAAGGATTATTA…
cysA		TTGACTTTTGTGGATTTAAAAGATATTCGCGTCAGCTATGACGGAAAACAAGATATTTTAAAAGATTTAAATATTTCAATGGAAAAAGGAGAATTAGTTTCTTTATTAGGACCGAGTGGTTGTGGTAAAACGACTACGCTAAGAGTGATTGCTGGATTAATTAAGCCAAACGACGGACAGTTTTTCGTTGACCAAGAAGAACTAACAAAGGTTCCTGTCCATAAAAGAAACTTCGGGATGGTTTTTCAAAGCTATGCGTTATTTCCCCATTTAACGATTGCAGAAAATGTCGCTTTTGGGCTGAAATTACGCAAAGAAAACAAACAAACCATGGACCAAAAAGTCACGGAAATGCTAAAAGTATGTGGTTTAGAAAGCTTGGGCGACCGTTATCCAAAA…
spuD		ATGAAAAAACGCGTAATTTTAGGGACATTAGTCGCTGCAACGTTATTAATGACTGCTTGTGGAAACAGCGAAGCAACTACGAAAAGCGAGAGCAAAGGTGGAAGTAATGCTTTAGTCGTTTCAACTTTCGGATTAAGTGAAGATATTGTCAAAAAAGACATTATCGCTCCATTTGAAAAAGAGAATGAAGCGAAAGTTACCTTAGAAGTAGGCAATAGCGCAGACCGCTTTACGAAATTAAAAAATAATCCCAATGCGGGAATTGATGTCATTGAATTAGCACAAGCAAATGCAGCACAAGGTGGAAAAGATGGGTTATTTGAAAAAATTACAGAAAAAGAAGTACCTAATTTAAGTCAGTTAACGCCGGGAGCAAAAGAGGTTTTTGAAAGTGGTGCT…
group_1696		ATGAATATACAACGGTTTATAGAAAAACGCAAAGCACGTGGTTTGTCGCAAAGTGAATTAGCTAAAGGGATTTGTACGCAAGTTACGGTTAGTCGCTTTGAAAAGAATGGTCAAGTCCCAACTTTAAAAATATTGATCCAACTATGTAATCGTTTAGAGCTACCTTTGGGGGAACTCTTCCCGCGCGTAGGGATTAAACAACCTGAAATTCTTGAAAAAATGGAAGAAGCAGAATTCTTCTTGATTACCAGCGAACATGACCAATTGCAAACAATTTTAAAAAATATTCCTTTTGATGAAATCAAAGATTCCCAACTGTTATTAGAATATTATTATTTACAAGGCTTTGTCATGATTTTTCAAAATGCTTCGTTGATGGATTGCTTATTTACCTTTGAA…
urdA		ATGAAAAAAATTATCGGCTTAGTAGGAACGAACTCAGAGCAATCAACCAATCGTCAACTTTTGCAATTTATGCAACACTATTTTGCGCAGGAGGCTGATATTGAACTAGTTGAAATTGTTGACTTTCCTATGTTTAACAAGCCAGAAGACAAAGTTTTGCCAGAAATAGTTAAAACGGTTGCTGAAAAAATTGAAGCAGCAGATGGCGTCATTATCAGTACGCCTGAATATGACCATGCGGTGCCGGCTTCTTTGATGAATGCCCTAAGTTGGTTATCTTACGGGATTTTTCCGTTTGTTGATAAACCAGTTATGATTACTGGTGCATCCTATGGCACGTTAGGTTCCTCTAGAGCACAAGCGCATCTGCGTCAAATTTTAGATGCTCCTGAATTGAAA…
araQ_1		GTGATTAAAAGAAAATCAAAAGAAAACAAATGGTTTTACTTTTTCAATACGTTAATTCTTGTGTTGTTTTCTTTATTAATTATCGTGCCAATTTGGAATATTTTAGTTTCCTCAGTTTCGTCAAGTTCGGGTTTAGCCGGTAAAGGCTTGGTTTTATGGCCGAAAGGATTTACGCTAGAAAATTATCGGAAAGTTTTTTCGGATAGTAGCATTCCGCGAGCGTTTTTGATTTCTGTTTTAAAAACAGTTATTGGTGCGTCGACGCATACACTGTTCTGTGCGATTGTCGCCTATGGACTTAGTAAATCTAGACTAGTCGGGCGTAACATTTATACAACGATGGGTGTCATTACAATGTACTTTGGTGGGGGCATGATTCCCACGTATCTTTTGATTAAG…
group_324		ATGAAAAAAGTTTTAGGCGGTTTATTGGTGGCAACGGCGGTCGTTAGTTTAGCGGCCTGTAGCGGTGGGGAAAAGAAAGCTAGCTCAGATGTCTCAATTAAGGATCGGTATGAATTAGATGAAAAGACGCCTGCTTGGAAGTTAGATAAGAAGAAAGAACCGACCAAGATTAAATGGTATATTAACTCAGATTGGACGGCGCTGCCTTTTGGAAAAGACGTGACCACTGCGCAGATTAAAAAAGACTTAAATGTGGATATTGAATTTATTTCCGGCGATGATTCAAAATTAAATGCCATGATTTCAAGTGGAGATATGCCTGATATCGTGACATTAACTGAAAAAACTGGACAAGCAGCATTGAAAGCAGATTCTTGGGCCTATTCTTTAAACGATTTA…
group_3339		ATGAATAAGCTATTTGCATATGAAGGTTGGTATTATCGGATTTTTTCTTTTATTGCCAACTTGATCATTATTAATTTTCTCTTTTTAATTACCTGTATAACAGGCATCTTTAGCGGTGTCGGCTTAATTGCGTTGTATCGAACGATCTATCGTTTGTATCGTGAAAAAGATATTCCTGTTTTGCGAACGTTTTGGACAGCGTTAAAAAATAATATCATGCGAGGTTTTATTTTAACAGGTGTCTTGTTCGCTGCTTTTTTACTGGGCGGTATTGTCGTAACAAGTTTATTTAAAATAGCCACTAGTTTAGGTTTCTTAGCTATTTTTCTATTAAGTTTTGTTGCATTATTTTTGACGAGTTTTCTTTTTCTCTTTTCCGTTTTTAATTGGTCCGTTAAA…
axeA		ATGAATGAGTATTTTGAGTTTTGGCAAAAGACCAAGGAAGAACTTCAAAAAATACCGCTAGATATCCATCGGCGGGTCATTGACTATCCATTGGAAAATGTTCAAGTGGAACAGGTCGACTTTTTAAGTTTCCTAGGTGAGCGCATCTTTGGCTATTTGTTACTTCCTAAAACGGCGGGGAAACAGCCAATAGTGATTGACTGTTTAGGCTATATGAATCATATTCAAGAACCTTGGCAATTTGCTCATTGGACACAAATTGGTTGTGCTTGTTTTGTCATTGATAATCGAGGTCAAGGGGGATTAACCAAAGATCGCGTGCCATATCAAACAATTTGGCATGAAGCACCAATGGGACGAGGATTTCTAGACAAAGAAGATTGGTACCAACGCCGCTTG…
group_171		ATGAAAGAAAATCAACTGATTCAATTAGTCGAAGAAATGACAATTGATGAGAAAATTAATCAATTATTACAATTAGCAGCAGCGTTTTATTCAGATAAAGCAGAAGAAAAGACCGGCCCTATGTCAGAGCTAGGACTAAGTCAAGAAACGATTGATACGGCGGGGACAACACTGGGTGTTTCCGGTGCAAACGAAGCAAAACGTGTTCAAAAAGAATATATGCAAAATCATCGATTAAATATTCCAACACTTTTAATGGCGGATATTATTCATGGTTTCAGAACCATCTTTCCGATTCCTTTGGCTTTAGGAAGCACTTGGGATGAAGCAGCGGTTGAAAAAATGGCGGAGATTTCAGCAAAAGAAGCTGCTGTTTCAGGATTACATGTAACCTTTTCA…
group_41		ATGCAGATAAAGAAGCTTAAGCAAGCAGACACAGTTGCTACATTTCTAGAGACAGGTGATTTAAAAGAATTGAATAGCTGTGGCATGATGATTAATCAATTAGAAGGTAATCCTTTAGACGGCAGTATGAACCAACTCTATTTGCGGATAATTACAGGGGACACAATTAATTATCGACCAATGATTGGTTCCAACAGTCAAAGTGATTTTTATCTTTCAGATAATCAATTGACATGGCGGGGTGAATTTGAAGCGGTTCGTTACCAAGTTGACTTTCGTTTGGGGCCAAGCAATCAATGGTTCTGGCGGGTTAATGTCACTGGAACTGGCTTAGTAGATATTGTTTATGGTCAAGATATTGGCTTAGCGACAAAAGGAGCCGTTCAGTCAAATGAAGCG…
exuR		ATGGTAGGAATTAAAGATATTGCAAAAAAAGCAGGCGTATCAATCTCGACCGTTTCTTACGCATTGAATGGTAGTTCAAAGGTAACTGAAGAAACACGAACGCGCATCCAAGCAATTGCTGAAGAGCTAAACTATGTTCCTAACATGGCCGCTCGCACATTAAAACGTCGTCAAACCAATATTATTGGTGTCTATTTGGCCGATTATGGCGGTAGTTTTTATGGTGAATTGTTGGAGGGAATTAAGAAAGGCTTAGCACTGTTTGATTATGAGATGATTGTCTGCAGCGGTAAAAAGTCACATCTTTTCATTCCTGAAAAAATGGTGGATGGGGCAATTATTTTAGATTGGACATTTCCAACAAAAGAAATTGAAAAGTTTGCTGAACGAGGCCATTCG…
gmuR_2		ATGCGGACAAATACACGTTATAAAGAAATTTATGCAGCTATAAAACAGGATATTGAAGCAGGTGTTTATCCAATTAACCAAAAGTTACCCCAAGGTCGTCTTCTTGCAGAAAAATATCAGGTCAGCGAACTAACCATTACAAAAGCCTTACATTTGCTTGTGCAAGAAGGTTATGTTGTCAGACGACGTGGCTCGGGCAGCTTTGTTCAAGACTTTCAAAATCGAACCATTACTAAATTTTCTCCGTTAACCGGCACTTACTCAACCTACGATGGAAAAGTTGAATCCGTGGTTTTAGGCTTTGCAACAGAAGTACCTGAGCCTTGGGTGACTGAAAAATTAAGTATTACAGAAGAAGAGTTAGTCTACAAAATTATTCGCTTACGGATTATCGAAGAT…
yhhX		ATGACAGTAAAAATGGGGTTTATTGGATTTGGTAAAAGTGCCAACCGCTACCATTTACCTTACGTAATGATTCGAGAAACACTAGAAGTGAAAACGATTTTCGATTTACATGTTAATGAAAAAGCAGCAGCGCCCTTTAAAGAAAAAGGCGTAAATTTTACCGCTGACCTTAATGAATTATTGACGGATCCAGAAATTGAATTGATCACAATCTGTACACCTGCGCATACACATTATGATTTAGCCAAACAAGCCATTTTAGCTGGTAAATCAGTGATTGTGGAAAAACCATTTTGTGATACGTTAGAACATGCAGAGGAATTATTTGCTTTAGGGCAAGAAAAAGGGGTAGTAGTGATGCCTTATCAAAATCGACGTTTCGACGGCGATTACCTAGCG…
group_4133		GTGGAGAGTTGGCTTTTTTTACTACTGATTGCCTTGATTGCGTTTGTTGCAAAAAATCAAAGTTTATTAATTGCGTCAGTTGTTGTGCTTGCTTTAAAAGCTTTACCAAATAGTGCGAAAATCATGTCGTGGTTGTCAGATAAAGGCATTAATTTAGGCGTCACAATTATTTCAATTACCATTTTAGTCCCGATTGCTACAGGACAAATTGGCTTAAAAGATTTAATCCAATCATTCAAAACACCGATGGGATGGCTGGGGATACTTTGTGGAATTCTGGTGGCTGTTTTATCCTCAAAAGGAGTAGGTTTAATTAATCAATCGCCTGAGATTACGGTGGCCTTAGTTTTTGGAACGATTCTTGGCGTCGTTTTTTTAAAAGGAATTGCAGCTGGTCCG…
group_4638		ATGTCTCTGACTATTTCTGAAGAAGTAAAACAACGTTTAGCCCCTTTCTTAACTGAAACGAACACCTTCTTGTTGGTAGCAAATGACGGCTCTAATCCTTATTCTTCCGCAGAAGGTTGTTGTATGATTGGCGATCGTTTCATTATCGTTCCTGTTGATCAAGCAGAAGCGCCTTATACCGAAACAATTGCTAATGATTCTTTTCACGTCTATACTTCGACGTATGACCAAATGTTTTTAACAGGGCATTTACAGCTAGTGATTCATCCGAATGCGGGAACCATTACTTTAAAAAATGAAAGTGGCATATTAGATAGTAATGTGGACATTTATCAACACTAA
group_5086		ATGGTCTTTTTACACATTATTTTTGGGATGTTTGCCTTTATTGGCGCTTTAGGTTTAGGTGTCGCCTTCCGCGATAGCTTTACAGAACTTTCAACACCAAAGAAAGCAGCGATTATTTTATCTTACGTAGGTGCGATTGGTTCAACAGTCCTAGGGTTCACATCAGCAACAAAAAATCCATTTGTTTTAGCTGCAACAGTTGTCTTAGTTGTCGCCTTTTCTATTGCTCTTTTCAAAAAAAGCAGTAAAGAAACAAGCAAATAA
group_2791		TTGAATAATTTTATGGAAGAACTAAAAGAGGCACTTTATGAATTAAGACAAAGAAAACTGTTAATGATTACCGCTATTGTAGCATTAGTATTAATAATTGGCTCAATCATTTTTATTCCAACGATGCAAAAAAATATTCGAGCTGCTCAAGTTGAATCGTTAGTCGCAGGACCCATCAAATCAGAGAAAGTCAGTGTCTTAGATTACAAAACAGCAGACAAGAAAATCCAAGAAACAGGAGCCATGTCAGTCATGTTTGCTAAACCATCTGGCAAGCAATACGATCAAATGGTGAAGCTGTTTAATTCAGATAAAATGAATGAATTTCATCGTTCGCTGTATATCTATCCGTTAATTTATAATGCTGGCAAAGCACAAGAGCAATACAATGTTAGCGGC…
group_1309		ATGAAAAATAAACGTTTAACGTTTGTCGTGTCTTTATTAGCTATTTATTTAATCGGTGCTTTTTTTGTGAATCAAAAAGTGACGAATTCAAAGAAAGAAACAGTTACTGTAGGGGTTTTGCAGTTTGTCAGTCACCCCGCATTGGACGAAATTTATAAAGGTGTCGAAGAAGGATTAAAGGAAAATGGCTATGACAAAGGCAAAAACTTAGAAATTATTTTTCAAAATGGTCAAGCCGACCAGAGTAAGTTAGCAATCATGAGTCAACAATTAGTACAAAAAAAGGCAGACGTTTTAATTGGCATCGCCACGCCAGCTGCGCAAGCGTTAGCCAACACTACCCAAGAAATCCCAATCATTTTAGGCGCCATTACGGACCCTGTTAGTGCAGGATTGGTG…
btuD_2		ATGAAACCAGTTGTTGAATTAAAAAATGCGACAAAAATCATTGATAATGGGATGAATGAAAAAAAAGTGATTTTGGATCATGTGAACTTAGCCATTTATCCTGGGGACTTCATTACTGTTTTAGGTGGAAATGGCGCAGGCAAGAGTACGCTATTCAATAGTTTAGCAGGAACTTTGACACTAACAGAAGGACAATTTTTAATTGAAGGAGTCAATCGCACCAATCTTTCTGAAGTCAAACGGGCCAAATCTCTAGCGCGTGTTTTTCAAGATCCTAAAATGGGGACAGCACCAAGAATGACTGTGGCAGAAAATTTATTGCTTGCCATGAAACGCGGACAAAAACGTCCCTTAACATTACGGAAGATAAATGAGCAACGCGCCTTGTTTACAAAAATC…
group_2191		TTGGTTAATAGCGAAAAAAGAAAACAATTAATTATTGATACATGCATTTTAGCTGGAAAAATTATGCTGGAAAGCGGATCTGAAGTATATAGAACCGAAGATACAATTACTCGGATTGCAGCAAATGCTGGCGAGCCAGAGAGCGTTTGTTACACGACGGCTACAGGGATTTTCGTGGGCTTTCGTTCCAGTAATTATACGCAATTAGAAAACATCCCCCAGCGCTCGATTAATTTGGAAAAAGTTAGCCTTGTCAATCAGTTATCAAGAGAATTTGCGCAAAAAGAGATTACTTTACCAGAGCTTTATCAGCGCTTAACTCTATTAGAAACAGATACCCCCACTTTTTCAATTTCGTTACGCTTGTTAGCAGCCGGGATTGTTAGTTGTACGTTAATG…
srrA_2		ATGAATATATTAATGATTGAAGACAATGAATCCGTCTCAGAAATGATGCAAATGTTTTTCTTAAATGAAGGGTGGGAAGCTACCTTTAAAGATGATGGTAAAGAAGGATTGGCGACTTTTCTTGCTTCGCCAGAAAAATGGGACATGATTACGTTAGACTTAAACTTACCTAGTATGGATGGGATGGCTGTTTGTCGTGAAATTCGCAAAGTTTCAGCCAATGTTCCCATTATTATGTTGACCGCTCGTGATTCTGAAAGTGACCAAGTAATTGGCCTTGAAATGGGTGCGGATGATTATGTGACAAAACCATTTAGTCCATTAACTTTGATTGCACGGATGAAAGCTCTACATCGTCGTGCCGAGGTGGCAGAGGCTGCGCATGATACGTCTGAGAAT…
group_2555		ATGAGAAGTGTCCGTTACGCTACAGCTAGTAGTTTTTATCATAAAAAAATCACGTTAATCACCGCACTCTTCTTCTTCCTGTTCTCTTTCTTATTGACTGGGCTGTTTAACTTAATTGATTTTGAAAAAGAGTTTTTACGAACGATGCCAGACTTTGTCGATATTGAAAAACAAACTAGTTACCATTACCAACTGATCCAATACTATTGGCACCTCTATCTAGGTAGTGTCATTTTCTTTGGTGTTACTTTTCTTCTGTTGATGTATGTGACATTACGCATAAAAAAGGAAGAAATACATACATGGTATCACATGCACTTTTCAAATATGTATGTCACCAAACAGCTCTTACTAGAGTTATGTTTACCGGCTCTATTAGGAATTTTCAGTTTTTTACTT…
rlmI		ATGAAACTTCAAGTAACTAAAAAAGCAGAACATAAATTTAAAAAAGGATATCCTTTAATTCAGAAAGAAGATTTGCAACAAGTGCCAGCGCCGTTGCCAACAGATTGGCTTACTTTGATTGATAGTAAAGGCCAGCGTTTAGCCGAAGGATATTTAGGCGAACAAAATAAAGGAATTGGTTGGTTGCTGTCATGGCATGGACCAATTAATCAATCTTTTTTTCAACAACTCTTTGAAATAAGTCGTGAGAAGCGGACGTCTTTTGAAAAGGATTCGCTAACAACCGCGTATCGATTATTTAATGGAGAAGGGGATGGCATTGGGGGGCTAATCATCGATCGCTATGCAGATTACGCCGTTTTTTCATGGTATAATGAAACCCTTTATCAGAAAAAAGCC…
rnhC		ATGGCACAGAATCACGTAATTAAAGTTAGTAAAAAAACATTAGCAGAGATGACCACTGTTTATCAACCCAATCGTTTAAATAAAACGGTCCCTTATACTGTCTTTGTGGCCAAGGTTGGCACCACTACTATCACCGCTTATCAATCAGGTAAAGTCATGTTTCAGGGACCTCAAGCTGAAAAAGAGGCCGCTCGTTGGGAAGGAACGAGTACCACACCAAAGAAAAAAGTTTCTCCCCAGACTACTACACTGCCTGCTGATTTTGGCAACTGGTCTGTGATAGGTTCCGATGAAGTCGGTAATGGTAGCTATTTTGGTCCAGTAACTGTCTGTGCTGCCTATGTTGACAAAAGCATGATTAGCAAACTAAAATCATTAGGTGTTCGTGATTCCAAAGAA…
ctpE_1		ATGCAAGAAAATGAACCAATAGCAGTGACTGCTAACGCAGAACGCTATTATCCAGAAGATAAACAAGGCTTGACGGCCGCACAAGTTGAAGAAAGACAGCGAAAAGGCTTAGTCAATGCCGCCGTCGATACAGAGTTTATCACAACGAAACAGATTGTTATTAATAACGTATTTACGTATTTCAACTTAATTTTTGTGGTACTAGGTGTGTTATTAATGCTGGTACAATCTTATAAAAATATGACCTTTTTGCCAGTAGTAATCATTAATACGGTCATTGGAATTTACCAAGAAATTAAGTCGAAGAAAGTATTAGATAGCTTAAATATTCTAAATGCTACAAAAGTAACCGTTGTGAGGGATGGCCAAGAACAAGAAATTTCGCCAGATGAACTGGTT…
rimP		TTGAGTAGTGCTGTGGAAACTGTAACAAAGTTAGTCACACCAATCTTAGAAGAACAAAATTTTGAACTTGTGGAAGTAGAGTTTGTTAAGGAAGGAAAAAATTGGTTTTTACGAGTATTTATCGATAAAGAAGGTGGCATTGATATTGAGGAATGTGCCTTTGTCAGCGAAAAATTAAGTGAAAAACTAGATGCAATGGATCCAGATCCAATTCCGCAAGCGTACTTTCTGGAAGTTTCTTCTCCGGGAGCAGAACGTCCGTTAAAGAAAGAAAGCGATTATGAACAAGCGGTAGGTAAGTACATTCATATTTCTCTTTATCAAGCAGTTGATGGAGAAAAACAGATTGAGGGTACCTTAGTCCATCTTGATTCAGAACAATTAACATTAAGTGTAAAA…
nusA		ATGAGCAAAGAAATGTTAAATGCATTAGACGTATTAGAAGCTGAAAAAGGGATTCCTAAAGATACGGTGATTGAAGCGTTACAAGCAGCTTTAGTTTCTGCATATAAAAGACATTATGGACAAGCAAGCAACGTCGAAGTTGAATTTGAACCAAAAAAAGGCAATATTCATGTGTATGCTGTCAAAGAAGTAACAGAAGAAGTATTTGATTCACAATTGGAAGTTTCATTAAAAGATGCCGTTGCATTAAATGGTGCATATGAAATCGGCGACAAAATTCGTTTTGAAGTTACGCCAAAAGACTTTGGCCGCATTGCTGCCCAAACAGCAAAGCAAGTAATTTTACAACGTGTCCGTGAAGCAGAAAGAACAATTATTTATAATGAATTTAGCGAATAT…
group_4903		ATGAAAAAGAGAAAAATTCCAATGCGTAAATCGGTTGTTTCAGGCGAAATGAAACCGAAAAAAGAATTAGTCAGAATTACTCGCTCCAAAGAAGGCGAGGTGGCCTTAGATCCAACTGGTAAATTACCTGGACGTGGCGCTTACGTTGATTTGGATCCTGCGGAAGTCCAAAAAGCTTGGGATAAAAAAATTCTTGATCGTGTCTTAGAAACAAAATTAAGTGATGAATTTTATCAAGAACTATTGGATTATGTAACACATCAAAAAGCCCGCAAAGAGTTGTTTGGCGATGGAAAATAA
rplGA		ATGGAAAATAAAACCAAAATTTTGAACCTTTTAGGTTTAGCAATGCGCGCCGGTAAATTAGTCACAGGCGAGGAATTAACCCTTAAAGATATTCGTGCAAACAAAGCGAAATTTGTGTTTGTTGCGCAAGATGCCAGTGAGAATACTAGAAAGAAAATCAAGGACAAAAGTTCTTATTATAATGTTCCTGTTAGCGAACTGTTCAGTCAATTCGAGCTCAGCCAAGCGATTGGGCGACCACGAATGGTTATCGGAGTAACTGATGCAGGATTTGCCACCAAAATCAAGGAATTACTAAAAGGTTAG
infB		ATGGGAAAAAAAAGAATTTATGAACTAGCAAAAGAAATGAATAAAGCAAGCAAAGACGTTGTCGATAAAGCGCATCAATTAGGTATGGATGTTAAAAACCATATGGGCGCAATTAGTTCCGAGCAAGAAACAAAGCTTCGTCAAGCATTCGGAGGAGGAAGTACCGTAAATACTCAATCAAAAGCAACAAACAACCAAAAGCAACAAACAACACAAAATAAACCAGCCAATAAGAAACCAATGAACAATAAACCTGGTGAACAAAGAAATAACCAAAATCGTCCAAACAATCAATCAACGAATGGACAACAAAGAAATAACAACAACCAAAATCGTCACGGCCAAAGCAACACACAAAACCGTAGCAATCAAACAAATACAAACAATCAAAACCGCAAT…
rbfA		ATGGCAAATTATCGTGACCGTCGTGTAGGTCAAGAAATCATGCGTGAAGTGAATGATATCTTGAACAAACGCATCAGAGATCCACGCGTCCAAGGCATCACTATTACAGATGTTCGTGTGACCGGTGATTTACAACAAGCAACGATTTATTACAGCTTGTTATCTGATTTAGCTTCCGAACAACAAAAAGCTCAACAAGGCTTAGACAAAGCCAAAGGACTGATTCGTAAAGAATTAGGACAACGGTTAACCTTGTATAAAACACCAGAGTTGATTTTTGAAAGAGACGAATCTGTCCAATACGGAAATCACATTGATGAGTTGATTCGTAAGTTGAATCAAGGTGAATAA
group_4077		GTGAATGATTATGAAAAACTCGTCAGTTCCATTCAAAAGGATGTGACGGTTTTAGAAATTGATTTATACAATCAAACAGGTTGTTATGGGTTGTATCGAAATGGCAAAATTTATATTGAAAAAACATTGAGTACCCGTCAAAAGAAGAATATTTTAGCCGAGGAATACGGGCATTATCAAACATCCGTTGGCACTATTTTAAATCAAAATTGTACAGAAAATCGGAAGCAAGAGTTGAAAGCTCGCAATGTGGCCTTAGAGCAATTAGTTACATTAGACGATTTAATTCGTTGCTCTGAAGCTGGCTTAAGTAACCATTATTCTTGTGCTGAATTTTTGGAAATCGATGTTGAAACATTAAAAAATGTGATTACGTACTATCGACAAAAGTATGGCGCC…
group_5823		ATGTTAACAATTATTATTGGGTTTATCTTTTGGACAATGACACTAATGTTAGGTTATCTAATTGGTGAAAGAGAAGGCCGTAAACATGAGTAA
group_4332		ATGCGTACGTCAACATTTAATTATATCAAAGATATTTTAGCAGACTTTTATAAAACAGAAGAGTATATCCGTCAACGGGAAGAAGAATTACGGCACCCTTATCAAGAAGCAGATTTAAATGCTGGTATTAGAGGACAAGGACTTCACTCTGTAGTGACCGAACGAATGGCGATTACGATAGCTATGGATCGTCGTCTGTGGAACTTAGAGAGAAATCGAGACATTATCAAAAATTGTTTAGCCGAAGCGGATGAACAAACGCGCGTGATTATTGAAGAACTATATATGAAAAAACGGCCCTCTTTAACATTAATTGGACTTGCCCAGCAATTATTTATTAGTAAAAGCCAAGCCTATAAATTAAGAAATCATTTCTTTGAAGCGGTGGCGGATGAACTA…
group_4541		ATGAATTTAGAGATTAACGGAAAAACAATTGAAGTGAAATTTACGATTGGCGCGATTCGCGAATTAGATAAACGTTACCAAATTGAAAATGGCGCTGCCAAATTCGGCATGGGCATCAGTTCAGCAATGATTTATTTACGCCAATACAATCCAGTAATCTTAGTTGACATCATGGAAGCTTTACAAAGTGGGCAATTAAAAATAGGTAAGTCGGAAATTGAAGCATGGTTAATGACCCAAGATGTCAAAAAACTTTCAGATGATTTGCTTAAAGAAATGGGAAAGCAACCTCTTACAAAACCAATGATCGATCAGTTCAGCAAAGAAGCGAAGAAAGCAGAAGCGCAAGCGACCAACTAA
group_1494		ATGTATAAATTTGTTGATACCAATCAAGCAACTCATTCAACGCCTCTTCCTTCAGAAGCGTTGAATTTTAACGGCCAATTTTTAGAAAAAGTCATCCCTGGCTATCAAACATTATCAGTTTCAGGACGAGAATTAGTTCCAAGCGAAATTGAAAGCTATCAATTAGGGATTCGTGATGGTAAACGTCACGTTTATGCGCGAATTCCAGAACGAGAATTAACAGTCAAATATCGCCTTTCAGCTGTGAATAATGAAGCATTTCGAGATGCATTTAATCATTTAAACGTTGCTTTGTTTACGGAAAAAGACGTTTCTATTTGGTTTAACGATGAACCGGAAATGCTGTGGTTTGGCAGTAAGTCTTCAGTGAGTGATGTACCCGAAGGTGTTAACCAAGTA…
truB		ATGGACGGCATTTTACCGTTATGGAAGGAACGTGGCATGACAAGTCATGACTGCGTATTTAAATTGAGAAAAATTTTACATACCAAAAAAATTGGTCATGGTGGTACGCTAGATCCAGATGTCGAAGGGGTCTTACCCATCTGCGTTGGCAAAGGAACGAAAGTGATCGAATACATGGTAGATTCTGGCAAAACCTATGAAGGTGAAATTACACTTGGATTTGCTACGACAACCGAAGATGTTAGTGGCGAAATTGTTGAAAAAAAACCAGTTACAGCACCTCTGTCAACTGAACAAATTGATCAAGCAATGGCCGAAATGACAGGTGAAATCACACAAATCCCACCGATGTTTTCTGCGGTGAAAGTCAATGGTAAACGTTTATATGAATATGCGCGG…
ribF		ATGCAAGTTATTCAACTACATCATCCCTATGAACCCAATCAAATTCCTAATGAAGAAGTCGTGATGGTCCTAGGCTTTTTTGACGGTGTTCACAAAGGCCACCAAAAAGTAATTGAAACAGGTAAAAAGATTGCGGAGGAAAAAGGCTTGAAGTTAGCTGTGATGACCTTCAACCAACACCCATCAATCGTTTTTCAAAAAGTTTTACCAGAAAATATGAAATATTTAACTAGCTTGGAACAAAAAGAACGCCTAATGGCCAACTTGGGCGTTGATATTTTATATATTGTCGAATTTACTTCAGCGTTTGCTCAATTAAAGCCGCAAGATTTTGTCGATCAGTATATCGTTAATTTAAATAGTGCAGTGGCAGTCTCTGGGTTTGATTATACGTATGGT…
ftsW_1		ATGAATCTACGTGCTTTAGGTCTAACAAAAATTCTTTTGACCTTTATTATATTAAGTATTATTGGCGCGTTAATGATTTATAGCGCCAGTAGCTATGACTTGTTGATGCAAGGCGTGAAGCCCACTGCTGTGTTTATTAAACAAGGCATTATTATGTGTCTCAGCTGGGTGCTAATGTTCGTGATTTACAAAGTTCGACTAGAAGTGTTATTTAATAAGAAAATTGCGATTGGACTGCTTTTAGTTTCGGTACTATTACTGTTAATGGTTCGACTACCTTTTTTTGGTGTAGCAGCGAATGGCGCACAACGTTGGATTTCTCTCTTTGGAATCCAGTTTCAGCCATCAGAACTTTGTAATTTTGCGATTATTTATTACTTGAGCTGTTATTTAGGTGAA…
hrcA		ATGATTACAGAAAGACAACAAAATATCTTGAGACTTATCATCCAAAATTACACGAACACGGGCTTACCTGTCGGTTCTAAGAAATTGATGGAGGATGGCATTGCCTCTAGTTCTGCCACAATTCGTAATGATATGAAAGCATTAGAGGAATACGGCTTATTAGCTAAGACCCATTCTTCTTCAGGGCGAATCCCCTCAATGGCTGGTTATCGTTACTACGTGGATCATCTTTTACAACCAACACAAGTAGAAGAGAACGAACTTAGAAGAATCCGTCAATCTTTTGGAAAAGAATTTCATGAGATTAATGATATTATTCGACAATCAGCTGAAATTCTATCAGAATTGACAAGTTATACTGCTTTTTCATTAGGACCTGAAGTGAAAGAACGGAAATTA…
grpE		GTGAGTAAAAAAGAAGAGAAGCAAGAAGAATTACAAGAAGAAATGGAAGCTGTTGATGCTGCTGGCGTTTCTGAAGTAGAAGTTGAAGCAACAGAGATTGAAAATCTTAAAGCAGAGCTTTCCGAAATGGAAGACAAGTTCTTGCGGGCAAGAGCCGAAATTGCTAATATGAGCAATCGAAATAAAAACGAACGAGAATTATTAGTTCGTTACCGCTCACAAGATTTAGGTAAAAAGATTTTACCATCTATTGATAATTTAGAACGAGCAATGGCTATTGAAGTATCAGATGAACAAGGCGAAAGCTTGAAAAAAGGTATTTCGATGGTGCTAGAAAGTATTACTGTGGCTTTAAAAGAAGAAGGAATTGAAGAAATCCCAGCAATGGGTGAAACCTTT…
dnaK		ATGAGTAAAATTATTGGTATTGACTTAGGAACAACAAACTCAGCTGTCGCAGTACTAGAAGGCGGCGAAGCGAAAATTATTGCAAACCCAGAAGGTAACCGCACAACTCCTTCGGTCGTTTCATTCAAAAACGGTGAAATTCAAGTGGGCGAAGTAGCAAAACGTCAAGCTGTTACAAATCCTAACACGATTTCATCTATTAAACGTCACATGGGTGAAGCTGGCTACAAAGTTGATGTTGAAGGAAAATCATATACACCACAAGAAGTTTCTGCAATGATCTTACAATATTTAAAAGGTTTTGCTGAAGACTATTTAGGTGAAAAAGTTGAAAAAGCAGTTATTACAGTTCCTGCATATTTCAACGATGCGCAACGTCAAGCAACAAAAGATGCTGGT…
dnaJ		ATGGCGACGAAACGAGATTATTATGAAGTGCTAGGATTAGCAAAAGGTGCTTCAGATGATGAAATTAAAAAAGCATACCGCAAACTTTCCAAAAAGTACCATCCAGATATTAACAAAGAAGCCGATGCGGAAGAAAAATTTAAAGAAGTTTCTGAAGCGTATGAAGTATTAAGTGATCCACAGAAAAAAGCGGCCTATGACCAATATGGCCATGCAGGAACTGATCCTAATTACGGTGGCGGCGCTGGTGGCTTTGGCGGTTTCGGTGGCGGCGGATTTAGCAGTAGTGGTTTTGGTGGATTCGAAGATATTTTCGATTCATTCTTTGGCGGCGGTGGTGGCCGTTCTGTTGATCCAAATGCACCAAGACAAGGCGCCGATTTACAATATACAATTCAA…
yhgF		ATGGCAGAAGCTTATAACGAAGAAGTAGTAGCGCTACTTCAAAAAGAATTGACAACGTATCGTTCAAAACAAATAACAACGGTTTTAACTTTATTAAATGAAGGAAATACAGTTCCTTTTATTGCCCGTTACCGGAAAGAAATGACTGGAAGTTTAGATGAAGTCCAAATCCGTGAAATAGAAGAACGTTATCATTATTTACAAAACTTGAAAAAGCGGAAAGAAGAAGTTCTCCGTTTAATTGAAGAGCAAGGAAAACTAACAAAAGAACTCAAAACAGATATTCAAAAAGCAGTAAAAATGCAACAAGTGGAAGATTTGTATCGACCATATAAACAAAAACGTCGGACCAAAGCGACTATCGCGAAAGAAAAAGGGTTGGAACCATTAGCAGATTGG…
group_4030		ATGAAAGAGTCTCAACCAGTCTTGATGACAGATCAAGCGCTTCAAACGCTAGTGGAAAAAATTTCAATCGTATTTTTTCAGAAACCTTTTCTGCATCAAGCTACATTTAATCGGCGGTTAAAAACTACGGGCGGTCGCTATCATTTAGCTTCGCATCACCTGGATTTTAATCCAACTGTCTTTTTAAAGTATGGACAAGAGGAACTGGAAAAAGTCATTAAGCATGAGTTATGTCACTATCATTTACATTTAGCTGGCAAAGGCTATCAGCATAAAGATAAGGACTTTAAAGAGTTATTGGCTAAGACTGGCGGTGCCCGTTATGCACCGCCTTTAGTAGAACGGAAAAAAGCAGTTTTCCATCAGTACCAATGTCAGTCTTGTGGAGAAGTCATCCTC…
alaA		GTGAGAAATTTTAAAAAATCCGATAAATTAAATAACGTAAGTTACGATGTCCGTGGTCCTGTTTTAGAAGAAGCAGAACGCATGCAAGAAGAGGGCATACGTATTTTGAAATTAAATACAGGGAATCCAGCGCCATTTGGTTTTGATGCCCCAAATGAAATTGTGCGCGACATGATTGTAAATGTTCGCGATTCAGAAGGTTATTCCGATTCAAAAGGTATTTTTTCTGCAAGAAAAGCGATTGAACAATATTGCCAATTAAAAAAATTTCCTAATGTAACGATTAATGATATTTACACTGGTAATGGCGTGAGTGAACTAATTACCATGTGTATGCAAGGCTTGTTAAATAACGGCGATGAAGTACTTGTGCCAATGCCAGACTATCCTTTATGGACT…
agaA		ATGAAAACATTTATCTTTGCAGACAAGTTCTTTTTAAAAAGCGATGTTAAAGGACCTGGTTATTTAGAAATCACGGATGGTATCTTTGGTAATTATACAAAAGATGAACCGCAAGGGGACGTAAAAATTATTCGTGAGGAAGGCAAATGGATTGCCCCAGGTTTAGTCGATACTCATATTCATGGTTACATGAATCATGACGTAATGGATAACGATGCAGAAGGCATTAAAGTGATGTCTGAAGGCTTATTATCTTGTGGTGTAACTTCATTTTTACCAACAACGTTAACTTCAAGTAAAGAACGTTTAACAGACGTTGCACGTACGATTGGTCAAGTCTACCAAGAAGTACCTGGTGCAAAAATTCAAGGGATTTACTTTGAAGGACCTTTCTTTACT…
group_4421		TTGGATTTTGAACAGCTAAAAGAAACATTACCCGATGCAAAACCACAAACATTTTTGCAAGCAATCCTCTCTCAACCTCAAGAAGAGGATGCTGAATTAACTTTCAGTGAAGAAATTGATGAACAGTTTGTCGAAAATTGTAAATTTTTAGCCTCTCCAGAAACCATTTCTGAAACAGATGTGGAACATTGGCGCGAACAAGAATTTTTAGTTGTCGCCCAAAGTTTAGATGGCGATTATCTAGCAGGCACCCTAGAGCAAACCTTTGTGATTCCTAGCTCCCTTTACAAAGAGGATATTGAGCAATTTGACAAGCAATTAATCGATTTTTTTATTGCCTACGAGAACAAAGAAATCACTTCTGCGATTTTACCAAAAGAATTATAA
group_2858		ATGGCAAACAGAAAGAAGAAACCACCATTTAATTCAACCATCATGCTGATTGGCGCATTAATCATTTTAATTTTAGGCGCGGTTGGCGTTAAAGTTCCTGATGCTTTACAAGATTTATTTAATGTTCAACCACAAACAACCACCCCTTCAAGCACACCAGCACCAAAAGGAGATAATCCCGGACCCATCGAAAATGGTAAAGCCACATTTTCAGCAGAGGAATTAAAGGATAACTCAAACGGCTGGATTACTTATCATTCTCTAGATCGTCTAAAACGAGCGACAGGCGCTGATGCGCTATTAAAACCCGCAATGGTCAATACAGGAACTTCCGCTAATAAAGATATTCGACCAGCTGGTTTCATTTCAGGAAAAGCTAATCATTCGCGTGGCCACCTA…
group_2556		ATGGCCTATATTGAAGTCAAAAATGAATACAAGCGTTACCAAATGGGAGAGACAACTATTACTGCGAATGACGGCATTTCTTTTGAAGTGGAAAAAGGAGAAGTAGCGGTTATTTTAGGCCCCAGCGGTGCTGGAAAATCAACTGTTTTAAATATTCTTGGTGGAATGGACAGCTGTGATGAAGGGGAAATTATTATTGATGGCACAGATATCGCTCAGTTTTCAGAGAAACAATTAACCACTTATCGACGAAATGATGTCGGGTTTGTTTTCCAATTTTACAATTTAGTCCCAAATTTAACGGCAAAAGAAAATGTCGAATTGGCTTCGCAAATCGTTGCGGATGCGTTGGATTCGACCAATGTTTTACAATCGGTGGGTTTAGGGGAACGTTTAGAT…
group_91		ATGAAGAAAACAGCGCTAATTAAAACAAGCTTACGTGAAATTAGACAATCTACTACACGATTTTTATCGATTATGGGGATTATTTTCCTTGGTGTAATGGTCTTTGTTGGTTTGAAAGCTACTGGACCAGATATGATTAAAACCGCGAATAATTATTACCAGAAAGAGCAGCTTCCAGATGCGCGAATAATTTCTACAATGGGACTGGAAAAGAAAGATTTAACAACACTACAGTCTTTAAAAGATGTCGAAACAGTTGTGCCGCGGTATACAATAGATGCCACGATTGGGCCGCAAAATAATGCAGTAAAATTGTTTGGCTATCGAAAAAATCAAGCAGGATCGGTTAACTATCAAGTAGTTGACGGTCGGTTACCTAAACAAACAAATGAAATTGCA…
yuaF		GTGTTAGAAGGTCTACCATTGGAAACGGTTTATTTTTATGCATTAGTGGGGAGCGCGGTCCTCGCTTTTTTACTAATTATTTTTGGGGATGTTTTTAATTTTGATGGACCGGTTGACCCAATGCTGATTATTCCATGGATTGCTTTTACCTCGCTGTTTGGGTACCTTGGGGAAGAATTAACAGCGGTGAATAGTTGGCTTATTTTAATTGTCAGTGGTATTCTTTCAACCATTATTGTTTTCTTCCTAAATTTTTATGTGTTGGTCCCTTTGAAAAATTCGGAGGCCACAATTTCTATTTCGGAAAAAGACATGGAGGGTCGTGTTGCTACTGTGATTACCCCAATTCCTGTCCGGGGAATGGGCGAGATTCAATTGAAGAGTGTCACAGGTTCGTTA…
group_5238		ATGTCAAAAAAGAATAAAGATATTGAAGTACGTGTTGAAGAAGAAAAAGCCCAATACAATGGAGCAAATGTTTTAATGAACAAATTATTTATTGGTAAAAAAGAAATCGGTCGTGTCATTCCGCAAAATGATAAAAAATTCATCATTGAAATTGATGGCAAGCAAGAAGGTACAGCAAAAAATCTGGACGAAGCCTTTGAAACAATTATTCGTCAATGGAATTTAAGTGAATAA
group_5589		ATGAACTTTAAAGAAAAAATTACAGAAATGGTTGAAAATGTTTACGATTTAGCACGCGATGGTAAGTATGATGTCAAAGTTGACTTAATTCCTCGTAAAAAAGGCAACATCAAAAGTGGTGTTAAAGTCACTTCTTCAAGAAATACAGCCCACAATATCAAATGGCGTTCAAAAAACTAA
group_15		TTGATGGTTATGAGAGCAGGGATTGATGTTGGGTCAACGACAGTAAAATTAGTATTTTTAAATAAACAAAATCAGCCTATTTTTACAAAATATGAACGCCATTTTTCAGATGTCAAAGCAGCAACGGAACGCATTTTAAAAGAAGGGCTAGCAAGGATCGGTGCAGACCAACCTGTGACAATGAGCATAACTGGCTCTGGTGGTATGGGGCTGGCTGAGGTATTAGGGATTCCCTTTGTTCAAGAAGTTATCGCGTGTACACGAACTGTTGAAACAATAATCCCAGAAACGGATGTTGCTATTGAACTTGGCGGAGAAGATGCAAAAATCACTTTTTTTGATGGTGCTTTAGAGCAACGAATGAATGGTAGTTGTGCAGGTGGGACAGGCGCCTTCATC…
nagR_2		ATGGTTCAAAATATACCAATTTATATTCAAATTCACGATAAAATCAAAGAAGATATTGAAAAAGGTGTCTGGAGTATCGGGGATCGTTTGCCCTCTGAGCGAGAATTAGCCTTGAAATTTGATGTTAGTCGAATGACCTTACGCCAAGCCATCCAGACTTTAGCAGACGAAGGGATTTTAGAACGAAAAATTGGTTCAGGAACGTATGTAGCACGTAAGAAAGTTCAAGAAACAATGACAGGTACCACTAGTTTTACAGAAATTACCTTGTCTCAAAATCGCGTTCCTTCTAGTCGGACGGTGTCTTATTTTGTAGCGAAACCTAGTTCTAGTGAGATGGAAAAATTACAACTAGGTCCAGAAGATTCAATTTTACGAATGGAAAGAATTCGTTTTGCG…
btuD_4		TTGAATCAACAGTTAGAATTACATTCGCTAAGTAAAAAGTACAAGAAATCAGAGAGCTATGCAAATGATAATATAAATTTGCGCTTTAATAAAGGTGAAATAACTGCCATAGCTGGACATAACGGCGCTGGTAAAACAACAATGTTGAATCAGATTATAGGTATAACGAAATCAACAAAGGGCTCTATAACATTTAATGGTCTATCATTTGCGAGAGATAGTAAAATTGCAAGAGAATATGTCTCTATGATGCCTCAACTACATGCTCCCTTGGCAGGTATAACGATGGCTCAATCTGTCGAGTCAATAATAAGAATAAGAGGAGGCAGTCAGAAAATAGCTGAAGAAGAGTGTATTAAAATTTTAAAAGAATTAAAAATAGATGGATGGAAAGATATA…
trxB		ATGTATGATGTAATTATCATTGGTGCCGGTCCTGCTGGGATGACGGCAGCACTTTATGCATCACGGTCCAATCTTTCTGTATTAATGATTGAACGCGGTGCGCCTGGTGGGCAAATGAACAACACTGCTGAGGTAGAGAATTACCCAGGCTTTGATTCTATTATGGGTCCAGAATTGGCCTATAAAATGTATGAAAATGTAGAAAAATTTGGTACGGAAAATGCGTATGGTATTGTGATGGGCATTGAAGAGCACGGATCCTATAAAGAAGTGATTTGTGATGACAAATCTTATGAAGCTAAAGCGGTAATTATTGCAACAGGCTGTGAACACCGAAAATTGGGTGTAAAAGGCGAAGAAGAATTTGCTGGCCGTGGTGTTTCTTATTGTGCTGTTTGT…
group_4025		ATGGATAAAGAGAAGCATTCATCAAATTTAGATATTAGTGTCTTTACTGAAATTTTTTCATATATGAGCCAATTGCTTTTTAAAGACCTAGACTTGGAGGATCTAAAATTAACCAAGTTAGACATGTTAATTTTATTAATTGTGGCAACAAATGAAGGAATTAGTATGACGGAGTTAGCCAACCAAGTAGGAACGTCGAAAGTTCAAGTGAGTCGCTCTATTGCGGGGTTAGAAGAACGAGCGATTGTTCAACGTCGCCATAATCAAGAAAATCGCCGCGTGGTTAATGTTTATACGACAAAAGAAGGCGAGAAGCTCTTTAAGCAAAAAGAAAATCAAGTAAAACAGCAACTATCTGAAACGCTTAGTGTTCTTTCCTTAGAGGATTATCAAGAGGTC…
malG		ATGGCTAAAGCAAAAAGTTACCAGAAAAAACAACGCACTGCACTTACCAGCGTTTACATCATTCTAACCATTTTAGCAGTTTTTTGGATGTTCCCCATTGTGTGGATTATCTTAACAAGTTTTCGTGGCGAAGGCGGTGCATTTGTTCCCTATATCATTCCCAAAACATTCACTTTAGAAAATTATAAAGTATTATTAACAAATCAGACTGGCAACTTCCCCTTTGTCCATTGGTTTTTGAACACCTTGTTCGTTTCCATCGCAAGCTGTCTGTTATCAACTTTCATTACAATCGCAATGGCTTATGCGCTGTCACGGTTGCGTTTCCGCTTAAGAAAACCATTTTTAAAAGTGGCGCTCGTTTTAAATATGTTCCCTGGTTTTATGAGTATGATTGCC…
group_498		ATGTTCAAGAAAAAGAAAGCCCAGACGTCATTTCGAGAGGTCTTTAAAAAAGGCGACTTCGCTACAAAACTATCTTTTTTAGTTATGGGTGCTGCAAACTTCGCCAACAAGCAGTGGTTAAAGGGAATCATCTTTTTAACAGCTGAAATTGGCTTTATCTATTGGTTAATCCGTAATGGTTTCCACGCATTAATGATGCTAGGAACACTAGGGACCCAACAGCAAGGATTAGTATATGATGATTCTTTAGGGATTGAAGTTCTAAAAGAAGGCGATAATTCAATGCTCTTATTATTATTCGGAATTGCAGCAATTTTAGTCTGTTTATCGCTAATCATTTTATATGTAATCAATTTAAAAAGCGCCCGTCACCTATATGAATTAAAGACAGCCGGCAAA…
cycB		ATGAAAGCGAATTGGAAAAAGATTTTAATGGGCGGTATCCTTTTAAGTGCTTCCGCGGTTTTACTTACTGCCTGTGGTGGCGCAGAAAAAACGAAAGCTGAAAATGAAAGCGGTTCAGCAAATAAAGCAGCTGGTGACGTAAAATTATGGGTTGATACTGAATATATGGGCGTCTTTAAAAAAGTTGTCGCCGATTTTGAAAAAGAAAACCCCAATATTAAAGTTAACTTAACTGCTGGAAATTCGGCAGATGCTAAAAAAGACATTGCAAAAGATCCTAAAGCTGCCGCAGATGTTTTCATGATGCCACATGATCAAATTGGTCAAATGGCAGAAGCTGGTCTGATTTACCCTAACACAAAATATGAAAAAGAAGTCAAAGAAAACAATATCGACTCG…
bbmA		ATGAACACTGCTGCAATCTACCATCGTCCAGAAAGTGAATTTGCTTATCTTTATACAGAAGAAACCATGCATATTCGTTTGCGTACGGCAAAAGGCGACATTGCCTCTGTCCAATTAGTGCAAGGAGATCCTTATCTTTTAGGGAAAGAAAAGTGGTACCAACAGTCGTTAACCATGGAGAAGTTAGTATCTACGGAGTTATATGATTACTGGTTTATTGCATTAAGTGCAAAATTTAAACGCCTTTCATATGCTTTTACTTTAGTAGGGGCGGATGGTTTGAGGGCGTTTTATGGCGAACACGGCATTTATCCTTTAGAAGAAAAGTATTTAGAGATGGCGAATAATTATTTTCGGATGCCGTATTTTCATGAAATCGATCGTTTTAAAGCACCTGAA…
mgtA_2		ATGATGAACAAAAAAACAATGGATATGAGAAAAGCAACCAAAGATCAAGAATTACGTAAATTGGCTTTGCTTTCTGAACGGGAATTAATGATGGAATTACGGACATCTGAAAAAGGACTCTCGAATGAAGATGCCGAAAAAAGATTAGAGGAATTTGGACCAAACGAAGTTTCTGCACAAAAGCCAACCCCAGCAATTATTTTATTTTTAAGTGCATTCAAAGATCCGTTTGTCTATGTCTTAGCCTTATTGATGGTCGTTTCAACTTTAACGAAAGATTTCGAAGCCGCTATCGTGATGGGCGTGATGATTTTAGCCAGTGTCTTGATTGCTTTTATACAAGAGTATCGTTCTCAAAAAGCGAGTTTGGATTTAAAAGAATTAATTGAAAATACCGCT…
pdhA		ATGGCAAAGGCTAAGAAACAAAAACCTATTGACTTTAAAGAGCTAATGGCTAAAGTCGACGCTGATTTCCCAACTTTCCAAATCTTGGATCAAGATGGAAAAATTGTGAATGAAGATTTAGTACCTGATTTATCGGATGAGGAATTAGTTGAATTAATGACACGCATGGTTTGGTCTCGTGTGTTAGACCAACGTTCTACTGCATTAAACCGTCAAGGACGCTTAGGATTCTTCGCGCCAACAGCTGGACAAGAAGCAAGCCAATTGGCAAGTCAATTTGCAATGGAAAAAGAAGACTACTTACTACCAGGTTACCGTGATGTACCTCAATTAGTACAACATGGTTTACCATTAAGAGAAGCTTTCTTATGGTCTCGTGGTCACGTAGCAGGGAACTAC…
pdhB		ATGGCACAAAAAACTATGATCCAAGCAATTACAGATGCCTTAGCTCTTGAATTAGAGAAAGACGAAAATGTCTTAATCTTCGGTGAAGACGTTGGTAACAACGGTGGGGTTTTCCGTGCAACTGAAGGTTTACAAGAAAAATTTGGTGAAGACCGCGTCTTCGATACACCTTTAGCTGAATCTGGTATCGGTGGATTGGCTTTCGGTCTTGCCTTGCAAGGTTACCGTCCAGTTCCTGAAATCCAATTCTTTGGTTTCGTTTTTGAAGTATTTGACGAAATCGTTGGTCAAATGGCTCGTACGCGTTACCGTATGGGTGGAACTCGTAATATGCCAATTACTGTTCGTGCCCCATTTGGTGGTGGTGTTCATACACCAGAACTTCACTCAGATAACTTA…
pdhD		ATGGTAGTAGGAGATTTCGCCATTGAACTAGATACAGTCGTAATCGGAGCTGGTCCTGGAGGATACGTTGCCGCAATTCGTGCCGCAGAAATGGGTCAAAAAGTTGCGATTATCGAACGTGAATACATCGGAGGCGTTTGTTTAAACGTTGGATGTATTCCTTCAAAAGCTTTAATTGCTGCTGGACATCATTACCAAGAAGCACAAGATTCTTCAACTTTTGGTGTAACAGCTAAAGGAGTCGAATTAGACTTTGCAAAAACACAAGACTGGAAAGATAACACAGTTGTAAAATCATTAACAGGCGGCGTTGGCATGTTATTGAAAAAACACAAAGTAGAAATTATTGAAGGCGAAGCATTCTTCGTTGACGAAAATACATTGCGTGTTATTCACCCA…
dhaM2		ATGAAAGCAGATATTTTACTCGTTTCACATAGCAAAATGATTACAGATGGTATTAAAGAGATGATTGAACAGATGAACGCCAGTGAAGAAATTACAATTCATTCACTTGGTGGTACATCAGATGGTTCATTAGGTTCAGATCCAATGAAAATCATTGACACGATTAACGAAGCGGACTCTGACCGAGAATTTTTAATTTTTGCCGATTTAGGCAGTGCCGTTTTAAGTTCAGAATTAGCTTTTGATATGCTAGAAGAAGACCAACAGAAACATTATCATTTAGTCGATGCACCATTGGTTGAAGGTGCCTTTGCGTCAGCAATTACTGCAGGTGTCTCAGATGATTTGACGCAAATTTTAGCAGAAGCTCAAAATGCTGGTAAGAAAGGGTGGAACTAA
mvaS		ATGACAATTGGGATTGATAAAATTAGTTTTTTTGTGCCCCCTTATTATATTGATATGACGGCACTGGCTGAAGCCAGAAATGTAGACCCTGGAAAATTTCATATTGGTATTGGGCAAGACCAAATGGCGGTGAACCCAATCAGCCAAGATATTGTGACATTTGCAGCCAATGCCGCAGAAGCGATCTTGACCAAAGAAGATAAAGAGGCCATTGATATGGTGATTGTCGGGACTGAGTCCAGTATCGATGAGTCAAAAGCGGCCGCAGTTGTCTTACATCGTTTAATGGGGATTCAACCTTTCGCTCGCTCTTTCGAAATCAAGGAAGCTTGTTACGGAGCAACAGCAGGCTTACAGTTAGCTAAGAATCACGTAGCCTTACATCCAGATAAAAAAGTC…
group_1092		ATGAGTTTGTATCAAAAATTTATTCAAAATGAACGTTTGCGACGTTTTTGCGTCCTTGCTTTGATTATTTTTGTGCTTTATTTATCCAGAAGCATGATTACAACAATTCTTTTAACATTTATCTTTACCTATTTAGCTGTTCGTTTGGTCCATTTTGTTCAACGCTATATGAAAATCCCGACGATTGTCATCGTTCTCTTAACCTATGCATTGGTTGTTTTTCTAATCTATTTAGCGATTACTAAATATGTTCCCGTTCTAGTTAACCAAACGACTCAAATGATTAATTCTGTAGTTGATTTTTATCAAAGTCCACATACAGATACAAATCAAGTATTGCAATTTATTGATCAATACTTGGAAAAATCTAACTTACTCTCTCAACTCCAGAATGGTGCT…
group_754		ATGCAATTTTATGGTGATTTAACCTTTTTAGGTGTTTATTTATTGGGTCTCTTTTTCATTCCCTCGTGGCGGAAAAAGAAAAAAGAACACGATTGGTTGCCGTGGATGTTTGGCTGGACTGTCTTTATGTTCTTCTCATATGTTTTATATTTAGAAATCATTCGTGGCACAGCCTTCTTTTTAATTCCCATTGCTTTTTTTGGCTTGTTTGCGCTCTTCTACTTCAAAGAAAAAAGGCGTTTACTGAATGGAACATTATTTAATATTTTTCTTGTGGTTCTAGCGACTTATTTAGGGATTACTGCGATTCGTACAAACAACTACTTTCTAATCACCTTAGCAATTATTGCCCTGCTGGCAATTTTTATCGCTTTGGCTTTAGGACTCTATGCCTTAATT…
cspLA_1		ATGGAAACAGGTACAGTAAAATGGTTTAACTCAGACAAAGGCTTTGGCTTCATCACTGCAGAAAACGGAAACGATGTATTCGTACATTTCTCAGCTATCCAAGGTGACGGCTTCAAAACTTTAGAAGAAGGTCAAGCAGTAACTTTCGAAATCGAAGAAGGTCAACGTGGCCCTCAAGCAACTAACGTTACTAAAGCTTAA
ribZ		ATGGAGAAAATTAAAAGTTACCAAGAGGATTCTGAAGTGCAGAAAAATCGTTGGTGGATCTTAGTTTCTGTGGCTATGTTTACCTTCATGTCTACATTAGATTCCAGCATTGTAAATATTGCTTTACCGACTATTTCAAAAGAAATGTCCGTACCCATGAATCAAGCGGAATGGGTCGTATCTATTTATTTAATGGTTGTCTGTGCTTGTTTATTATTATTTGGAAAAATTGGCGACAGTTTTGGAAAAATAAAAGTTTATCGAATTGGCACGGTTATTTTTACGATTGGTTCGTTACTTTGTGGCTTTAATCAATCGCTGAGCTTTCTATTATTTGCGCGAGTCGTTCAAAGTATTGGTGCTAGCATGACCATGGCGACCAATTCAGGAATTATTACG…
IMPDH		ATGGCGACGAAACATGATCAAATTTTAAAACATATTGAAGACTTACCAATTGGCGATCGAATCTCTGTTCGAAGCATTGCCAAAAGTTTAAGTGTTAGTGAAGGAACAGCGTATCGGGCCATCAAAGATGCAGAAAATATTGGGCTTGTTTCCACCATTCAACGTGTTGGTACGATACGAATTGAGCGGAAGTTAAAAAAACATATTGAAAAATTAACATTTGGTGAAGTGGTCCGGATTATTGAAGGGGATGTGTTAGGCGGTAGCTCTGGTCTAGACAAAGTCCTTAATAAATTTGTAATTGGTGCGATGACAGAAACCGCGATGACGCGATATATTACTCCCGGATCCTTAATGATTGTTGGTAACCGCCAAGGTGTGCAAAAGCTTGCTTTAGAA…
nrnA		ATGGACGTAGTAAAAGAAATTATGGCAGCAATTAAACAATATGAAACAATTATTATTCATAGACATCAAAGGCCGGATCCAGATGCAATTGGCTCACAGGTTGGGTTAGCAGAACTCTTAAGAGCGAGCTTTCCTGAAAAAAATATTTATCAAGTAGGCGGACCAGTGGAAGGCTTAGAGTTTTTAGCTGAAATGGACGTTATTACTGACGATGTCTATCGAGGTGCATTAGTCATTGTAACAGATACTGCAAATGCTCCACGAATTAGTGATGCGCGTTTTTCTTTAGGCGATCAATTAATTAAAATCGATCATCATCCGAATGATGAACCTTATGGAGATTTAGTTTGGGTGAATACAAATGCAAGTAGTTGTAGTGAAATTATTGTTGATTTTTGG…
group_4844		ATGTTACAGCCATATTTTGCGTTTGGAGTGCCGCTATTTTTACTTGTGCTCTACTTACTCTTTGCACTGATTCACCGTCAAACAACGATTCATTATTTACGGTTTATTTTGTTACTTATTTCAACATTTCTCATGGTTTTTAGTTTCCAAGTATTGCAAGAATCATGGACCATCAACCCTGAAACGTTAAAAGATGCCGCTTATTCTCCGCAATGGTTATGGATTCCTTTAGGTATCGGGTTAATCCTCACACTTTACAACGCTTGGCACGGCCTTCGTACAATGATAAAATACAAGACCGATAAACATTAG
group_830		ATGGCAGTATATAGCGAACCAATTAAATGGGCAATCATTATTTTCCCGTTTCTAGCATTTTTTATTTCTGGGGCATTATTAATCTATGAATACCGCAAATATGGTTCATTTGTTTGGACACGAGCAATGATTTTGTATTCATTTGTTTTTTATTTATTATGTGCCTATTTCTTGGTAATTTTACCGTTGCCATCTCGAGCAGAAGTGGCTCAATACACAGGACCAACAATGGAACTGCGGCCTTTTCATTTTATTTCAGGGATTTTAAACGAAACTGTTTTTTCGATCAAAGATCCTAGTACGTATTTGCCAGCATTAAAACAGCATGCCGTTTTAGAACCACTGTTTAATGTTTTATTAGTTTTACCTTTTGGTGTGTATTTACGGTATTATTTCAAA…
cshB		GTGCCTTCATTTAAACAATTTCAATTTCAACCTTTTATCAACGAAGCACTCGCAGAAAAAGGGTTTGAAGAACCAACAGAAGTCCAAGAAAAATTAATCCCAATCATTAAGAAAGGGAAAAGTGTTATTGGACAATCGCAAACAGGAAGTGGAAAGACGCATACTTTTTTACTTCCATTAATGGATAAAGTTAAGCCAACTATCGACGAAGTACAAATTGTGATTACTGCGCCTAGTCGTGAATTAGCCAATCAAATTTATCAAGAAGCGCAGCAACTGGCTCGTTTCAGTCAACCAGAAATTCGAGTGTCAAATTTTGTTGGCGGAACAGATAAACAACGTCAATTAAATAAATTAAAGCATCAGCAACCTCATGTGGTGATTGGTACACCAGGGCGT…
alaS		ATGAAAGAATTAACAAGTAGTCAAGTTCGCCAAATGTATTTAGACTTCTTTAAGTCTAAAGGACATTCAGTAGAACCAAGCGCTTCTTTAGTACCAGTAAACGATCCAACATTATTATGGATTAACTCTGGTGTTGCAACCTTGAAAAAATATTTTGATGGCTCTGTTGTGCCAGAAAATCCAAGAATTACGAATGCTCAAAAATCTATTCGTACAAATGATATTGAGAATGTTGGGAAAACGGCTCGTCATCATACAATGTTTGAAATGTTAGGGAACTTCTCAATTGGAGATTATTTTAAAAATGAAGCGATTCACTGGGCTTGGGAATTTTTAACTGGTGCTGAATGGCTTGCTTTTGACCCAGAAAAATTATATGTGACTGTTTATCCGAAAGAT…
trmK		ATGAATGAAAATCAATTATCAAAACGTCTCGCAACGGTTGGTGATTTAATCCCTAGAGGAAGTCGCTTAGCAGACATTGGTTCAGACCATGCTTATTTACCAGTTGCTTTAATGTTAGAAAATAAACTGTCTTTTGCTGTGGCTGGGGAAGTGGTGGAAGGCCCCTATCAATCTGCCAAAACCCAAGTCAGTAAATCCAATTTGACGGATAAAATTATCGTACGTTTAGCGAACGGGCTAGATGCAATTGAACCTGAAGATCAAATAGACGTCATTAGTATTTGTGGAATGGGCGGCACATTAATCCGAGATATTTTAGAAGCTGGACGCAAAAAAAATCGTTTAACAGGGAAGGAACGCCTTGTTTTACAACCGAATATTGGTGAACCAACTTTACGC…
group_974		ATGGCTGTGAACGGTAAGACATTGATTCGACGCTTCAATGACTATTGTCCCGAATGGTTAGCAGAAACGGGAGATCCTGTGGGCTTGCACATTGGTACATTAGATAAACCAATTGAAAATGTGATGGTTACCTTAGATGTTCGTCCTGAGGTCGTTGCAGAAGCAATTGAGAAGCAGGTTGATTTAATTATTGCGAAACACCCACCTATTTTCCGCCCAGTTAAGCGATTAACCACAGATAATTTTCAAGAAAAAATGTACGCTGATTTATTAAAACACGATATTGCTGTTTATGCAGCGCATACTAACATGGATATTATTGACAATGGGCTAAATGATTGGTTTTGTGAATTATTGGGAATTAAACAGACCACCTTTTTAACTAAAACACATACTGTT…
pepT_1		ATGTATGAAAATCTATTACCTCGTTTTTTACGGTATGTGAAAACAGAAACACGCTCGGATGCAACTAGCACAACGACACCATCAACACAAACACAAGTAGCCTTTGCACAAACCTTAAAAAAAGAATTAGAAGAATTAGGGATGAGCGATGTTATTTATAACGAAACAAATGGTTTTGTGATTGCTACGTTACCTAGTAACGTGGAGAAAGACGTTCGTTCAATCGGCTTTATTGCCCATATGGATACCGCTGATTTTAATGCAGTGAATGTTTCTCCGCAAATTGTTGAGAACTATGACGGAGAATCAACGATTCCTTTAGATAAAGAAGGCAAATTCACTTTAAACACGAAAGACTTTCCTAACTTAAAAAATTATCGTGGTGAAACACTTATTACA…
group_5838		ATGAAAGGAAAAGTAAAAATTGGCTTAAATATGTTGTTAATGATTATCGTTTTAGGCGTAATCTTTTATGTCATGGATAATTCATTAAGTGATATTTTTGCTCAACTGATGGAAACGAGTTGGCTGGTGCTGATTGCTGTTATTTTTTTTGGAGTAGTTTATCAATTTGCAGAAGGGCGCTCAATCAAGGAAATAGCTCGTTATTTTAACAAAGACTTTACGACAGTGGATGGTTTTTTTACTTCTTGTTATGTAGCATTTTATCGGATTATTTCATTTGGCACGGGAACCTTGCTTTCAGAAATTTATTTTTATAAGAAAAAGGGAATTCCTGTTTCTAAAAGTGTGGGGATAACGGCATTACATATGATTATGTACAAAGCAGCCGTGATTTTTTTA…
moaE2		ATGATCGAGTTGGAAGAAGCACGAGAGAAAATGACCCAACATATGAAGAGTCAATGTGAAACAGAAGAAGTGGCGCTGCTTGATTCCTTGGGACGGATTAGCGGAGAAACCATTTTTGCAGAGACAGCGATTCCTCATTTTCCTCGTGCCGGGATGGATGGGTATGCCGTTCGTGCAGTAGAAACACGAGGTGCGACTGCTGAAAGCCCAAGTTGTTTAAAAGTCGTCGGTTCTTTAGTGGCAGGGGATTCCATGTTTTATTGTAATCAGACGAATAACTGTGCGATTAAAATAACAACAGGTGCTTTTATTCCAACCGATTTTGATGCTGTAGTGCCACAAGAATGGACGGATTTTGGGCAAGACCATGTTAAAATTTTTCGCTCTGTCACTGCGGGC…
group_4215		ATGAAAACAGGAGAAATTATTGCAATAAATATTAGCCCGCGAAGAGGCACACAGAAAAAGGAAATTCCTGAAGTCAACTTAATTAAAGGTTTCGGATTAGAAAATGATGCGCACGGCGGTAATTGGCATCGACAAGTCAGTTTGTTATCTTTTGAAGAAATAACGGCTTTCAATGAAAAAGGAGCTCGGGTTGGCAATGGTGCTTTTGGGGAAAACATAATCGTCTCAGGGATTGATTTACGTCAATTACCTGTTGGAACGAAAATGAAAATAGGCGATTCCGAATTGGTGGTTACTCAAATTGGGAAAGAGTGCCATAAACACTGTCAGATTTACGCGCGAGTGGGCGATTGCATCATGCCTAGAGAAGGAATCTTTGCAGTTGTTGTGACAGAAGGT…
modA		ATGTCTAAACAAAAAAAGGCTGTGTTCCTGCTTAGTTTATTCAGTTTAGTTGCCCTAATTGCTGCATGTACAAATCAGCCGCAAAAAGAAACAGTTTCAACAAAAAAAGAAGAAATAACCCTTGCGGCAGCAGCTAGCTTAGAATCAGTCATGGAGAAGAAAATTATTCCAGCCTTTGAAAAAGAGCATCCAGATATTCAGGTAACTGGAACCTATGATAGTTCTGGAAAATTACAGATGCAAATTGAAAAAGGCCTAAAAGCCGATGTATTTTTCTCAGCTTCGACAAAACAAATGAATGCATTGGTTGCAGAAAAACTAATTAATAAAAAAAGTGTCGTTCCTTTATTGGAAAACCAGCTCGTTCTTATTGTGCCTAACCAAGATCAAGCAAAGTGG…
cadA		ATGCAAAAGAGTTATAAACTAGAAGGACTTGATTGTGCAAGTTGTGCAGACAAAATTGAAAAATCTGTCCAAAAAATTCACGGAGTAGAAAAAGCGCGTGTGGACTTCATGGCTGAAAAGATGACACTGGAAGTTGAATCAGGACATGATTTAGAAGTCGAAAATGAAGCGCGTGCAGTGATTGGTAAGTTAGAATCAGATGTCAAAGTTATTTCTTTAAAAGATGTCAAAGAAGAAGAGGGACGTAATCCAAATAAGAATCGCTTAATTCGTATCATTATTGCATTTGTTTTATTTTTAGCACTTATTATCATTAAACCAAGTAATAATTGGGTTGCTTTGGCATCTTATTTAGTCGTTTATGTCTTAATTGGTGGCGACATTGTCAAACGAGCGGTA…
zapA		ATGGCATCAAATGAAAAAACACGATATAAAGCAATCATTGCAGACCATACGTATACAATTATTGGCCAAGAGTCAAAACAACATATGGATTTAGTCACAAAAATTGTCAACGAACAACTGGCGGAAATTAAACATCTTTCTCCGCAAACTGATACGGAACAAGCTTCTGTTTTATTAGCAATTAATGCAATTTCAGATCAACTAAAAAAACAAGAATATGCTTTAAAATTGGAAAAACAAGTAGCAGATTTAAAACAGAAAACCATTCGTTTGGCTGAATTAGAGAATCGTGTGCGCCGAATGGAAATTATCGAAGAAGAAGCACGAGATGTTTTGAAAAAGAATGGACAAGAAGATGTAGAAATTCATAATCATGTGGAAGCCCAACAAATTTTGAAT…
group_4928		ATGTTAACAATACTTATTTTATTACTTTTAGCCTTTGGATTTTATACAGGAGCTAAACGAGGCTTGATTTTACAAGTGCTCTATTCGGTAGGTTACTTAATTTCATATTTTGTTGCTCGTACCTATTACAAAGAGGTCGCTTCTCATTTAGAATTGTATATTCCATATCCATCGGTTACGCCAACGTCAAAGCTTGTCTTTTTTAATCAAGAGATTTCTTTAGACTTGGACAAAGCCTTTTATTCAGCGGTTGCGTTTCTATTATTGCTGTTTGCAGGCTGGTTGGTCGTTCGTTTTTTAGCTATCTTTTTACATGGATTAACATTTATTCCAGTTTTGAAACAGGTAAATGGACTATTAGGTGGCGTATTAAGTGTTCTTGTGTTATACGTGGGTCTT…
mutS2_1		ATGAATCAGCGTATTCTATCAACATTAGGGTTTGATAAAGTAAAACAACAGTTGTTGCAATTTATTGTGACAGCTCAGGGGACAAACGAAGTTTCGGAATTATTACCAATTGCTGATGAAAATAAAATTCAATCATGGCTAAATGAAACACAGGATGGTTTAAAAGTTCAACGATTACGTGGTGGAATCCCCATTCCTAAATTAGAAAATATCCAACCACACATGAAACGGATTGAAATTGGTGCGGATTTAAATGGCATAGAATTAGCACAAGTAGGCCGTGTCTTGTCGACTACTTCAGAACTGACTCGTTTTTTTGATGAGTTAAGTGAAAATGAAGTTGATTTTGAACGTTTATATATGTGGCGAGAGCAACTAGAAGTTTTGCCTGAATTAAAT…
trxA		ATGACACAAGCAATTACCGATAAAGATTTTGCAACAGAAACAGATGAAGGATTAGTCTTAATCGACTTTTGGGCAACTTGGTGTGGCCCTTGCCGTATGCAAGCACCCATCTTAGAACAATTATCTGAAGAATATGATGAAGACGAAGTGAAAATCGTCAAAATGGATGTGGATGAAAATCCTGCAACACCAGCAAGTTTTGGAATCATGAGCATCCCAACATTGCTATTGAAAAAAGATGGCGAAGTTGTTGAAAAAGCAGTCGGTGTTCATACAAAAGACCAATTGCAAGCAATGATTGCCAAACACTTATAA
uvrC_1		ATGAACGAACGAATAAAAAATAAATTAGCACTGCTTCCTGATCAACCTGGTTGTTATTTAATGAAAGATAAAAACGGCACGATTATCTATGTTGGGAAAGCCAAAATTTTGAAAAACCGTGTCCGATCTTATTTTCGTGGTAGCCATGATACTAAGACAGAACGATTAGTCAGTGAAATCGATGATTTTGAATATATTGTGACAGAATCGAATATTGAAGCACTTTTATTAGAAATTAATTTAATCCATAAAAATAATCCCAAATATAACATCATGTTAAAAGACGATAAAACCTATCCTTTTATCAAAATCACAAACGAAAAATATCCTCGTTTAATGATTACTCGAAAGGTTTTAAAAGACAAAGCGTTATATTTTGGCCCATATCCAGATGTAAAT…
yhaP		ATGAGTAAATTTTGGATTATTGCGACTGATGTCTATAAGAAAAATGTGAAGTCGCTGTCTTTCTTAATCATGATTTTAGCGCCATTTCTTCTTGTAGGAATTGTTTACTTAGCGGGCTCTCTAGCTAGCGGTTTTTCAGGAGATACTACCATTGGTCTGGTTTCGGAAAATCAAGCGCTCGTTAAAGAGTTGACAAAGAATAAAACAGAGGACTTTTCTTTCAAAGCTGTTTCTTCTGAGAAAAAGGCCCAAGAACAATTAAAAGACGAGAAAATTGATGCCTATTTACTTTTGGACACTACAGATAATCAGATTTCTGGTCAGCTTTACTCTGAACGCTCTTTAGGAAATGCAACCGAGATGCTAATTCCTCAAATGTTAAACCAATTACAAACAATG…
group_4216		ATGAAGATTACATTGACACGAAAAACATCAGCTTGGGGCGCATTACGCTATTTTACATTTTATAAAAATGGTGTGCATCAAGGGAAACTTTTTACTAATGTACCTATTGAAATTGAGGCTGATCCTGGAGATGTTTTAACGTTCTATGAAGGCTGGTTCCAATTTTATCGGCGCATTGAAGTTACTGAAGATACCAAAGAAATCACGATTATCAATTCTAAAAAATTGCAACATGTTTTTTATACCTGTGTCGTCTTATTTTTAATTTTAACGCTATTATTCCTTTCCGCACAGAAACTTTCGACGTTTATTATTGCTGAAATTTTAATTTACTCTGGTATTCAGTGGCTGTTCCGGCAACAAACCTATCATTTTACTGTCAAGAAAAAAACGGAATCC…
gdh_1		ATGGACGCAAAACAATATGTTAAAAATATTCAAGAAAAAATTCACCAATTAGACCAAGGTCAAACAGAATATTTACAAGCAGTCGATGAGTTTTTACCAACCGTAGAAGGTTTTTTAGAAAAAAATCCTCAATACATTGAAGCAAATGTTTTAGGTGTCTTGATTGAACCTGAACGTATTTTTCAATTTCGTGTGCCGTGGCAAGATGACCAGGGCAATTGGCATGTGAACAGAGGCTATCGTGTCCAATATAATTCAGCGATTGGACCATACAAAGGTGGTTTGCGGTTTCATCCAAGTGTGAATTTAAGTGTGATGAAGTTTTTGGCCTTTGAACAAATTTTTAAAAATAGTTTAACTGGTTTGCCAATCGGTGGCGGCAAAGGCGGTAGTGATTTT…
pgi		ATGTCACACATTCAATTAGATTATTCCAAATTAGCACCATTTGTTGCTGACCATGAATTGGAATACATGCAAACACAAGTCACTGCAGTGGACAAAGCATTACGTGAAGGTACAGGAGCTGGTAATGATTTTACTGGCTGGATTGATTTACCAGAAAACTATGACAAAGAAGAATTCGCGCGCATTAAAAAAGCAGCAGCAAAAATTCAATCTGACTCTGAGGTATTAGTAGTCATTGGTATCGGTGGTTCATATTTAGGTGCCCGTGCAGCAATTGAATTTTTGACACATTCATTTAATAATCTATTATCCAAAGAAGAACGGAAAGCGCCACAAATCTTCTTTGCTGGAAATAGCATCAGCTCAACTTATTTAGCTGATTTAATCAATGTGATTGGT…
group_5524		TTGAAAAAATGGTTAAAAATAAAGAGAGAAGAACTAGGATATACTCAAGAAAGTTTTGCAAAAAAAGTAGGGATTGCTAAGACCACATATTCATCATATGAACAAGGACATAGAAATCCGACAGTACAAACTGCAAAAAAAATGGCAAAAATATTAAATGTTTCATGGACTCTTTTTTTTGAAGAGTAA
group_4997		ATGCCAGAAAAAAACATAGGATTTTTTAAAGAAGGTGACATTATCGAGATTTCAGGAAAGCCAGAAGGTATCGTTATTCACGCTGATTCAGAAACCTTCATGTTACGGCCATTTAAAAGTAGAGGTAATAAAGGACGCTTACCAGTGTTGGGCGCATTTACATTAATATACTCAAACGATGTAAAACATTACAAAGATTGTTACTGGGTCAAAGCAATGTCTGAAAAAACAAAGTTTGAGTATAAAAAAGAAGAAATATTACCTATGAATTTGAATTAA
group_5357		TTGAAAGCTAAACACGACATTCCTAGTGTAAATGGTTTTGATATTGATCCTATTCAGCTAGCACATGATTTAACTATGCTAAAGCTCTATAAATCTGATTTTGAAATTCCAGAACATAGTGATGAGCTTTACGAGTTATACATTAGTCAGCTAACCCCTATAAGGGAAGAAATTAATGATAGAACCAGATTTGATTTATTTAATTCAAATTCATAG
group_5645		ATGCCAGAAAAACAAAAAGTAATTGAAAAAGAAATTATTCAAGAATTAAAAGAAATAAAGTATTTGCTCCAAACTATTGCGACTAGCTTGGAGCAAACGACTGAAAGTCGAATAAATGAAGTATTGGACAATCAATACGGTAAGCTGCTTGGACTTTTTAATAAATAG
group_5409		ATGGTAAAGCAGAAAGGATTGCAATATTTGAAAAAATATCGTAAGAAATCATCTTTTACACAACAGCAATTAGCAAAAAAATTAAGTATCTCTATTTCTCACTATGTAAAAATTGAAAATGGATTTACAAAACCAAGTTATGAAGTAATCAAACGAATGAAAGAATTTTATGGAAAAGATTTTGATACTAATCAGTTATTTAAATAA
yycJ_2		ATGATTGAAATTAATATACAAGGATCTTCATCTGCAGGTAATAATTATTTACTTGCAGATGGAAACTCATCCTTAATGTTAGAAGCAGGATTAAAGCCTAAAGATATTATGAAACAAGGTATTAATTTTTCAAATATTCAAGGTTTACTTGTAACACATGAACATGGTGACCACTCAAAGTATATCAATGATATTTTACTCGCTGGAAGATTTGATGTGTGGGCCTCACGAGGAACTTTAGAAGGATTAGGTATAAATAGACGGTCACATATTTTAAAAGCTAACCAGCAACAGAAAATTGGTGATTGGTTAGTTAAACCTTTTGCCACTATTCACGATGACAAAAAGGCACGGGCGAGAGAACCACTGGGCTTTCTTATTCTTTCACCTAGTGGAAAG…
group_4820		ATGAGTATTGCATTACCAAAACAAAAACATTTAAGAGGTCCGTTACTTGATTACCTGAGAATTGCAGAGGATAATGGCGATTTGTTTGCATGGAGAAAGGCGTGCGAAATTGGGCGAGAAATATTCTCAGGTGATTTTTCAGACAATGCTAAACCATTAATTGTTATATACAAAGATGGATCTTCAGAAGTATTTAACACAAGAGCTGATGTAATTTCAGCGTGTCGAATCGGAAATGAAACTTTGCGAAAATGTTTGGAGACTGGCAAACAAGATAGATTGGGTCGCTGTTATGACTATGCCATTTTAGAGTAG
group_3407		ATGTTAGACCAACACGGAAGAGAGATTTTGATTCAGGAATATAAGTCTGATTTAAAAGACGCAAGTCGTCAGCATCGACGAATTGCAAAGAAGAAGTATCAAATTGAAAAAAATGGCAGATTAGAAACAATTGATGACCGCACTGCAGAAGATATAAAGGAACAGTCCATTTATGCTGAAATTATTTCATCTACCAAATATGCGTTATATTGGCTTGAACATGGAATTGAGCGACCTCTTGATGAGGAGGCAGCAAAAAAAATACCTAAATATCGCAGAGATAAACATATTACAAATATGGATAAGATATCATACGAAATTTATTGTAACCAGTATGAATCTGCACGTAATTACCCTATTACTGAAGAGAAACAAGAGATGTTGATTCAACTTAAAGAG…
group_5187		ATGAATTACTGGTACATAAGTTTAAGTAAAAATTACCCACCAAAAATAACTAGACAAGTTGAACTTCATCGACACTATGCTGTTGTTGAATGTATACAACGTGTAAATAAAAAAGAAATGGTAGCTCTAGAATTGAATTTTCTAGGTTATGGATTTTATAAAGACAATCACATTCAAGAAAATTTAACACATAAAAAAAGGAGTGTTCATTATGAAAGAACTAATCAAAGTATCAGTCAATGA
group_2441		ATGAAAGAACTAATCAAAGTATCAGTCAATGAAAATGATGAACAGTTAGTTAGCGGTAGAGAGTTACACGAATTTTTGCTGGTTGGAACGCCTTATAAACGATGGTTTGAACGAATAACAGAATATGGATTTGCTGAAAACGTTGATTTTACCGTGATTGCCAAAAATGTCCATGACGAGACAGCTTTTGGTGGCGTTCGTACTGTTACTGATCACGCTATGACCTTAGATATGGCTAAAGAGATTTCAATGATTCAAAGAACTGACAAGGGTAAACAAGCGCGACAATATTTTATTCAACTAGAAAAAGCTTGGAATAATCCTGAGATGGTCGTGCAACGCGCCTTACAAATTCAAACAAAAAAAGTTGAAGCTCTACAATTAGAAAATGAGCAATTG…
group_4078		ATGGAACTTAAAACATTACGTGCTTTAACATTAAAACATATCAATCTTTCAATCAACATGTTAAACAATCCTGGATTGTTTAACACAAGTGATAGTTCATTTAATATTTTAATAGAAGAACAAATATTTATTACTCTAGCTTTTGTAGGAAGTTTTTTAGAACGATCAAATAAAAACATCTACAAAGATAAAACATTACTTGGTTACAAATATCTTTGGAATTATAGCAAGCATGGAGAAACACCTTTTAAATTTGTTGCTTTAGATGTAAAGCCAAGTTTTACCTTTCCCCTAGTTATTACTAAAAAATTTATTTTTGGAAAAAGCTATTGTGTGTGGGATGAAATGCCATTTGATGATGACCCCCGAAATAAAAAACAGTTTGCCGCTTACCAAGAA…
group_2018		ATGTCAAAGAAATATAAGATTATTGATACCCTTAGTCGTGTTGAATTTGGAGAATTAAAACAATGTGAGTTTGAATCCTACAAACAATTTGTAAAAAAATATAAATGGTTTGAAAACGTCTTTTTTTCCTTTGAGTTAGCGAATAAATCGGTGAAACAATTCAAAGACTTTGAAAAACACATAAATTCGAAAGAAAATAAATATGATATAAATGAAATTCACACAACTGGGCTATACCATATAACTAGCTTGGTTTTATTTCTAAGATTATTTATCGACAATTCAAAAAGTTACTCAACCAAGGTGTCTTCAGAGTGTAAACTATTCATCAAAAAAACAGAGAAAAATCCAAGTATAAAAATACTGAAAGCTTTAAGAGATTATTCTCAACATTACCAC…
group_5656		ATGAATAAAGATGAGAAAAACAAACGTAGATGGGAAGACGTTCCCAAATCAAAAAGTCTAGGTTACCCAGATGAAATGACAAAAAAAGAAATAGATACATCAAAAAAGAAAGATAAAGATTTCATGCAGCAATTGAAAAAGTCTTTAAAAGAAAAAGAAGAGTAG
group_4542		ATGCAAAGAATGAACTTTTCTAGTCTTATAGAAACTTTTGCGGTTGACTTTCAATTAGTGTTGCCTTCAGTTGAAGGTGCTGGTAAATATATTCACGGCGAATGGTTTCCTACTAACGAAGAACCCAAAACTGTTTCTGGGGCGATTATCCCATACGACAATCGGACGATTTATCAAAGTGGCGGAACACTCACATCTAGCGACAGGCAACTTGCTTACGTTGGTTCGATTCCTTTAGGTTCTAAAATTATTGACATGGGAAAAGAGTACAAAGTAGAAAGCGAAGAGCCATATGCGGAACACTATGCAGATGTGAACCTTTACAGATTAAAGGCGGTGACCAATAATGCCGCAAATTAA
group_1141		ATGATTGAAAAAATTACAGATGTTAATGTAAAAATTGACATTATGCATCCACAGCCCATTGTTGGATTAGGAAATCCAGCAATTTTTGTTCAAGGATCTACTCAAAACTATAAAGAATATACAAGTTTAGAAACATTAGCAAAAGATTTTGCTACAACAACTACTGTTTATAAAAAAGCAGAAACTATTTGGAAACAGGAAAACAAACCACAAACTATTGCAGTAGTAACTTTTGTAGCAGACAAACCTTCTGAACCAGAGCAACCAGATAGCTTAATTGCTGGAAGTGGAATTATCGCCGCAGCTACAAGTTACTTTTATAATGATTGGCATTTTGCATTATTAGCCAACTTTGTCGAGGCAGATGCTTTGGCACTATCAAATTTAATTGAAGAAAAC…
group_4370		ATGCAAAGCATGACAACTTATGATGCCAAAGAGGTATCTACTATTATTGACAATGTCGTCCAATTTGGCTTTCAAGATGGTGACATGGTATCTTTTTCAAAAGATAATTCGTATATTGAAGTACAAACAGATGCTCAAGGACAATCTAGTGCTGCGAAGAACAACGATAATTTAGGGACTTTTACAATTAACTTGTCTCAAAACTCACCATGTAACAAACAGCTGATGGCTTTAGCTAACGGTCGTAAAGAATTTGCAATTTCTGTGACACATTCAACTGAAAAAGCATGGGCATCAAAAGCCTATATTGAAAAAACGCCTGATGGATCGTTTGGTAAAGGCGTTCCAACTCGCTCTTACACGATTAAAGCATTAGATTACAAACACGAATATAACTAA
group_4776		ATGGGATACATTCAGAGTGGTAAATCTAAAGTTGAGATTGTAAACGTCAGTGAGACTGTAACCAGTGCTGCTAATGTATCTCAATATCCTGTTGAATCAGGAGCACCAATCACTGACAATATGATGTATACAGGCGGTCCAGTCACAATTAGTGGCTGGATTCTCGCTAAAAATGGTAACGCTGCAGAGCAAGCTTACAATACATTAGTTGCATGGCAAAAAGATGTTCGTTGGATTATTTATCGAGGCAGATCATATTTTAAAAATGCAGTTATACAAGATATCAGTAAAGGGTATGACACAGTGGAAAATGGTTTCACTATAACAATTACGTTACAGCCCATACGTGTAGCTAAGACTATTTGGGAGAAGATTCCACAACCGCCAGTTGCAAAACAA…
group_1822		ATGGGAAATACGCAATGGCAACGATTATTACAAATTGAAATACACGACAAGAATGGGAAGAATCGAGTTCTACTAAGAGCTGATTCAGGCAGGTTGGATCGGTTAGAAATTCACTTTACAGCACCTTTTTCTGATTCACCTAATCCATCTGAAGTGAGTGTGACAATATACAATTTAAATAAAAAAAGTATTGATTTTATTAAGAAAGGAAATCCAGTCTATATCCACGCAGGATATGCAGGTACTTCAAATGGAGTGATTACGTCAGGAACGATAGCAGAAGTAAAACCCTCTGTTCTAAACGGAGTAGATAGAGCAACAACATTTACTTTTTTAGAAGGTAAAGATTACTCGGAACAAAAAGAAGTAAATATTACTTTTAATAATGGAACGGATGCT…
group_4699		ATGAAAGAAACTGACTTAGCTTTTTTTCGATCATTTAAAAATAGAATTTTAAAAGAAATTAATGTTATGCAACTATGTCGAGTTGTCACTGTAAAAGGTGCAAGAGCTGATGTTCAGCCAATGGCATTAAAATCAGATGGAGGCAAAAGAGCATTAATACTAAACGCGTTGATCACTAAGCATTGTCAGTCTGATATCTCACAGGGAGCGGTTGTAGTAGTAGTTTTTTGTGATCGTGACATAGATAATTATAGAAGTTCTGCTGATTATTCATTATCATCTGATAGAATGCATAGTCAAAATGACGCTGTTATTATGGGGGTGATTGCTTAA
group_4603		ATGAGGGATTTGAAAATAGTCAATGGAGACTTATCATTTATTGACTATGGAATTTTACTAGTTGAAGGAGATTTAGAACTTGCACAAAGTGTATTCATGATCTTATCAATACGACTAGAAGAATTTAAATTAGATACATCCGTTGGTTTAGAAAGTGATAATATGTTTGGAAAAAATTACAATGAAGATTACTTGAAACAAGATATTACAGAAGCGATTTTAGATCAAGAACCTAGAATTAATAGTATTGAAAATATAGAAATTGTAAGAAACAATAGACAGTTGAATATTACAGTGGAGATGCTATCAACATTAGGTGATGAAGTGGAGGTGGTAATACGTGCTTGA
group_898		GTGCTTGATGAAAATGGATTTAAAAGAAAAACATATGATGAAATACTCTATGATATGTCTGAAAAGGCAAAAGCCTTGTTTGGTTCGGATGTTAATGTTTCAGGACATTCTGTTCTGGGTATCATTATTCGTATCGTTGCATGGTTTTTATCTATATCTCATGAACTAACTGAAAGAGTTTATTATAGTGGCTTCATAAGTCAAGCTACAGGGGTTTCATTGGATCGTTTAGGTGCGAATAGTGGTATCTATAGGAATCCAGCTACAGTTGCAATGGTTGAGCTGGAGTTCTCAGGAAAACCTGGTTACATCATTAATGAAGGCGTACGTTTTTCAACAGAAAATAAAGTTATGTTTCAGATGATTGATATAGTCAAAATTGATGATAATGGATTTGGG…
group_3079		GTGACCAAAAAGCTTAGAGATTATTTACCAGATCTATTCAATCGCGAAAATTCAAATATTTCTAAACTTCTTGAAATTATTGAGTTTGAAATTAAAGACTTGACTGATTTGCTGAACAAAGTAGCAAACTGGCGATCGATAGATGAAGCACGAGGGAAAGGATTAGATGAATTAGGTGCTAATGTTGGACAAGCGAGAGGAAAAACGACTGATGAAATATATAGAGTATTGATTCGTGGAAAGGTAGCTAGAAATACAAGCGATGGATCAATCGACAAAATGTTACATGCAATTGCGACATCTTTAAATTGTCATCCTAGTGATATCCATATTATATCAGCTAATGAGACGGTAGATGAAAAAGAACCTGCTTGTGTAATCATAAAAAAAGCTCCTCTT…
group_4554		TTGGAGTTAGAGCAAAAAGTAAAAGAACATGAAAAACGTCTTGGTGATCACGATAGAGAAATAGGTCGTTTAGATAGACGAACGATGACTTTACAAGAGCAACTTAATGCAAATTTAGTTAGATTAGATGAGTCAAATAAATTCTTACGTGAACAAAATATGAAGCAAATGGAGCAAAATAGTGAAATTTTAAATGCTATTTTGAATAGAAATAGTGAAGCAGACGAAAGAAAAGACGAACTAAAAAAACTTAACACTGAAAATATATGGAAAGTAATACTAGCTATATTTGTTTCTAGTGGAGCAATAACTATTTTATTTAACTGGTTAAGCACATTTTTAGGAGGCACCAAATGA
group_2929		ATGGATTTTATTAATTTAGAAAAAGCAATTTTAGATATTAATAATCTACATAGTTCGATTTCTAAAAGTTATTTTAAACAGGATTCAATAAATTTAAGAACTGTTTGTGTAAAAGATGTAGTTGATGCAGAAACGGGGAAGATTACAGAGCATTTTTTGAAGTATATAGATGATTACTACTATCAATTAAATATAGCATTAGTAAAATCTGATTTTGAATATGACTATTCTTTTTGGGATGCTCGTATGAGAATTAAACAAAAAGAATCTGTGAGAAACAAGCTGTATCATTATCAAATTAATCATAACCAAGGAGAAGTTCCTATACAAAAATGCTTAAATGATTTATTAGGATTTCGTTTAGTTATAGATGAATTTGATTGTAAATCAGATGAAATC…
group_2170		ATGGCATATCATTTTATAGCAATTGCTAATTATTATACTGGTGGATTTCGTATTGGGTGGCACTACGCTTCAAATGATAATTTAGATAAAGCTGTCATTCAAGATTTCCTATCAGAAAGTAACAAACGATTTTCAAATAGCGAATACGGGGTACACAAATTACTTACAAACAGTATCAGTTGGGATAGTGTGGTCGAAAAAGATTCATTTTTTAAAGATGTAATTGTAATAGAGGAGAAAGAAGCTTTCTTTGATATGTTAGAAAGCGATAAGAAAATAGATGTTATGGATATTGCTAAATTTTTCTTGTCTTTTGGTTCTCTAACTAATTTAAAGTTACAAAAATTAATTTATTTTTCGTATGCTACTCATTTAGTAAGAACAGGAAAGAAATTGTTT…
group_5590		ATGAGAAATACATGGTTAGCAGAACAACTTCAGTCAATCAGTGAAGAACCCAATTCTTTTATTATCGAGGAAACCATCAAATATATTGAACAATTAGAAGATGATAATGAAAGTCTTCAAGTTGCATTGGAAGGAACTATTTGGAGTCCTAAAAAATGGAACGAACCATTGGAAAAATAA
group_4761		ATGGTACAAGAAGTACTAGAGCAAATCAAGGCAGCGGAAGATGCGGTGGAAGAGCATCGGCAACAAGCTAAGATGAATTGTCGTTTATATGAAGAACAGAAGCAAGAACGTTTAGCTGAACTACGTCAAGAGAGTGAAGAAGCTGTTGAAAAAGTGCTGACGGATTCACTAGCAACGCAAGAAAAGATGTTACAACTTGAAAAAGAACAACTTTTAGATGAAACAAAGCGCACTGAACAAGCGCTTCACGAACGTTATGAAGCGAACAAAGAACAAGTCATTGATTCAATTATTGAGAGGGTGAAAGACGTTTATGGCAGTTAG
group_207		ATGGCAGTTAGTAAAATGGAAAAAATGACAATAATTGCCGCTGCCGAAAAAGAAGCAGCAATTCTACAAGCCATTCAAGGCTTGCAAATTGTCGAAGTAAAACGGATTTTTCATTCGCCTGAAGAAGAACAAGCCTTAAAGAGTCAATATTCTTTTTTACAAGCAGAACAGTCAACTGAACAGCTACGTAAATATGAAACGATGCTACAACAATTGCAAGAGCTTCTTTTATTTTTGACACGCTCTTCAGGAAAAGGGTTAAAGATAAAAAGAAAAGTCTATACCTTAGAAGAGTTGGAACAAACCTTTGATGAAGAAACATTACAAAGCTATTTGACGGAATTAAAGAATATTCAAGAATCTTTGAAACAAATTCAAACGGATCGTCAAGGATTAGAA…
ntpK		ATGATGGATTACTTAATTAATAATAATGGTGGAATTGTTTTTGCAGTATTAGGAATGGCAATGGCGACAATTTTTGCTGGGATTGGATCAGCCAAAGGGGTTGGCTTTACTGGGGAAGCAGCAGCAGCTTTAACGACGGAGCAGCCAGAAAAATTTGGTCAAGCGTTAATTTTACAGTTATTACCAGGTACACAAGGACTATATGGTTTTGTTATTGCTTTCTTAATTTATATTAACTTAGGAAACGATATGAGTATGGTTCAAGGATTGAACTATTTTGTAGCAGCTTTACCAATTGCTTTTGCAGGATTGTTCTCTGGGATTGCCCAAGGTCGTGTAGCCGCTGCGGGGATCCAAATTTTAGCGAAGAAACCAGAACATGCAACAAAAGGAATTATC…
atpE_1		ATGGATGCCATTGAAAAAATCATCAGTGAAATTAAGCAGCAAGGAAAGCAAGAAGTCGAAGCCTATGTCACCAGTGAACAAACGCGCATCGATCAAGAATTCCAAGCAGCACAACAAGAAATTTTGCTGAAGCAAGAACATGAAATAGAAAAACGACAACAACAATTATTAAAAGAATTTAAACAACGCCAACAACGGCAAACACTAGAAATTCGTCAGGATGCATTAAATAAAAAACAAGCATATCTTAACCAATTATTTGACGAAGTGGTCTTAAAGATGAGTGAATGGTCAGCGGAAGAATTTCAACAATTCATGAAAGCACAATTAGGTTCACTTGAATTAACAGGAAAAGCAACCATTCTTTTAGGCGAGTATTCTCAAACGAAAGTGACGCAA…
ntpC		ATGAGAAAACCAACGTATCATCAAATTAATCCGCTGATTCGTTTAAAAGAAACGGAGCTGCTTTCTGAGCAACAGTTTCAACAACTTTTAGAAGCGGAAACAGTTGAAGACGTTAAAAATATGTTAAAAAGTACGGTTTATCAACCTTATTTAACCGAAACTTTTGAAGAAAAATTTGACTACCATTCTTCTGAAGCGCTGGGAAGTCTTTATCGCTGGTTATATGAAATGGCTCCAGAACCAGCTGTAGTAACGTTGTATACGATGCGTTTTACCTTCCATAACTTGAAAATTTTGACGAAAGCTGAGCGAACAGGTAAAGATTTTGATTATCTTTATTTAGAAGATGGTCGTTATTCTCTAAACACAGTCAAAAGTGCCATTCATACAAAAAACTCT…
ntpG		ATGGGGTATAAAATTGGTGTCATTGGAGACAAAAATTCAATCTTACCATTTAAACTGTTTGGCTTTGAGGTCCATCATGCCATTTCAGAAATGCAAGTTAGAGAAGCCATTGAAACTATGGCGAAAAATAAGTTTGGGGTCATTTTCATAACGGAAGAAGCCTCTACTTTAGCAGAAGAAACGATTGAACGATACAAAGAACAAGTGACACCAGCGATTATTTTAATCCCAAGTCATAATGGTACAATCGGAATCGGTTTAAGTGAGATTGAAAAAAATGTTGAAAAAGCAATTGGACAAAATATTTTATAA
ntpA		ATGCAAAGGAGAATGAGCGTGCAAATTGGAAAAATTGTCAAAGTTTCAGGTCCTTTGATTTTAGCTGAAAACATGTCAGATGCTAGTATCCAAGACATTTGTCATGTAGGAGATTTAGGCGTTATCGGAGAGATTATTGAAATGCGAGGCGACGTCGCTTCGATTCAAGTATATGAAGAAACAACAGGCATTGGACCAGGAGAACCAGTTATTTCAACAGGAGAACCATTATCTGTTGAATTAGCCCCAGGTTTAATTGCCGAAATGTTTGATGGTATTCAACGACCATTGGATACATTTCAAGAAGTAACCCACAGTAACTTTTTAGGCCGTGGCGTTAAAATTGATGCGTTAGATCGTGAGAAAAAATGGACGTTTGAACCAACTGTGGCAGTTGGT…
ntpB		ATGATTAAAGAATATCGTACAATCAATGAAGTCGTTGGTCCTCTGATGATTGTTGAAAAAGTGGCAGGCGTAAAGTACGAAGAATTAATTGAAGTACGCATGCAAAATGGCGAAATTCGCCAAGGGCAAGTTTTAGAAATCAATGGAGATAAAGCGATGGTCCAAATTTTTGAAGGAACGAGTAACATCAATATTCGTGATTCAAAAGTTCGCTTTCTGGGACATCCTTTAGAATTAGGGGTTTCGCCAGATATGATGGGGCGCGTTTTTGACGGCTTAGGTCGCTTAAAAGATAATGGACCAGAATTATTACCTGAGAAAAAATTAGATATTAACGGCGAAGTTATCAATCCAGTTGCTCGTGATTATCCCGATGAGTTCATCCAAACAGGGATTTCA…
ntpD		ATGGCTCGATTAAATGTTAATCCAACCCGTATGGAACTTTCCCGATTGAAAAAACAGTTAACTACGGCCACGAGAGGTCATAAGTTGCTGAAAGACAAACAAGATGAATTGATGCGACGGTTTATTGCGCTAGTCAAAGAAAACAATGAGTTACGTATTCAGGTTGAACAAGAAGTGACGGATGCGTTATCAAATTTTGTATTGGCAAACGCAACGTTGAACGAAGCCTTTATTGAAGAGTTAGTGGCAATTCCAGCTGAAAAAGTTGAATTAGAAATTATTGAACAGAACATCTTAAGTGTGCCAGTTCCTAAAATGATTTTTGATTACGATGAATCGGTTCAAGAAGCACCCTTAGATTATGGCTACGTGAATTCAAACAGCGAGCTTGATCAAGCT…
group_4616		ATGAGTGAACAACCTCAACAACGTTCAACCGAAGAAGTTGAAGCAATTAAAGAAGATATTTTAACTGCATTAGAAACAGTGATTGACCCTGAATTAGGCATCGATATTGTTAATTTAGGACTAATTTATGAAGTTGAATTTGCAGAAGAAACTGGTGATACTGTCATCAAAATGACCTTAACCACAATGGGTTGTCCGTTAGCAGATGTTTTAACAGAACAAATCCATGGTGTTTTAAAAGATATTCCTGAAGTGAATAATATCGAAGTAAAATTAGTCTGGTACCCTGCTTGGACAACGGATAAAATGAGCCGTTACGCACGAATTGCTTTGGGTATTCGCTAG
group_458		ATGAAGTATGATTTAAAGTATCTTAGTGTTCCTTTGCCTGAGGAAATTCAAAGGGTGAAAGAATTTGGCGATTTTGCAAGTGCGGATATTGCCATTGATTTTTGGTTGACAAAAGAACTTCCGCAGGCATTAAAAGAACGTTTGATAATTGAAAAAGATGTCATTAAAATGATGCGTATGAATGAGTATCCTCATAGCTTTGCAAAAGCTGATCAAATGATGAGAGATACTTTTCAGGATTATCAAACAGAGGAATTAATTCGTTTAAAAGAAACGGGATTAGTGGACTGGGTTTATATTGATGGTGAACCGTATTTCCAACTTCGATTTTTGGCCAATTTAATTAAAACAAATGCGGCATATGTTGCACGTTTGCGGGAAGCAGAAAGCAATCAATTA…
ptsG_2		ATGAAAGCGTATATGCAAAGAATGGGACGTTCGTTAATGTTACCAGTTGCTGTATTACCGGCGGCTTCTTTATTAGTCGGTATTGCTAACTGGATCGTGGGAACAATCGGTGCTAGTCCAGCCACAACTTTTCTAATGAATGGTGGTTTGGCTATCTTAAACAACTTAGCATTATTATTTGCGGTTGGTTTAGCGTTAGGAATGTCAAAAGATAAAGATGGATCGGCAGCATTAGCTGGTTTAGTCGCTTATTTAGTGCCAAAAACTGTTTTAGCGCCTGCTTCTATCCAAGCCATTAAAGGCTTCAAGGATATTGCTGAAGTAAACCCAGCCTTCAACAGCATGGACAACAATGTCTTTGTCGGGATTGTCGCTGGTTTAGTTGCCGCGGCAATGTAT…
group_3158		ATGCGTAGAGTAAGAAAAATAATTTATAAAATCATGCTACTTTTGTTTGTTGGTTTAGTTGCTGGTCTTGGCTATCTTGGCTATAAAATACATCAAAATGTTGAAACGGTAATGACCTTTGAAAAACAAGTAGAAGCAGAAGTCAAAAAAAATAAAATACCTGAATACAAAACATTAGCTTTAGCGATTATCTATACAGAATCTAAAGGGAAATCTGGCGATATTATGCAGAGCAGTGAAAGTGTTTATGGACAACAAGAAGTGATTGAAACACCAGAGGAAAGTATCGCACATGGCGTCAAATTTCTCGCGGAAGCGTTAGCGAAAGCAAAAGAAGCTGGCTGTGATGAGTGGACAGGCGTACAAGCATATAATTATGGACTGGATTATATTCAGTTT…
ctpE_2		ATGTTGAATAAAGTCGACCTGAAAAAAGGGTTAAGTACAGAAGAAGTTGCCAAGCAGAAAGAGTTAGGCCTTCAAAATAATTATGAGGAAAATGTAGCAAAATCTACAAAAGATATTATTTTTGATAACGTCATGACGTTATTCAACTTTTTAAACTTTGCAATCGCTGTTTGTTTACTATTTGTCGGAGCGTATTCCAATCTGGCTTTCTTAGCGATTATTATTGTGAACATGTCAATCGGGATTTTCCAAGAAATTCATGCCCGTAATTTAGTTCAAAAATTATCTATTGTGGCAAAAGAAAATGTTCATGTTGTTCGAAATGGCGTACAACAAGAAATTGATACAAAAGAACTAGTTATGGAAGATATTGTTATTATCTCTGCAGGGGAACAAGTT…
dnaG		ATGGCACAACGCATTCCTCAGGAAGTCATTGAGGAAGTTCGTCACCGAACGAATATAGTAGATATTATTGGGCAGTATGTCCAGTTAAAAAAATCCGGTAAAAATTATATGGGTTTATGTCCGTTTCACGAAGAACGTTCCCCTTCATTTTCAGTAGCAGAAGACAAACAAATTTTTCACTGTTTTGGCTGCGGGAAAGGTGGAACTGTTTTTAATTTCTTGCAAGAAATTGAAGGCATTAGTTTTCCAGAATCCGTGAAACGTGTTGCAGATTTGGAACATTTATCTGTGGACTTTGATTGGTCAGAGCCGCGTGAAGTAGCGGATACCCCAGAAAACCAACAAAGACGGAGTTTGTTACAACTGCATAGTAAAGCCGCAGAACTTTACCATCATATT…
sigA		ATGGAAAAAGAAACAAGTAAAAAATATGAAGCTGCAGTGGCAGCATTTATCAAAGAAAACAAGCCTAAAGGAACAGTGGTTTATGATGATTTAGCGAATCAATTAGCCACACCGTATACTTTGGATGCAGAAGCTATGGAAAAATTGATCCAAAAAGTTGAAGATGCTGGTATCAGCGTGGTCGATGAAAATGGAGACCCAAGTGAACATAGCTTGAAAAAAGATGAAAAAGAAGCGGAAAAGGCCCAAGCAGAAGACTTATCTGCGCCAACAGGTGTTAAAATTAATGATCCCGTGCGTATGTACCTAAAAGAAATTGGGCGCGTTCAATTATTAACTGCCGCAGAAGAAGTTGAATTGGCACTTAAAATTGAAGAAGGCGATCAAGAAGCAAAACAA…
cvfB		ATGAGAGAATTACTAGCAACAACATTTACCGGCATTGTGGTCGATGAAAATGAACAATTTTATTTTGTTCAAAAAAATGGCATCACATTCCGTTTAAAAAAAGAAGAAGGTACGCATGCTATAGGGGAGGCTGTAGAAGGGTTTGGTTATTTAAATCAAAAACAAGAGCCAGCACTGACAACTACAATTCCTACTGTGCGCATTGGTAGCTATGGCTTTGGTACTGTCACAGGAACGAGACGTGATTTAGGTGTCTTTGTAGACGTTGGCTTACCAGATAAAGATGTCGTTATTTCGTTGGATGAATTACCAACTATGCGGGAACTTTGGCCTAAAAAAGAAGACCGAGTAATGGTTACTTTAAAAGTGGACAGTAAAGACCGCATTTGGGGCGAATTA…
fur		ATGGATTCGACTGCTGCTTTAAAAAAGACAAAAAAACAATTACATGAATCAGGCTTTAAATTAACACCACAACGGGAAGCAACCGTACTTGTATTATTGGAAAATGAAAAAGATCATTTATCAGCAGAAGAAATTTACTTCTTGGTAAAACAAAAAAGTCCGGAAATTGGTCTAGCAACAGTCTATCGAACGCTAGAAATTTTAACAGACTTAAAAGTCGTTGATAAAGTGAGCTTTAACGATGGTTTAGCTCGCTATGATTTAAGAAAAGAAGGCGCCAAACACTTTCACCACCATTTGTTATGCTTAGAATGTGGCACAATTGAGGAAGTGGAAGAAGACTTGCTTGGTGAAGTAGAGCAAATTGTTGAAAGTCGGTATCATTTTTTAGTCAAAGAT…
gap_1		ATGACAGTCAAAGTAGGAATTAACGGTTTTGGAAGAATTGGTCGTTTAGCCTTTCGCCGAATAAAAGAAGTTTCTGATGATATTGAAGTTGTGGCTATCAATGATTTGACTAGCCCAACAATGTTGGCTCACTTATTACAATTTGACTCTACGCATGGCACCTATCCTGGCACCGTGACAGCCACTGAAAATGGCATTGTGGTTGACGGCGAAGAAACCCGTGTCTACGCAGAACCAGATGCAAGTAAAATCCCTTGGGTTAAAGAAAACGGAGTAGACATTGTCCTTGAATGTACAGGTTTTTATACCTCTGAAGAAAAAGCACAAGCTCATTTAGATGCAGGTGTGAAACGTGTGGTTATCTCTGCTCCTGCAGGCGCAATGAAAACAATCGTTTAC…
obg		ATGTCCATGTTTTTAGATCAAGTGACGATTGATGTCAAAGCTGGTAAAGGCGGCGACGGAATGGTTGCTTTCCGTAGAGAAAAATATGTACCAGACGGGGGTCCCGCTGGTGGTGATGGCGGTCGCGGTGGCGACGTTGTTTTAGTTGTTGAAGAAGGATTACGCACATTAATGGATTTCCGGTTTAATCGTCATTTTAAGGCGACACCTGGAGAAAATGGTATGAGTAAAGGAATGCACGGTCGTGGTTCAGAAGATTTACTTGTCAAAGTTCCACCAGGTACAACAGTTCGTGATGCAGAAACTGGAGCCTTAATTGGGGATTTAATTGAGAATGGTCAGACCTTAGTAGTAGCGAAAGGCGGACGCGGTGGTCGTGGGAATATTCGCTTTGCTTCC…
licC_4		ATGTTAGATAAACTGACTGTTTGGATTGAAAATCATCTAGCTGGACCAATGGCTAAAATTGCCAATCAGCGCCATTTACGTGCGGTGCGGGATGGGATTATTGCGACATTACCTTTAATTATTGTCGGTTCTTTTTTTCTAATTATTGCGTTTCCGCCGTTACCAGAATCTTGGGGCATTACTCAATTTTTAACAAGTAATGCTGCTACAATCTTATTGCCTTACCGAATGACAATGTACATTATGGCGTTATATGCGACTTTTGGCATTGGCGCTAGTTTAGCGAAATCATATAATCTTGATCAAGTCTCTGGAGGGATTTTGGCTACGATTGCTTTTTTATTAACATTAGTACCTGTAGCGATTCCTGAAGAAGCCAGTAAAGCAGCTGGCGTTTCT…
group_2227		ATGAAACATAAGAAAATGCTTGCTGTTGCTTCAGTTGCAGCATTCACCTTGCTTTTAGCAGGCTGTAACACAACCAATAATAAAGGCACGACCGCAACGAGTGATTCTGTCGCTAAATCCAGTGAAAGCAAAACAAAGGATTCGGTCGACTTAAATTCACTAGATTTACCACAACTAGATGACAAAGTTGCCGAAGATCAAGACTTAGTCCAAATGGTTACTTCAATGGGAAATATTGAAATCAAACTATTTCCTAAACAGGCTCCAAAAACTGTCGAGAACTTTATGAAACATGCCAAAGATGGCTATTATGATGGCTTGACTTTCCACCGCGTCATCAATAACTTTATGATCCAAGGTGGCGATCCTAGCGGTGATGGAACTGGCGGAAACAGCATC…
group_1032		ATGGGAAAATTAGGTATTTCAATTTATCCAGAACGTTCAACATTTGAAAAGGACAAAGCATATTTGGATTTGGCTCATAAATACGGCTTTAAGCGTGTCTTTACTAGTTTATTGCAAATCAATGATGATCGGGAAAAGGTATTAGCAGAGTTTAAAAAAGTCGTAGATTACGCCAACCAATTAGGTATGGAAGTGATGGTCGATATTAATCCTGCATTGTTCGAACAATTAGGCATCTCTTATGATGATTTATCATTTTTCCATGATATGGGCGCTTACGGTATTCGTTTAGATCTTGGTTTTACTGGGCAAGAAGAGGCGAATATGACAAGAAACCCTTATGGTATTAAAATTGAAATTAATATGAGTTCAGGGACAAGTTATGTAGATAATATTATG…
xerD		ATGGAAGAACAATTAGTCGATTATTTACACTATTTACAAATAGAGCGGGGCTTATCAAATAACACACGGCGGAGTTACGAACGAGATTTAAAAAAATACGTAGCCTTTTTACAAGAACAAGGCCTGCATTCTTGGGACGAAGTTGACCGTTACATGATTACAGAATTTTTGCAATCCCTTCACGAAGAACAGCAAGCTTCAGCAAGTGTGATTCGGATGATTTCTAGTTTGAGAGGATTTCATCAATTTTTACGTCAAGAACGCTTAAGCGAACATAATCCGATGCAACATATTGACTCCCCCAAGAAAGTTCAAAAATTGCCAAGTACATTATCTGTTGACGAAGTGACTCGATTAATTGAAACGCCTGATACAAGTAAACCACTAGGTATGCGGAAT…
rluB		ATGGAAAGATTACAAAAAGCAATTGCTCATGCTGGGGTGACTTCGCGTCGCAAAGCAGAGGAATTAATTGTCAAAGGTCGCGTAAAAGTCAATGGCCAAGTGGTCAAAGAATTAGGAACACAAGTAAGTAAACAAGATACTGTTGAGGTTGATGGTGTACCAATTTATCAAGAAGAATATGGTTATTATTTATTCTATAAACCAAGAGGGGTTATTTCTGCGGTGTCTGACGATAAAGGCCGTAAAGTAGTAACGGATTATTTTACAGATGTTACTGAGCGAATTTATCCAGTCGGTCGTCTGGATTATGATACTTCTGGGTTGTTACTTTTAACGAATGATGGAAGTTTTTCACAAAAATTAACCCATCCTAAACATGAAGTAGATAAAGTCTACGTA…
recQ_2		TTGTTGACATTAGAACAAGAATTATTCACTCGATTTGGTTATGCAGCGTTTAAGCCTGGTCAAAAAGAAGTGATTACAAACTTACTTGACGGTATGAATACATTGGCTGTTTTGCCAACAGGCACTGGCAAATCATTGTGTTATCAATTTGTGGGCCAGAAGTTAGAGGGACTAACGGTAATTGTTTCTCCTTTACTTTCGTTAATGGAAGATCAGGTGCATCAATTACAAAGACAAGGAATTAAAGGTGCGGTTGCCTTAAACAGTACGTTACAATATTCAGAAAAGCGTTATATTTTAGCGAAAATGTTCCAATACGATTATCTGTTTTTAAGCCCAGAAATGCTTTTGCAGCAAGAAGTACTTAGTGTGTTACAACGCCAAAAAATTGCATTATTT…
cmk		ATGGGGAAAATCAGTATTGCTATTGACGGACCAGCTTCGTCAGGCAAAAGTACAGTTGCAAAAATTTTAGCAAAACAATTGAATTATGTGTATTGTGACACGGGTGCCATGTACCGAGCGATTACGTATCTGGCCTTGCAAAATCAAATCGACATTCAAGCGGAAGAGCCATTAGTAGCGCTTTGTGTCAACCACACTATTTCTTTTCAGCAAGCAGAGAATGGCCAACGTGTTTTTATCGACGGTCATGAAGTGACCGAAGCGATTCGCCAGCCAGATGTAACGAATGCTGTTTCAGCTGTTTCAAAACATGCAAAAGTTAGAGAAGAAATGGTGGCGTTACAACAGAAAATTGGTCAAGCCGGCGGAGTTGTCATGGATGGTCGAGATATTGGTACT…
ypfD		ATGACAGATTTTGAAGACAAACAAGTAGCAAACAACGAAACAATGGAAGATGCAATGAACAGCGTTCAAGAAGTCAGTGTTGGCGATATTGTTAAAGGCGAAGTTTTAGCCATTGAAGACAAACAAGTTGTTGTCGGCATTGAAGGAGCGGGCGTTGAAGGCGTTGTTCCTGCAAAGGAATTATCGACTTTACCAGTTGAAGATGTACACGAACTTGTGAAAGTCGGTGATGTGTTAGATTTAGTTGTTATCACATCAATTGGCAAAGATAAAGAAAACGGCAGTTATTTACTGTCAAAACGCCGTTTAGATGCTAAAAAAGTTTGGGAAGAAATTGAACAAGATTTCCAAGCGGGCAAAGTAATCGAAGCACCTGTTACAAATGTTGTTAAAGGTGGT…
der		ATGGCAAATCCAACTATTGCGATTGTCGGTAGACCGAATGTCGGTAAATCGACTATTTTTAACCGCATTGCCGGTGTGCGTATCTCGATTGTAGAAGATACTCCTGGCGTAACACGCGACCGTATTTATACAACTGGAGAATGGTTAGGGCGTGAATTTAGTATTATTGATACAGGTGGGATTGATTTAGGTGACGAACCATTTATGGATCAAATCAAACACCAAGCAGAAATTGCGATTGATGAAGCAGATGTGATTATCTTTGTTGCTAGTGGCCGTGAAGGAATTACTGATGCAGATGAGTTAGTAGCAAAAATTTTATATCGTAGTAATAAACCAGTGATCTTAGCTGTTAATAAAGTTGACAATCCTGAAATGCGTAATGATATTTATGAATTT…
hup		ATGGCAAATAAAGCAGAATTAATCGAAAACGTTGCATCTTCAACTGGTTTAACTAAAAAAGATGCTACTGCAGCAGTAGACGCTGTCTTTTCAACAATTCAAGAAACTCTTGCTAAAGGTGAAAAAGTTCAATTAATCGGTTTTGGTAACTTTGAAGTTCGCGAACGCGCAGCTCGTAAAGGACGTAACCCACAAACTGGACAAGAAATTCAAATCGCTGCAAGCAAAGTACCTGCATTCAAACCAGGTAAAGCATTGAAAGATGCAGTGAAATAA
bepA		ATGTCATATAGTGAAAAAATGGTTCAAGCATTACAAGCTGAAAATTTAGCAGAAGCACAGTTAATGTTTGAAGAAGCATTAAAGAAAGATGATGAAAATACCTTAGCTGATTTAGGGGAAACGTTATTATCTTTAGGTTTTCTAGAAGAAGCCAAACAAATTTTCCAACAGTTGTTGGAACAATTTCCCGATGCAGATGGCTTAAACATTCCATTAGCAGAAATCGCCATTGAAAATAATGAAATAGATGACGCATTCATCTATTTAGAAAAAATTCCAGAAACTAGTGACAGTTATGTCCAAAGTCTCTTAGTAACTGCGGATTTGTACCAAGTTTTAGGGATTCCAGAAGTCAGTGAAGCGAAATTAAAAGAAGCAGCCAATCTTATGCCAGAAGAG…
group_3887		ATGTTTGTTAGTTTATCAGAAAAGAAAAAATTTTTAACTTGGTTAGTGAATACCGCGCCTTTTGGAAGAAGAGAAGTACTGTGGATTTTAAATTACTTATTAACGCACGATGCGATTTTAAATAATGTTCATTTTGTTGAGAACGTAGAAAAAACCGATCGGGGGATTCGTGTGGTAGCGGATGGTTTAGGTAAGGAGCCGTTATTGCTTTTTATCCAAGCACAAGAATTTACAGATCCGGAACAAATTTTTCACGAGATTCGGATGAATTGGCGGAAAGCTCTTTATTTAGAATGTGTATTTCCAGAGGCTTGGCAAACGAGCCAGTATTTATCTGTTTTAGAAGATAATCCGTTTGCGCCATGGAATGAACAAGTGGATCAGGAAGTTGCCAGAGCG…
group_1644		GTGGAAGAACAAAGATTTTATTTTAAAGATGTGTTATTTATTGTATTAGGAAGCTGTATCTATGCCTTTGGTTTGGTTACTTTCAATATTGCCAATGACCTGGCCGAAGGTGGTGTCACGGGGATTACTTTGATTTTAAGAGCCTTATTTCATTTTAACCCAGCATATACGACATTATTAATCAATATTCCGCTCTTATTAATTGGTGGGAAAATTTTAGGCAAACGTTCCCTCTATTATACGCTAATTGGTACCGTGTCGTTATCGGTATTTTTGTGGTTTTGGCAAAAATTTCCTGTTGAAATTAATTTAGATCATGATTTATTGATTGCTGCTCTCTTAGCTGGTTTGGCCGCAGGATTCGGTAGTGGCCTTGTTTACCGCGTAGGCGGAACCACT…
ypjD		ATGTCAGAATCAGAACAACGTAGTTTGCAATCGATGCAAACAGAAGTTGATGATTATATTCAACAGTTTAAAACAGGCTATTTTTCACCATTAGGACAAATGGCTCGTTTGACGGAAGAGGTCGGAGAATTAGCCCGTGAAGTCAATCATTATTATGGTGAAAAACAGAAAAAAGCAGACGAAAAACCAAAGACAGTATCAGAGGAACTTGGAGATGTCTTTTTTGTATTGATTAGCATGGCAAATTCTTTAGAGATTGATTTAACCGAAGTTTTTGAAGAAAATATGGCCAAATTTAACAAGCGGGATCGCTATCGCTTTGAAAGAAAGGATGGGAAAACACATGATTAA
dapB		ATGATTAAAATAATTGTCGCTGGGTTTAAAGGACGGATGGGCAGTACTGCTACACAAATGGTCTTAGAAACCGCAGACTTTGAATTAGTAGGTGTGTATGATCCTCATGAAGCACAAGAAACTGTTTCTTTCAATGATGAAACAGCAATTCCCGTTTTTCAGCGCTTAGAAGAAGTCCTAGCTGTCAAACCAGATGTTTGGATTGATTTTACGGTTCCTGAAGCCGCCTATCCAAATACGCGTTTTGCGTTGGAACACGGTATGGCGCCTGTTGTTGGGACGACAGGCTTTACGGAGGAACAAATCAACGAATTGACAAACCTATCTCGAGAAAAAGCCATCGGCGGCTTGATTGCGCCAAATTTTGCAATTGGGGCAGTTTTAATGATGCAATTTGCC…
cca		TTGTCGGCAAGTGGTACAGAGAACAGAACTACTTTACGGATTGGAACAGATGCTATGAAATTGACAACTATTCCAAACGAATTTAAAGAAGCCGCTCCCGTTATTCGTGAAATCAATGCACAGGGCTTTGAAGCGTATTTTGTCGGGGGCAGCGTCCGTGATGCTTTATTAAATAAACCAATCCATGATGTCGATATTGCGACAAGTGCCTATCCAGAAGAAATTAAGCAAATTTTTAAACGAACCGTTGATGTGGGCATCGAACATGGCACAGTCCTTGTATTGATGGAAGACCAACAGTATGAAGTAACAACCTTTCGTACCGAGTCAACTTATCAAGACTTTCGCCGACCAGATGAAGTCACCTTTGTTCGCTCCTTGAAAGAAGATTTAAAACGG…
group_4152		ATGGCTAGAGAAATGACAGGACTTAAATTTTATTTCAGAAATGGTGAAACTTGGACGATTGATCGTCGTTTTATTGGTGATTTATGGATCAAACATATTACAACAAGTTTTGGCCGTATCCATGGTAGTGAATTTGTTGAAATTCATCCATGTGAAGGGTTCAAAATTGAAATTTTCCAAGAAGGAGATCATGTTCAAACCCACGATATTAACTTAGGTGGCTTAGAATTAGGGATGTTCTCTCGTGCTTTAAAATATGAAGATATCGAACGTATGGAAATTCTTTACAAAAATGGCACACCAGATTTAGTTTATTTCCCTTACAAAGATAAAACAGATGAGGGCTTGGATAACATCTATCAATCTACAAAAGTCAGCGAAAAAACTAAAAACTTATAC…
aroE		ATGAAAGAAATAACTGGAGCCACTCGTTTAGCTGGGCTATTCGCGAAACCCAGCCAACACAGTATTTCACCGTTGATTCATAATACAGCATTTCAAAATTTAGGAGTTGATGCTCGGTATCTGGCGTTTGACGTTGGACAAGAGACATTGCCACAAGCAATTGAAGCGATTCGAACGTTTCACATGTTAGGGGCCAACTTATCAATGCCCAATAAAGTGGCGGCTGTAAGTTATATGGATGAACTAAGTCCTACCGCTCAACTGGTTGGCGCAATTAATACGATTGTCAACAAAGATGGAAAACTTTACGGAGACAGCACGGATGGTACTGGTTTTATGTGGAGTTTGAAAGAGAAAAAGGTTGACGTTTTTCAGAATAAAATGACCATCTTAGGAACA…
aroF		ATGATCGTAATTATGAAAGAAAATGCAACCGAAAAGCAAATGAAACAAGTCATTGATTTAGTAACAGGTGCAGGCTTAACTACTCAAACAAGTCAAGATAATGGAAAAACAGTGATAGGCTTGATTGGTGATACAGAAAAATTAGTTGAAGCAGAGTTAACAGCATTAGAAGGCGTGGAGAAAAGTGTCCGCATTTCGTTGTCTTACAAACTAACGAGTCGTTTATTTCATCCAGAGAATACAGTGGTTGATGTGAACGGTGTTAAAATCGGTGACGGCAGTATGACCATGATGGCGGGCCCTTGTTCAATCGAAAGCTTAGATCAGATTCGCGAATGTGCGCGAATTGCTAAAGCTGGAGGTGCAACAATTTTACGAGGTGGTGCATTCAAACCTAGA…
aroB		ATGAAATTAACCGTAACGTTACCTACACATTCATATGATTTAACCATCGAAACAGGTGCCTTAGATAAAATTGGCACCTGGGTACGTAGCCTGTGGCAGCCACAACGGGTAGCGATTATTACCGATGAAACGGTGAATAAATTATATGGCGCAGCTGTTGAGAAAGAATTGCAAGCTGCTGGTTTTGAAACATCATTGATTGCTGTAGCGGCAGGTGAACAAAGTAAGAGCCTCGAAATAGCTCAACTGCTTTATGATTTTTTAGCGGAACAGCAATTGACTCGAAGTGATGGTCTAATTGCTTTAGGTGGAGGCGTTGTGGGAGATCTAGCTGGATTTGTCGCTTCAACCTATATGCGCGGTATTCACTTTTTGCAAGTACCAACAACCTTACTGGCA…
aroC		ATGCGCTTTATTACAGCAGGCGAATCACATGGACCTGAATTAACTGCTATTATTGAAGGCTTACCAGCCGGCTTGCCTTTAAGTAGCGAAGAGATTAACCGAGAATTAGCAAGACGTCAAGGCGGTTACGGTCGTGGGGGACGGATGAAAATTGAAAAAGACCAAGTACGTATTACTTCGGGTATTCGGCATGGTAAAACACTTGGCTCACCAGTAACGTTGATTGTCGAAAACAAAGACTGGAAAAATTGGACCTCCGTGATGTCAGTAGAGCCAGTTCCTGAAAAACAAAAGAAAATCCGCCGCGTCAGCAAACCACGTCCAGGACATGCTGATTTAGTCGGTGGCATGAAATATCAACATGATGATTTACGGAATGTTTTAGAACGGTCTTCGGCA…
aroA		GTGCAACTACGTACAAATGTGAAGCATTTACAAGGGACTCTGATGGTTCCTAGCGACAAATCGATTTCCCATAGAAGTATTATGTTTGGAGCGATTTCTTCTGGAAAAACGACGATTACAAATTTTCTAAGAGGCGAAGATTGTTTAAGTACCTTAGCGGCGTTTCGTTCTTTAGGTGTGAACATTGAAGATGACGGGACGACAATCACCGTTGAGGGGCGAGGATTTGCAGGCTTAAAAAAGGCGAAGAATACAATTGATGTTGGAAATTCAGGGACAACAATTCGTCTGATGCTGGGCATTTTAGCTGGCTGTCCCTTTGAAACGCGCCTAGCTGGTGATGCGTCTATTGCCAAACGACCAATGAATCGTGTAATGCTTCCTTTAAACCAAATGGGA…
tagU_3		ATGAGTCGTGTAGATCGTTATAAACATATTCATGAAAAATCGAGACCAGCAGAGCATAAAAAGACCTTTAATCCCCGAAAATCAATGGGTGAACATAGAGAAGAAGAACCAGAAGAACTAGCTGAAAGCCTTCAAGAGCCAGTTTACGAAGACAGCTATACTGAGGACAGTCGCAGAAGTGAGAGGCGACATCAAACAGATTCAGGTGGTGGCAACGGTTCTGACCAACCACCCCGCGGAAAAAAAGACAAGAAACCAAAAAAGAAACGTAAAAAATCAAAAACAAAACGCTTTTTCAAATGGCTAGTGATCCTATTGATTCTGTTATTTGCCTATAGTACAGTCATGTTTTTAAAAGGAAAATCTGCAGCAGAACATGATGACTCGTTGCCTCAAGAA…
group_5480		ATGAAAAGAAATATAGCCTTGTTGCAAAGCGAAAAAATGAAAAAAGTTCAAGCTTTAGCAAACTACTACCAAGAATCAATTGACTTACCGCCTGGAAAAAACCGTGAGGCGGTTATCAAAAAGATTAACGAATCAAAAAAAGAAATTAAAGAAATAAATGATATATTAACAGATATTCAAAAGAAAAAGAAATAA
group_4069		GTGATTATCGATGGATTTACGTTATTGCTATTTTTATTTGTCGTCGTTATGTATGGTTACTTTTACTTCGTACGTAAAAGTATTGTAATTCCGGCTGCAAAACATCCTACAACAAAATATTTAGTTGCTTTTTTTAGTTTAATGATTCTGGCCAATGCATTTTCGACAGGAGATAAAATTGAAATGATTCGAAGTGTGTTATATATTTTGATTATCTTCAGTTTTCTTTACGATGCAAGAGGTTTTGCGGAGGACTGTATTATTACGCATCCTTTTGACAATCGGGGCACGGCCTTTAAAGATATCGAAAAGATTGTCCTTGTTCAAAAGCCGAACGGTATTCGTTTAGGGTATTTAAAAAAAGGCAGAAGAGGGGTGGTTTTACGCTTTTCTGCGCCA…
group_5074		GTGAGTGAAGAATTTGAAAAGTGTGTCGCTGACTTGAAAAAGAAATATCAAGCAATCCCTGAAGAAAAACGACAACACTTTGCAGAACGTATGCAAAAGAAAAATTTCTTACGCTACAAAAAAATTGAATTAATTAAAGGAGAACTTCTTCGTTTAGAAGCACGACGCGCTCAATTGGAACTTTGCGAACGCAGTTCTGAGTTAGAAGAAGTTGAAAAGAAAATTATTCTTAAAAAGAAAAAATTACTTAAATGTTTTGATCGGTAA
nhaK		ATGGAATTTACCTTTCTAATCATTGTTTTTGCACTGTCTATTACCTTCTCAAACATATTCAACCGGATTGTTCCCGTCATTCCGCTGCCAATTGTGCAAATTATTGTAGGCGTTCTAATTGGTTTAACTAAAATGGGGCAGGAAATTGAATTTGAGCCTGAAGTGTTTTTAGTAATGATTATTGCACCGCTTTTATTTAGAGAAGGGGAGCTAATCAATCTGAAAGCAATGATGAAAAATTTCGGGATGATTCTTTTCTTGGCCTTTTTTGGTGTGTTAATTACCTTAGTTGGAGTCGGCTGGACCCTGCATATGATTTTGCCTACTTTACCATTAGCTGCTTGCTTCGCTTTTGGAGCGGCTTTAGGGCCAACGGATGCGGTGGCGGTAGGTTCGTTA…
folA		ATGTTAGCAGCCATTTGGGCCCAAGATGAACAAGGAGTGATTGGTAAAGAAGGCAAATTGCCTTGGCATTTACCCAACGACTTGAAATTTTTCAAGGAAAAAACAATTCATAATACATTGGTTTTAGGACGTGCAACTTTCGAAGGTATGGGATGTCGTCCGTTACCAAATCGAACAACGATTGTTCTTACCAGTAATCCGGATTACCAAGCTGAAGGCGTTTTGGTTATGCATTCCGTAGAGGAAATTCTTGCGTATGCTGACAAGTATGAAGGCGTGACCGTTATTGGTGGAGGTTCTGTCGTTTTTAAAGAATTGATTCCCGCATGCGATGTCTTATATCGGACGATGATTCATGAAACGTTTGAAGGCGACACCTTCTTTCCAGAAATCGACTGG…
queG		ATGCCGACATTGAAAGAAAAAATTATTCAAGAGAGTCAACGTTTAGGCATCGATAAAATCGGCTTTACTCATGCTGAACCATTTATTGAATTAGAAGATTCTCTGCATGAACAACGAGAGCGAGGATATAACTCGGGATTTGAACATCAAAATGTGGAAGAACGAATTTACCCAGAAAAAACGTTTGAGCATCCTAAAAGTATTATCTCCATTGCTTTAGCTTATCCCACCAAAGCTCAGGAAAAAATGCCTAGAGATGAAAAGCGTGGACAATTTGCGCGAGCCTCTTGGGGAATTGATTATCATCACATTTTGCAGGATCGGTTGCAAAAATTAATTGCTTTTATTGAAGAGCAAGCTGCCACTGAAGCAGAAAAAGAACACTGGCGCTTTCGGCCG…
lexA		TTGGCGAAACGTACAGAAACAAGACAATTAGAAGTACTTAAATATATATACGAACAAGTCGAATTAAAGGGCTATCCGCCAACCGTTCGCGAAATTGGGAAGGCTGTTGATTTATCCTCAACTTCTACCGTTCACGGACATTTAGCTCGTCTTGAAAAAAAGGGTCTAATCTTACGTGACCCAACAAAACCGCGAGCAATCGAATTAACACCAGAAGGCTTGGAAAAGATCGGAATTCAGCCGACAACTATTCCGATGTTAGGTGTCGTAACTGCTGGTGAACCAATTTTAGCGGTGGAAGAAGCATCAGATTTCTTCCCGTTACCTCCTGATTTACGTACAGAAGAAAATGCTTTATTTATGTTGACGATTCGAGGAGAAAGTATGATTAACGCAGGT…
group_1727		ATGAGCGAACAGTTAACAAGAAGTAGTAAACATATTCAAAAAGCTCTTAAAAAGCAAAAAGCTTATAAACGTGCTACCGCCGTTGCGGGGACTTCAATGATTTTAGCACCTGTGGTTGGTGCTGCGGTACCTGCCCAAGCAGAATCAAGCCAGCAAGCATTTATTAATGAAATCGGAAATTCAGCAGCAGCCGTTGCCAATAGCAATGATATGTATGCTTCCGTCATGATTGCTCAAGCGTTGCTAGAAAGTAGTTATGGTAGTTCTGGGTTAGCATCTGCACCGAACTATAACTTGTTTGGTGTAAAAGGAAGTTATAATGGACAATCTGTTTATATGCCAACAAAAGAATATTTAGACGGACAATGGGTGACCGTCACAGCAGCATTTAGAAGTTAT…
cysK		ATGACTAAAGGTTATGTAAAATCAGTAACAGAGTTAATTGGTCAAAGCCCAGTTGTGAAATTAAAACGGATGGTACCAGAAGGAGCTGCAGATGTTTTTGTTAAACTAGAGTTCTTTAATCCTGGTGGCAGTGTGAAAGATCGAATTGCTTTAAGCATGATCCAACAAGCCGAAGCAGATGGTCGCCTAAAACCTGGACAAACGATTATTGAGCCGACTAGTGGTAATACAGGCATTGGGTTAGCAATGGTAGGTGCTGCGTTGGGATATCCAGTTAAGATTGTGATGCCAGATACTATGAGTATTGAACGCCGCAAATTAATGCAAGCATATGGGGCTGATCTATTATTAACCCCTGGTGCCGAAGGAATGAAAGGGGCAATTGCAAAAGCTACAGCA…
nox		ATGAAAGTCGTAGTCGTAGGATGTACCCATGCTGGAACTTCAGCAGTTAAAAGTATTTTAGCAAATCACCCGGAGGCGGAAGTCACTGTATATGAAAGAAATGACAATATTTCCTTCCTATCTTGCGGAATTGCCTTGTACGTTGGAGGCGTAGTTAAAAATGCTGCTGATTTATTTTATTCAAATCCAGAAGAACTGGCTTCTTTAGGAGCAACAGTGAAGATGGAACACAATGTTGAAGAAATCAACGTGGACGACAAAACTGTTACAGCGAAAAACTTACAAACGGGCGCAACTGAGACCGTTTCTTATGATAAATTAGTAATGACAACTGGTTCTTGGCCAATTATTCCACCAATTCCAGGAATTGATGCTGAAAATATTTTATTATGTAAAAAC…
paiA_1		ATGTCAGTATTTATTAGAGAGTGTACCGTCGCAGACGTACCAGAATTAGAGGCCATTTGCCAAGAGACTTTTGCAGATACTTATGGAGATGGCGAAAACGAAAAGGATTTACAGGCACATTATGAGAGGAAATTTAGTCCAGCAGTTTTAGAAAGCGAAATCTTACATAAAGATTCGCAATATTTCTTTGCTTTTTATAATAATGAACTTGCAGGTTATGTGAAATTAAATCACGGTGATGCTCAGATTACCTATCAACATCCACAAGCGTTACAAGTTGAGCGCATTTATATTCGTAAATCTTTTAAGCGTTTAGGCTTAGGCAAACATTTGATTACGAAAGCAATTGAATTAGCGGAAGAAGCAGAAAAAGAGACGGTTTGGTTAGGTGTTTGGGAA…
group_1780		GTGAAGGTAGCAGGAGACAAAATAAAACAAGCGAGAAAACTTAAAAAAATCACACAATCAGAGCTGGCTAACGGCATCTGTACGCAAGCAACAATTAGTAATATTGAAAACCGTAATCTATGTGACAGTTTAGATATTTTCTCATCTATTTGCCTCCGATTAGATTTAGAAGTAGAAGAATGCATGATGATTTCTGAAGAAAAGAAAATTGAAAATCTACTAAACAAAGTCGAGGATTTATCTTTACGGTTATTTCACTTAGAGGCCTACAATTTATTACAAGAAGTGCCTGAAGGTCTTATCTTATCTAATAATGAACTAACGACTAAATTGTTATATTATAAGGGAATTACTTGTTTATTAGGAAAAAAAGATAAAGCAGAGGCCTTGTTTTACCTA…
scrB		ATGTCAAGCATCATGAACCAATGGACGGATGAATTACGTTATGCGCCTTATTCTTCTTGGACATCTGCTCACCTCGAAAATCTAACTTCTATTATCGCGCAATCTAGTTGGCGTTTTAAGTATCATATTCAACCACAGACAGGACTACTAAATGATCCCAACGGTTTTTCGTATTTCAATAACCAGTGGCATTTATTTTATCAAGCGTTTCCTTTCGGGAGTGTTCACGGACTAAAAAGTTGGGCCCACTTAACTTCCTCCGACTTAATTCACTGGGATTATGAAGGAATTGCCCTTTATCCCGACTCTGAATATGATTCTCATGGCGTCTATTCAGGCTCAGCTTTAACAATAGATAACCAACTATGTTTATTTTATACAGGAAATGTTCGTGATCAA…
degA_2		TTGATGGTGGTTAAATTAACGGATGTAGCAAAGCTTGCTGGGGTGAGCCCGACAACGGTAAGCCGCGTGATTAATAATTATGGTTATCTTAGTCAAAAAACAATTGATAAAGTTCATCAAGCGATGGAAGAATTAAATTATCAACCTAATGGATTAGCCAGAAGCCTCCAAGGAAAAAGTACGCAGCTGATTGGTTTAGTCTTCCCTTCTGTTAGTCATCCATTTTTTGGTGAATTAATTGAAACACTGGAAAGAAAGCTCTTTGTTCAAGGATATAAAGTGATTTTATGTGATAGTGAAAAAGATCCAGAAAAAGAGCGCGCCTATTTACGAATGCTCGCTGCAAATAAAGTGGACGGTGTAATCACTGGTAGCCATAACTTAGCTATTAACGAATAT…
bglC_2		ATGGTTAAACAATTTAAGAACGATTTTTTATGGGGCGCTTCTTCCTCCGCTTTTCAAATTGAGGGCGCTTGGAATGAGGACGGCAAAGGCCTAACAGTCGCTGATTACAATTCTTTTAAAAAGTCAGCTGTACAAGCAGATACGAAAGTCGCCAGCGATTTTTACCATCGTTTCAAAGAGGACATTGCGTTAATGAAAGAATTAGGCTTAAAAACCTATCGTTTTTCTCTTTCATGGGCACGAATCATTCCAACAGGTGATGGCGAAATCAATCAAGCCGGCATCGATTTTTATAATGCTGTCATTGATACACTTTTAGAAAACGATATTTTGCCGTTTGTCACACTTTATCATTTTGATTTACCTTTTGCGTTGGTGGAAAAATACAATGGTTGGGCG…
clsA_2		ATGAAAATTTTTGTTTGGATTTTGTTATTTTTATTAGTAATTAACGTTATTGCTGCCTTAATTACTGTTTTTAGAAAACCTCGTAGTATTTCCAGCGTTTTAGCATGGATGATGACGTTGATTTTCTTGCCTGGTATCGGCTTTATTATTTACTTATTCTGTGGGCGAGGTATCGATGGACAAGAAGTTTTTAAATTGTCTGATGATGAAAAACAAATGGTTCAACGAATTAAAGAAAAAGTGGACGTTGATAACAAAAAAGCAGGGCGCGATAAACGTTATGATTTACTTTATGATGCGAAAGTTTTAAATCGTTATTTCCGGAATATGGACGCATCACCGTTGGCCAAAAGAAATAGTTTGCAATTATTCACAGATGGCCAAGAAAAATTCCAAGCA…
group_3756		ATGGTCGTTGATTTGAAAATGTTAGCTATGATTTTTATCATTAATTTTGCGTATATTACCTTAAATACTATTCGTTTTATGTTAACGATGAAAGGTTATCGGGTTATTGCACCGCTGGTTAGTATGGCTGAAATAACAATTTATGTCTTAGGGCTGAGTATGGTTCTGAATCGGTTAGACAATCCTTTAAATTTACTTGTTTATGCGCTTGGTTACGCTGTTGGCATTAGTGTAGGAATTAAAATCGAAGACTATTTGGCCTTGGGTTATATTATGGTATCGGTTATCCTCCCTTCTACTACTGAACAATTTCATTTACCAGAAACACTTCGTGAACACGGCTATGGTGTTACGCAAAGTGTCGCCTACGGACGCGAAGGAGAACGAATGGTTTTAGAA…
ppaC		ATGTCAAAAATTTTAGTTTTTGGACACCAAAATCCTGATACAGATGCTATCGGAGCAGCAATTAGTTTTGCTTACTTACAAAAAGAATTAGGAAAAGAGACAGAAGCTGTCGCTTTAGGAACACCAAGTGAAGAAACTCAATATGCCTTAGATTATTTTAATATTGAAGCACCACGTGTTGTCACTGAAGCAGCTAGCGAAACAAACCAAGTCATGTTAGTGGATCATAACGAATTCCAACAAAGCATTTCAGATATCGCTGAAGTAAACATTTTAGCAGTAGTGGATCATCACCGGATTGCCAACTTCGAAACAGCAGATCCATTGTATTATCGTGCAGAACCAGTAGGGTGTACCAGTACAATCATCTATAAAATGTTTAAAGAAAATAACGTGACA…
pflA		ATGACAACACCAGTTACAGGTAGAATTCATTCAACAGAAAATTTTGGTACCGTTGATGGCCCAGGTGTCCGTTTTATCGTATTTACACAAGGGTGTCGCATGAGATGTCAATTCTGTCATAATCCAGATACTTGGAAAATTGGTTCCGGTGGTCGTGTGGTGACGACTGACGAAGTATTAGAGGAAGCATTACGTTTTCGCTCTTATTGGGGCGAAAAGGGTGGTATCACTGTCAGTGGTGGTGAGCCGCTATTGCAAATGGACTTTTTGATCGATTTATTTAAAAAAGCCAAAGCACAAGGCATTCATACAACCTTAGATACGTGTGGCAAGCCTTTTACTCGGGAAGAACCCTTCATTAGTCAATTTGATGAATTGATGAAGTATACAGATTTACTC…
pflB		ATGAAACAATGGGAAGGCTTTAAAGGCGACAAATGGAGAACAAGCGTTGACACTCGTGATTTTATTCAAAACAACTACACAGAGTACAAAGGCGACGACAGTTTCTTAGAACCAATCGCTCCGAGCACTGACAAATTATGGACAAAACTACAAGAATTATTTGAAATCCAACATGAAAAAAATGGCGTTTATGACATGGATAGCGATATCCCAGCAACTATTACGTCACATGAACCTGGTTACTTAATCAAAGAAGAAGAAAAAATTGTCGGTTTACAAACAGATGTACCATTAAAACAAGCATTTATGCCATTCGGTGGTATTAAAATGGCGAACAATGCCTTAGTTTCAAATGGTTATGAAACTGACGAAGAAATGACAAAAATCTTCACAGAATAC…
parC		TTGGAAAAACGCCAAGAAGTTCAAGAATTAACCCTTGAAGAAGTAATGGGCGATCGTTTTGGAAGATATTCCAAATACATCATTCAAGAACGGGCCCTACCAGATATTCGAGATGGGCTAAAACCAGTACAACGCCGCATTCTCTTTTCAATGAATAAAGACGGCAATACCTTTGATAAAGGCTTTCGTAAATCAGCAAAATCTGTCGGAAACATTATGGGGAATTATCATCCCCATGGCGACATCAGTATTTATGAAGCGATGGTGCGTCTAAGTCAAGACTGGAAATTACGGGAAGTACTAATTGAAATGCACGGAAACAACGGAAGTATGGATGGCGACCCACCAGCGGCGATGCGTTATACAGAAGCTCGTTTATCACAGTTAAGTGGTGAGTTG…
parE		TTGGCTAAAAAAATTAACAATGAGTACAATGATGCCTCTATCCAAGTCCTAGAAGGATTGGAAGCAGTGAGGAAAAGACCTGGTATGTATATCGGTTCAACCGATAGCCGTGGACTCCATCACTTAGTCTATGAAATTGTCGATAACGCAGTCGATGAAGCGTTATCTGGCTACGGGAATGAAATCAACGTAACTATCCAAAAAGATAATAGTATTTGTGTTGCAGACTCTGGCCGCGGAATGCCAACAGGGATGCATGCTTCTGGTATCCCAACAGTAGAAGTAATTTTTACTGTCTTACATGCGGGTGGTAAGTTTGGCCAAGGTGGCTATAAAACTTCAGGCGGACTCCATGGGGTAGGTGCCAGTGTTGTTAATGCCTTATCTAAGTGGTTAGAA…
eutQ		ATGACAGAATTAAATCGTGAAATGATTGAAACGCTTGTTCGACAAATTGTCACAGAAAAATTAATGCCGACTAAACAAGTGGATCCAAGTGGAATTATGTCCATCAAATTACCCGAAATCGACGTAACAGAAGACGACCGCTTAGATACAGGCAACCCAGCGGACATTGTTTACACAAAAGATCTGTTTTCTTTAGAAGAAAGTCCGCGCCTTGGTTGCGGTTTAATGGTGATGAAAGATACCACCTTCGACTGGACACTAGAATACGATGAAATTGATTATATTATTTCAGGACAATTAGATATACTGATTGACGGACGTAAAATTTCTGCAACAGCCGGCGAAATTATTTTAATTCCGAAAAGTAGCAAAATTCAATTTTCAGTGACGGGTGATGCC…
group_1011		ATGAGCATTAATGAAATTATTATGTATATTATGGTTCTTTTCATGATTATTGGAGGAATCGATAAATGTATTGGCAACAAACTAGGTTTAGGGGAGCAATTTGAGGAAGGGATTATGGCTATGGGTTCTCTAGCGCTTTCTATGGTAGGGATTATCACTTTAGCGCCTGTCTTAGCCAATCTTTTAAGTCCGATTGTCGTTCCTGTCTATGAATTACTAGGGGCTGATCCAGCAATGTTTGCCACAACCTTATTGGCCAATGATATGGGCGGCTTTGCGTTAGCGCAACAATTAGCCAATGATCCGCAAGCTGGTTTATTTGCGGGGGCAATCTTAGGTGCAATGATGGGACCAACGTTAGTCTTTACAATTCCAGTAGCGCTTGGCATTATCCAAAAA…
ccmL		ATGCTTTTAGGAAAAGTGACTGGTAGCCTTTGGTCAACAAGAAAAGATGAAAAATTAAATGGCTGGAAATTTATGATGGTTGATATTTTGAATCAAGAGGACGAAAAGCAAGGATTTTTAATTGCTGCTGACAACGCTGGAGCTGGTGTCGGGGACAAAGTGTTAATTAGTCAAGGCAATGCTGCCCGTATTTCGGCAGAAGATCCGAATGTCCCAATTGATGCAATGATTGTTGGTGTCATTGATTCTACAGAGGAAGAATAG
pduL		TTGGATTCAATGAATGAAATTGTTGAAGAAGTTGTTAAACGAATTCAGCAACAACAACAACAAAATACTTTTGAAGTTGAAGCTTCTGGCCGACATGTTCATTTGTCTCGTCAAGAGATTGATGCATTATTTGGACCAGGATATCAACTAACAAAAGTGAAAGATTTATCACAACCTGGACAGTTCGTTTGTAAAGAACGAATTACGGTTGCTGGACCTAAAGGACTTTTTCAAAATGTGGTTATTTTAGGCCCTGAACGTAGCGAATCACAAGTTGAAGTCTCTATGACGGATACACGTATTTTAGGAATTAACGCCCCGGTTAGAGAGAGTGGCAAGACAGAAGGGACGCCAGGCGTCACGCTGATGAACGGATCAGCAGTTGTGACATTAAGTCAC…
pduA		ATGTCAAGTACAAATGCTTTAGGAATGATCGAAACTCGTGGTTTAGTAGGTGCTGTTGAAGCAGCCGATGCAATGGTGAAAGCGGCAAACGTTACTTTAATTGGAAAAGAACAAGTCGGTGGCGGTTTAGTTACAGTAATGGTTCGCGGTGACGTTGGTGCTGTAAAAGCAGCAACAGATGCTGGTGCTGCTGCAGCAGAACGTGTTGGCGAATTATTATCTGTCCATGTAATTCCACGTCCACATACAGAAGTAGACGCTATTTTACCACACGCAACAACTGAATTATAA
eutL		ATGAAAAATGATCGTCTAGGCGCAAATGTCCTAAGTATGAAAGTCATTCCCAATGTCGATCCGGCATTAGCAAAAGAATTATCATTGAAACCAGAACATCGCTCATTAGGAATTGTTACTTCCGATTGTGATGATGTCACTTATGTTGCATTAGATGAAGCAACCAAAGCCGCCGATGTTACTGTAGTTTACGGTAAAAGTATGTATGCTGGCGCAGCAAATGCTTCAACCAAATTAGCCGGTGAAGTGATTGGCATTATTGCTGGTCCGAGTCCTGCCGAAGTCAATAGTGGCTTGAGTGTCATTACGCAAGTCATTGAAGAAGAAGCCAGCTTCTATAGTGCTAACGAAGATGACAGCATTGTTTATTTTGCACATGTAGTATCAAGAACGGGTAGC…
eutC		ATGAACGAAAAAGAATTAAAAGAAATGATTGCCGGAATTTTAACAGAAATGGTCGCTGACAATCAAGCGGTTTCGACTGCCACTGTGACTGCTGAAGAAAAACCAGTCACAACACACGTCACTGAAACGACAGAAATTGAAGAAGGCCTAATTCCTGACATTACTGAAGTAGATTTACGTAAACAATTACTATTGAAAAATGCCGTAGATCCTGAAGCACTATTAAAAATGAAAGCTTTCTCGCCAGCTCGTTTAGGCGTTGGTCGTGCAGGGACGCGTTATATGACTAGTTCAACATTACGTTTCCGAGCAGACCATGCGGCAGCACAAGATGCAGTCTTTTCAGACGTAAGCGAAGACTTGGTAAAAGAAATGAATTTTATTTCTACAAAAACAATC…
eutB		ATGATTTTAAAAACCAAACTATTTGGCAAAGTCTATCAATTTACATCCGTTAAAGAAGTCTTAGCCAAAGCCAATGAAGAAAAGTCTGGCGACAAGTTAGCTGGCGTAGCTGCTAATTCAGCCGAAGAACGCGTGGCAGCAAAAGTCGTTTTATCGGAATTGTCCTTAAATGACTTGTTTAACAATCCCGTCGTTGATTATGACGAAGACGAAGTGACACGCATTATTATTGACCAAGTCAATATGCGAATTTTTGAAAGTATTAAACATTGGACAGTTGCAGAATTACGCGAATTTATCTTATCTTCGGAAACAACCGATTTTGATATCAAACGAATTTCCCGTGGACTCACTTCAGAAATGATTGCTGCTGTCTGTAAATTAATGTCCAACATGGAT…
group_419		ATGAAACGATTAGAGCAATTATGTCACCAATATACCAATCTTTCAGAATCAGACATTAAAGAATTACAACGTACAGCACGTTATCTTTCTTCGACGACACTCTATCAAAGTGCAGATGTTTTTATTGATGTGTATAAGGAAATGTCACAGCAAGCACTAGTCGTTTATCATAAGCCGCCTGCGAAGACAACTTCTTTATATAGTGGAGATGTCGTCGGGATGGAAGCTTTATTAAAAAATGAACCTGGTGTTCTGCGTACCATGCAAACTAGCTTAAATAGCATTGGTTTGTTAGCAGTGACTCAGGAAAATCGTTTGATTAAGCAAAATATCTATCCCATTCGCAATGAACATCGAACGATTGGTGTCATTATTGTCGAGATTGCGGCAGATGAAGAG…
pduU		TTGGAAGAAAAACAACGAATGATTCAAGAATATGTTCCTGGGAAACAAGTAACGTTAGCGCACATCATTGCTAGTCCTAATAAAGAAATTTATACAAAATTAGGATTGCCAGAAGGCACCAGCAATGCACTAGGTATTTTGACAATCACTCCGAGCGAAGCGGCAATTATCGCTGTTGATATTGCGACTAAAAGCGGAGATATCCAAATCGGTTTTATTGATCGTTTTTCTGGATCGGTAGTCATTTCTGGTGACGTAAGCTCAGTGGAAGCAGCCTTACAAGCGGTGATTGAAGGTTTACAACAGATTTTAAACTTTTCTGTAACTTGTAAAATTACCAGAACATAG
adhE_3		ATGAAAACAATTCATTTCCCTACCGAACTATGGGTAGGAGAAGGCGCATTAGCCAATTTGGAAACACTTCATGATAGACGTGTTTTCATTGTCACAGATCCATTCATGGTTGACTCTGGATTTGTGAATGAAGTGACAAAGCATTTAACAAAAAGTGAATGGCAAATTTTTAGTGATATCATCCCCGATCCACCAATTGATAAGATTGCTGCGGGAATTAAGCATTTAGCGACATTTCAAGGAGATACGATATTAGCTTTAGGTGGGGGATCCGCTATTGATGCGGCCAAAGCAATGAAATTTTTTGGCAAACGTACTTTGCAAACTCAGATTGCTGAGTTTATTGCGGTTCCTACAACTAGTGGAACTGGTTCAGAAGTTACGAATTTTTCAGTGATT…
fepC		ATGATTGAATTAAAAAAAACAGCTGTAACGCTCCAACAAACCCCCATTTTAAAAGATATTTCCCTCGTTTTTCCGACAGGTAGTAAAACTTGTATTTTAGGTCCAAATGGTTGCGGTAAAACGACACTTTTAAAAACGATTGCCGGACTTGTCCCTTATAGTGGTTCTGTTTTAATTGATGGTCAAGAAGTTCATGGACAAAAGCGGAAGGAATTGGCAACGAAAGTAGCGATGATGAGTCAATTCACGACAGTTGCTTTTGATTATACGGTTTACGAAACAGTTTTGATGGGGGCGTATCGACAACAAGCACAACGTTTTTTACCTATTGTTTCTAAACAAGAAAAAGAACGAGTCCTTTATTATTTAGAACGCACGGGTTTATTGCCTTTAAAAGAT…
hmuU		ATGAGTAAAAAAACGTGTCTCATACTGATGCTCTTGATTAGTATGAGCATGCTCTTTTTGGGTATTAAAATTGGAAGTGTTCAGATTTCGTTAACGGATTTGCTTCAAATTTTAGTGAAAAAGACGGTTTCAGAAGATGGGATTTTAGAAGGAATCATCTGGAATGTTCGGTTACCGCGTGTCGTGATGGCCTATCTCGTGGGCGCAGGCTTAGCAGTAAGTGGCACGGTGATGCAATCGCTCTTAGGTAATCCTTTAGCTTCTTCGTATACTTTGGGCGTATCAGCGGGAGCATCCTTAGGTGCTGCGTTAATCATGGTAACTGGAGTAACTGCTTCGATCTTAGGGGCATTTTTATTGCCTTTAACTGGTTTTATCTTTGGCTTAGCAACGGTCTTT…
btuF		ATGAAAAAATTTACTTTAACAATGATGACTTTAGGTTTAGTAGCAACACTTGGCTTAGCAGGATGTGGTAAACAGGAAAAGAAAGCAACTACCTCTTCTGAAAAAACAGAAGTAACGTTACCAACCAAAGACCGTAGCGGCAAAGAAATTACTTTACCCAAAGAAGCAACCAAAATTATTTCCCTAGTGCCATCAACAACAGAAGTGATTGAAGACTTAGGTAAAACCGACCAATTAATCGCAGTTGATACTCAAAGTAGTACAATGATGACTGATTTAAAAAAATTACCACAAATGGATATGATGGCTGTCGATGCCGAAAAATTGATTGCCTTGAAACCACAAATTGTTTATGTGAATGACATCAATTTAGCTAGCTCAGAAAGTGTTTGGAAGCAA…
lacX		ATGACTGTACAAATTGAAAATGAATTTCTAATCGCAACATTTGCTGAAGAAGGAGCAGAATTAGTAAGTTTACAATCAAAAGAAACCGGCATTGAATATATTTGGCAAGGAAATCCTGAATTTTGGGCCCGCCATGCGCCCGTACTTTTTCCGATTGTCGGTCGTCTAAAAGAAGATACGTATATGTACCAAAATCAAGCGTATCATTTAACTCAACATGGTTTTGCTCGTGATCAAGTATTTGATGTGATTGAAAAAGGTGGAGAAGAAGTTTCTTTTTCACTAAAATCAACAAAAGAAACCAAGAAGAAGTATCCTTTTGATTTTGAACTAGTGATTACTTATACATTAGAACATCAAGAATTGACTGTAAACTACCAAGTAGAATACACAGGGAAA…
clpY		ATGAATGAATTAAACAAAACACCAAAAGAAATAGTCAAAGAACTAGATCAATATATTGTTGGACAGCAAGCTGCCAAAAAATCAGTGGCGGTAGCTTTACGTAACCGCTATCGTCGCTTGCAATTAGAAGAAAATATGCAACAAGATATTACGCCTAAAAACTTACTAATGATTGGACCAACAGGTGTTGGTAAAACTGAGATTGCTCGTCGTCTCGCAAAAATTGTCAATGCGCCTTTTGTAAAAGTTGAAGCAACCAAATTTACAGAAGTAGGCTATGTTGGTCGGGATGTCGAATCAATGGTGCGGGATTTAGTAGAAAATGCGATCCAAATTGTTGAAAAACAACAATACAGTCGCGTGTATGCGCAAGCATTAAAAAAGGCCAATCAACGTTTA…
hslV		ATGGTTGAATCACAATTTCACTCTACAACAATTTGTGCAGTTGAAAAAGATGGAAAATTTGCAATGGCTGGTGACGGCCAAGTAACAATGGGCGAATCTGTCGTTATGAAAGGTACGGCCAAAAAAGTGCGCCGTATTTACAATGATGAAGTCGTTGTCGGTTTTGCAGGAAGTGTGGCAGATGCCTTTACATTAGAAGAAAAGTTTGAAGGAAAATTAAATGAATACAACGGAAACTTAACGAGAGCTGCGGTTGAGTTAGCCCAAGAGTGGCGTACACAACAGTCTATGCAAAAATTAGAAGCTATGCTGATTGTGATGAATAAGGAAGAAATGCTCTTAGTTTCAGGAACTGGGGAAGTCATCACACCAGACGATGGTATTTTAGCAATTGGTTCA…
xerC_4		ATGGAAGAAAAGAATTGGCCTGAGTTATTTGCTCGTTATCTTATTGTCGAAAGAGGCTATTCAGAAAAAACAAAAAAAGCATATCAAGAAGATATACAACATTTTTTTTCGTTTTTAAAGACTTCAGGTAATGACAATTATTTGACTGTGGAACATTTGGATGTTCGGGCTTATTTGAGCGAATTATATGATCAGGAATATAGCCGCAATTCGATTAGTCGAAAAATTGCCAGTTTGCGTTCTTTTTATCAATTCTTATTAAAAAATGAAGCAATCCAAGAGAATCCTTTTTCCTATGTTCATATGAAAAAGAAACAGTTACGGTTGCCCCGTTTTTTTTATGAAAAAGAAATGGATGCATTATTTGAGAGCGCACAAGGGGAGCAACCGCTTGATTTG…
trmFO		ATGACAAAAAAAGTCACAATTATTGGTGCCGGTTTAGCCGGAAGTGAAGCGGCATGGCAAGTGGCCAATGCTGGGGTACCAGTTGATTTATATGAAATGCGCCCTGTCAAAAAGACACCAGCGCATCAAACAGAAAATTTTGCAGAGTTAGTTTGTTCTAATTCATTACGTGGAAATAGTTTAACCAATGCGGTAGGTGTTTTGAAAGAAGAAATGCGCCGTTTAAATTCAATCATTATTGGTAGTGCAGATCAAACCGCTGTACCAGCTGGCGGCGCCTTAGCAGTTGACCGTGATTCTTTTTCTGAAACAATCACTGAAAAAATTAAAAGTCATCCATTAATTACAATCAAAAATGAAGAGATCACCGATATTCCGGAAGGGATTGTAATTATTGCA…
topA		ATGGCCTATAAGTATCTCGTGATTGTAGAATCACCTGCCAAAGCCAAAACAATTGAAAAATATCTAGGAAGAAACTACAAGGTGGTTGCCAGTGTTGGTCACATTCGCGATTTACCAAAAAGTAAAATGGGGATTGATATTGAAAATAATTATGAACCTCATTATATTTCGATTCGCGGAAAAGGCGATGTCATCAAAAGTTTAAAAGCGGCTGCAAAAAAAGCTGAAAAAGTCTATCTCGCAGCCGATCCGGACCGAGAAGGTGAAGCAATTGCTTGGCATTTAGCTTATCTTCTTGGCCTTGATTTAAAAGATAAAAACCGTGTGGTATTCAATGAGATCACTAAAGAAGCGGTAAAAGCGGCATTTAAAGAACCTAGAACCATCAACGTTGATTTA…
group_1710		TTGGAAATTTTACAACGACAATTATTATTTAAATTAGCGGTATGCCAAGGAATTGGCAATTTAGGGATCTTAAAAGTGTTACAAGAAGCTATCGCACAAAAGCGTGTTGATTTTTCCAGTACAGAAATTATTAGAATTGCTGAAATCAAGAAATATCGTGAATTATTTGAACAATCTTGGTTACACCATACGATTCATAGTGAAGCGTTATATATACGACAATGCCAACACCAATTTATGACAATTTTAGATGCCGTCTATCCTAAATTATTACGAGAAATTTATAATCCACCAGCAATTCTTTTTTATAGAGGAAATTTACAATTGTTAAGTAGAAGGAAAATTGGCATCGTCGGCGCTCGCTATGCCACTTCGTATGGGTTAAGAGTGACTGAAGCT…
rnhB		ATGGCAAAAGAGTCGATTCAGGCAATCAAAGAAGCGTTGTTAACTGTCACTGATGCAACCGATGAACGATTAGCAAGCTGGCGAGAAGATGAACGTTCAGGAGTGCAACAAGCGATCAAACAATGGGAACGTCGCCAGTTAGCCAAAGAAAAAGAGTGGCAACTTTTTAAAGAAATGAGTCAATTTGAGGAAGCGGCCTATAAAAAAGGCCATCGTTTAATTGCAGGAATTGATGAAGTAGGCCGCGGACCATTAGCTGGCCCTGTTGTGACAGCTGCAGTTATTTTACCGAAAGATTGTCAGTTATTAGGCTTAAATGATTCAAAAAAACTATCTGCTAAAAAACGGGAAACGTTATATAACCAGATTCAAGAACAGGCTGTCGCTATCGGGTTAGGT…
rbgA		ATGACCATTCAATGGTTTCCCGGCCATATGGCCAAAGCAAGAAGAGAAGTTTCTGAAAAAATCAAATATGTCGATATTGTATTTGAACTAGTTGATGCGCGGTTACCGCTTTCTTCCCGTAACCCAATGATGGACCAAATTGTCCAACAAAAACCACGATTAGTCCTTTTAAATAAAGGGGACTTAGCAGATAACGACCAAAATAAAAAATGGCAACATTACTTTCAAAAGAAAGGGTACCAAACCCTAGTTATCAATGCCCAACAAAATAAAGGAATCAATAAAATTGTGCCAGCAGCCAAGGAAGCGTTAAAAGAAAAATTGGCTCGTGAACAGGCGAAAGGCTTGAAACCGCGTGCGATTCGCGCCATGTGTATTGGGATCCCCAATGTTGGTAAG…
group_1106		ATGCCCACTGATAAACTGGATGCTCAATTAACCCCAAGAATATTTTTTAACAAAGTGTTAGCTGGAACAGCTTCCGGCACCATTATCGCCTTAATTCCCAATGCTGTATTAGGAGCCATTTTAAAATATTTTGCAGAATACAAGATTATCGAAATGATTATTCATGCGGCGCAAATTTTCCAACTAGCCACCCCTTTAATTATTGGTGGACTGATTGCTTTTCAATTTGGCTTAACGCCACAGAAAATGATGATTGCTGGCGGTGCAGCATTTGCTGGCTCTGGCGTGATTAAATTTAATTCAGAAGTGAAAGGCTTTATTGGTGCAGGCACTGGTGACATCATTAATATTATGATTACCGCTTCTGTTGCAGTCTTACTTTTATTAGTCATCGATAAA…
bfmBAB		ATGGCTGAGATGACTTATTTAGAAGCAATTAACTTAGGAATTTCTGAAGAAATGGCTCGTGATGAAAAAGTAGTTATTTTTGGAGAAGATGTCGGCGGCGACAAAGGCGGCGTGTTCGGTGTAACAAAGGGCTTGGCTGCTAAATACGGTGACGAGCGTTGTTTTAATACACCGTTAACAGAAGGCTTAATTGGTGGTTTAGCTGTCGGCTTAGGTTTAATGGGCTATCGCGCAATTGGTGAATTTCAATTTGCGGATTACATTTTGCCTGCAACCAATCAATTGTTATCAGAGGCTCGGACAATGCGCTATAGAACAAAAGGCGATTGGACTGCGCCAATCGTTTATCGGACCCCTTATGGCGGCGGTGTTCGTGGTGGGCTGTATCATTCTCAGTCT…
pta_2		ATGATCACTGTTTCAATTGCAGGAGGTTCACAACCAGAGATTTTACAGTTAGTTAAAAAAGCACTAAAAGAAGCCGAGCAACCGTTGCAGTTTATTGTATTTGATACAAATGAAAATCTTGATACTGAAAATCTTTGGAAATATGTTCATTGCTCAGATGAGGCCGCGGTAGCACAGGAAGCTGTCAGTTTAGTTGCAACCGGTCAAGCACAAATTTTATTGAAAGGAATTATTCAGACCCACACATTACTGAAAGAAATGTTGAAAAGTGAGCATCAATTAAAAAATAAACCGATTCTTTCCCATGTAGCAATGGTGGAGCTGCCTGCGGGAAAAACCTTCTTGTTAACCGATTGTGCGATGAATATCGCCCCCACTCAAGCGACCCTCATTGAAATT…
group_1145		ATGGCACTACTACTATTCTTTTTGTTTATCGCCCTACTAGGATTTGGTATATTAAAAATTAATAACCGCAGTATCCTCGGCGGTATCACTCTGGCTTCCGGCACCTTATTGTCATTAGTCACCTTACTATTTATCGGATTAGACAAAATTTATTTACATTTTAAGAATGGCGACCTAATTACCTTGGCCATTGCTTATCTATTAATTCCCGCTGTGTTTATCGGCATTTGCCTTTACTTTATTTTTAACTCACGTACGATGCAAACGAAAGAAGGCAAAAGTGTCACGGCTAAATTGTCGGCGGGCTTAGGGCTGAACTTATTAATTGCTTTACCAGCCTTTCTATATTTATTATCAGTTGGCACAGCGCAAATACCTTATGTGCTTTTTCTGTTCTTA…
bdhA_2		ATGGATTTACACTTAACGAATAAATTAGCATTAATTACTGGTTCAACCAAAGGAATTGGCAAAGCAATTGCGATTGAAATGGCTCGTGAAGGGACCGATGTCATTATCAATGGGCGCAATGAAGCCGAAGTAACTAAAGTTGTTAAAGAAATACAAACAATGTTTCCAGACACTCATCCTCAAGCAGGGACTGCCGATATTTCCATTGAAAGTCAACGAGCTACTTTGCTTGAAAAATTCCCTAAAGTCGACATTTTAGTGAACAATATGGGGATTTTTGAGCCAATGGAATACTGGGACATCGATGACGCCACTTGGGAAAAATTTTTTACTGTGAACGTGTTGTCAGGCAATGCATTAGCAAAAGCTTATCTACCTAAAATGCTTGCACAAGATTTT…
mhqD_2		ATGCATTCAATTTTTAAAAAAGGACATCCTGAAGCACCTGTCTTTGTGCTACTTCACGGTACAGGTGGTGATGAAACATCTCTCCTACCAATTGCCCAAGAACTAAATAAACAAGCTACTGTGCTAAGTATTCGTGGTGATGTTTCAGAAAATGGAATGAATCGTTATTTTAAGCGCCTAGCGGAAGGTCATTATGACTTAGAAGATCTAGAAAAACGCGGCGAGGCGCTTCATAAGTTTATTCAACAAGCCGCTAACGAGCATCAATTTTCATTGGATAAAATTATTTTTATTGGCTATTCAAATGGGGCCAATATCGCTATTCAATTATTGCTTACTCATCCCGACAGCTACCATCAAGCTGTCCTCTATCATCCCATGTTTCCTGTTGAATTGACC…
sipV		TTGAAGAAGAAACGTGATTATGTTGGGTATTTAATGTACTTTCTGAAAATTTTAGTACCAGCAATCGTAGCCGTTTTTATTTTAAGAGGATTTTTCCTGATTCCTGTTCGGGTGGATGGCCATTCTATGCAAAAAACCTTGAATCAAGGAGATATGATTGTGATGGAAAAATTCTCCGCCATTAAACGGTTTGATGTGGTGGTCTTTAAAACAGATACAGGATCGATTCTGATTAAACGTGTGATTGGTTTACCAGGAGAAGCTGTGCGTTACGAAAACGATCAATTATATGTCAATAATCAGCCAATCGCTGAACCGTATTTAACTAAAAACAGAAAAAAAGATCATGAAACGATGCCTTACACTACGAATTTTGATTCAAAAGAATTGTTAATGCAA…
ctpA		ATGAAGAACAAACGAACTGTTCCTTTTTATCAATATATTATTTCGCTCCTCTGTGTCGCATTTTTAGCTGGAGGAAGTAGTTATATTTATTTTGATCATCGTGTTAAAAAGATGAGTCAAGAAGGGGCAATTACCAATGCTGATTTAAGCAAAGTGCAGGATTTATATAATGAAATTAGTACCAATTATGTAGGTGAAGTAGATAAAAATGAATTAGTTGAAGGCGCCTTAAAAGGCATGTCTGAAGCCATTGGAGACCCATACTCAACTTATCTAAATGAATCTGCTGCCAATGATTTAAACGAAAGCTTATCTGGTGATTTTGAAGGAATTGGTGCCACTATGACAATGAAAGATGGCGAACCAGTTGTAGCAGAGGCCCCTGTAGCAGATTCCCCA…
group_5341		ATGAGACGAAGCTTTTACCATTACTTAATGACATTAAAAGGTCCGGCTAAAGATTCTGAAACTGATTTTGCCAATGAAGCGGCCAAAGATATTCAGTTTCCAAAACAAACCGAGGATTATCATGAACTTTCTTCTTATTTAGAAATGAATGCTGACTATTTAAGCAACATGGACATCTTTGATGAGTTATGGGAAAAGTACCTTGAAAACAATAAATAA
msrA		ATGGAAGAAAAAGCAATTTTTGCAGGCGGCTGTTTCTGGTGTATGGTGCAGCCTTTTGATACACAACCAGGGATTATCTCAGTTGTTTCGGGTTATACAGGTGGGCACGTGCCTAATCCAACATATGAACAGGTTCTAACACACACAACAGGCCATACGGAAGCAGTAGAAATCACTTTTGATCCAGCGATTATTTCTTACGAACAATTAGTGGATATTTATTGGCAACAAACGGATCCTACTGATGCTTTCGGCCAGTTTCAAGACCGCGGCGATAATTATCGGCCAGTTATTTTTTATCGTTCTCAAGAACAAAAAGAAATTGCTGAGAAAAGTAAAGAACGTCTAGCTAATAGCGGCCGTTTTACAGAACCAATTGTTACCACCATCGAACCAGCA…
group_2972		ATGAATGAAGAAAAGCCAAAAACAAGTAAATCAATTAAAAAGACACAACCAACCAATCTTAAACGAAATCCCTGGAAAATCGCTTTTCTTGTTCTAGTGGGTTTAATCATTGGTAGTGTAGCTTTCGTGACATTTCGAGCAACACAAGTTCGCGAACCAGATTTAAAGAAAATACCAGCAATTGTTGAAAAAGAAGGCGAGCCAGTCGTCACCATTCAGTCAAAAAAACAACAAGTGAACAAACTGATTGACTTTTATTTAGCCGACTTTCAAAAAGGTTCGGAGATCAAATATAAATTTTATTTAGAAAATGATGCTTTATTAAATGGAACATTTCAGGTGTTAGGGCATGACATTCCTTTTTACTTATATTTTGATCCTTACGTGATGGCGAATGGT…
group_1607		ATGAAAAAACAAACACAGCATATTTTGCTGACCGTCTTAACACCTATCCTCATTGCGCTAGGTGTTTTTACATTGTTAAGTGTGGCCATCCCCAAAGCAAAGCCACTATTAAAGCAAGAGAAAGTGGCCACAACTGCTCAAAAAAATCAAAAAGAAGTCATTCATTATACAGCTATCGGTGATTCTTTAACTGAAGGAATTGGCGATTTGACGAATAGTGGAGGTTTTGTTCCTATTGTGGCAGATGATTTAAAAGAACACTACAACTTGAACGGTGTTCAAACAGACAATTTTGGGAAAAATGGGGATCGTAGTGATCAAATTTTAAAACGAATCAAAGAGAAACCTGAAATTCAAAAGGGCCTTGCCTCTGCGGACGTGATTACGCTAACGGTTGGT…
group_1788		ATGACAAACGTTAAAATCGTAACGGATTCTTCATGTACGATGGAAAAAAGTCTTAGAGATGAATTAAATATCCATATGATGCCTTTATCAATTATGGTTGATGGCGTTGTTTATCCAGATGATGATCATTTGCCAGGCGAAAAATTTATGGACATGATGGCTAATGCGAAGGCCTTACCCAAAACGAGTCAACCACCAATTGGTGAATTTGTAGAATTATATGATCGCTTAGGTGAAGATGGCAGTGAAGTAATTTCGATTCACATGACAAAAGGCTTAAGTGGAACGGTTGAAGCGGCCCGTCAAGCTAGCAACTTATCATCAAGTAAAGTAACGGTGATTGATAGCGATTTTACAGACCAAGGTTTGTCTTTCCAAGTCATTCAAGCAGCAAAATTG…
apt		ATGGATTTAAGAGATTACATTGCAAGCATTCCAGATTATCCTGAGAAAGGGATCGTGTTCCGTGACATTTCTCCATTAATGGCTAATGGGGATGCCTATCGTGAAGCAACGAAACAAATCGTGGATTACGCGAAAGAAAAAAGAATTGATATGGTTGTAGGACCGGAAGCTCGTGGCTTTATTGTCGGCTGTCCAGTGGCTTATGAACTAGGGGTTGGCTTTGCTCCGGTTCGTAAAAAAGGAAAACTTCCTCGTGAAACCATCGAAGTGACTTATGACTTAGAATATGGTTCAGATACATTAACGTTGCACAAAGATGCCATCACACCAGGCCAACGTGTTTTGATTTGTGATGACTTGTTAGCAACTGGTGGTACAATTAAAGCAACCATCGAATTA…
group_153		GTGAAAAAATCAAACTATCAATGGCAGTTACAGACAAAGACAGAATTACCTGTAGAATTTATAGAACAATTAAAAAAAGAAGAAATTAATCCATTAATTGGCCAACTTTTATGGCACCGCAATATCCGGACAGAAGAAGCATTACGTAAGTTTCTACATCCGACTATCGAAGATATTTATGATCCGTTCTTAATGCATGATATGGAGAAAGCGGTAGCCCGCATCCAGCAAGCCGTCGAAGCGGGTGAACAAATCCTTGTCTATGGGGATTATGATGCAGATGGCATCACTAGTACCACGGTTATGAAAGAAGCAATCGAATTAGTCGGTGGCATGGTTCAGTACTTTCTACCGAATCGTTTTGTTCATGGCTATGGGCCTAATAAAGACGTATTTGCT…
group_2032		ATGGATTTAACAAATAAAGTCGTTGTCGTAACTGGAGGTTCAGCTGGTTTAGGTGAACAAATTTGTTATGAAGCAGCTAAACAAGGGGCGGTCGTCGTTGTCTGCGCCCGCAGAATTAATTTGATTGGTAAAGTTCGCGAGCAGTGTGCTGTTTTAAGCGGACGAGAAGCATTTTCTTATCAATTAGATATTGCCGATCCAGAAAGTGTTGAACGTGTGGTTGAAGCTATTTCAGCAGAAGTTGGTCCTATAGATGTTTTAGTCAACAATGCTGGTTTTGGCTTGTTTGAAAATTTTGTTGAAATTGACTTGGCTGTTGCACGCCAAATGTTTGATGTCAACGTTCTAGGAATGATGACGTTTACTCAAAAAGTAGCTATTAAAATGATTGAAGCTGGG…
rnz		ATGGAAATACAATTTTTAGGAACAGGCGCTGGTGTACCAGCAAAACATCGCAATGTCACAGGAATTGCGTTGAAATTATTAGATGAACGAAATGCAGTTTGGCTCTTCGATTGTGGGGAAGGGACTCAATTGCAAATTTTAAAAAGTAGTATTCGCCCAAGAAAAATTGAAAAGATTTTTATTACACATTTACATGGGGATCATATTTTTGGTTTACCTGGTTTGTTAAGTAGTCGTTCTTTTCAGGGCGGGACAGAACCTTTAGAAATCTATGGACCAGTTGGGATTGCTGACTTTGTCAAGACTTCTTTACGGGTCTCGCAATCGCGGTTGTCCTATCCACTGAAATTTATTGAATTAACGAAAGAAAATGACGTTATTTTTAAAGATAAACAATTC…
group_4654		ATGGCAAAACGAATTATCATTATGAACTTTGATATTGAAAGTAAATCGTACCAAGCATTTTCCGAAATAAAAAAGATGCAGGCAGAAAGACAGCTTAAAGGTGAGCAAATGGCGGTTGTTACGCATGTTAATGATGGCCAGCATCAATTTAAAATCAATGATTTTATCGATTTTACAGGCAACAATCATACATCAAAAGATAGCATGATTGGGATGCTAGTAGGCATATTAGGTGGTCCTCTGGGCATTCTTTTTGGCTGGTTTGCTGGAAGTATGTATGGTGCAAGCAAAGACGCCAAAGAAATTCAAGAAGCACAAACGGTTTTTGAACATGTGATTCAAAAGATTGATGAAGGACAAACGGGATTGTTATTAATTGCAGAAGAAGAAGACAACCGT…
group_5170		ATGGCAGATGTGAAAGAGTTAATTTTAACTATTGTCCGTCCGTTAGTCAGTCAACCTGAAGCAGTCTCATTAGAAATTGAGGAATCAACTGATTTCCTCGAGTATAATTTGACTGTGGCCAAAGAAGATATTGGACGTATCATTGGTAAACAAGGGCGTGTTGCAAAAGCAATTCGGACAATTGTTTATAGTGTACGTATCGATGGTCCGAAAAAGGTCCGTTTAAATATTCTTGATGGTAAATAA
rpsP		ATGGCAGTTAAAATTCGTTTAAAACGTATGGGTTCTAAAAAGAGTCCTTTTTACCGTATTGTAGTAGCTGATTCTCGTTCTCCTCGTGATGGACGTTTCATCGAAACTGTAGGTACTTACAACCCTTTGAAAGACCCTGCAGAAGTAGTTTTAAAAGAAGATTTAGTTTTAGATTGGTTATCTAAAGGTGCGCAACCTTCTGATACAGTTCGTAACATCCTTTCAAAAGAAGGCGTTATGAAAAAACATCATGAAGCTAAAAACGTTAAGAAATAA
mta		ATGATGGAATATACAATTAAAAAAATGGCTTCACTATCTGGCGTCAGTGCACGGACGTTACGATATTATGATGAAATTGGTCTTCTTCAACCAGCCAGAATTAATTCTTCTGGTTATCGAATTTACGGGCAAGCCGAGGTGAATCGTTTGCAACAAATTCTTTTTTACCGTGAATTGGATCTGAAACTAGATGAAATTAAAGAAATTTTGGAGCAACCTGACTTTAATGTTGAACAGGCTTTATACGAGCATCAACAAAAACTATTGGAAAAGCGCAATGAAATTGATCGTCTTTTAGCCTCTGTTCAACAAACCTTACACCATTACAAAGGAGAGATAAACATGTCAGATCAGCAAAAATTCGAAGCATTCAAACAACAAAAAGTTCAAGAAAACGAA…
ffh		ATGGCTTTTGAGAGTTTAACAAACCGCCTACAGCAGGCAATGAGTAAAATCCGTCGTAAGGGAAAAGTTTCCGAAGCCGACGTAAAAGAAATGATGCGAGAAATCCGTTTGGCTTTATTAGAAGCCGACGTTAATTTACAAGTGGTCAAAGATTTCACAAAACGTGTCAGAGAACGGGCAGTAGGAGTCGAAGTATTAGAAAGCTTATCACCAGCCCAACAAATTGTAAAAATTGTTGATGAAGAATTAACGAAAACGTTAGGTTCAGAAACGGTTGAACTGAATAAATCTCCAAAAATCCCGACAGTGATTATGATGACAGGGTTACAAGGGGCTGGTAAAACAACTTTTACTGGTAAATTAGCAAAACACTTAATGAAAACTGAAAACGCTCGTCCG…
group_4655		ATGGAAATGGAAAAAACAAACCGCATGAATGCGTTATTTGAATTTTATTCGACATTATTAACGGAAAAGCAGATGAATTATATGGAGCTTTACTATGCTGATGACTTTTCTTTAGGAGAAATTGCGGAAGAATATGAGGTTAGTCGCCAAGCGGTTTATGATAACATTAAACGAACCGAAAAAATTTTAGAAGAATACGAAAAAAAGTTACATCTTTATTCAAACTATGTTGTACGGAAAGAATTTCTTGAACAACTACAGCAGTATGTTCAAGAAACTTATCCCAAAGATAGTGAAATCAAAAAATATATTGAACAAATTCAAGAAATAGAGGAATGA
phoP_1		ATGAAAAAAGTTCTTGTCGTCGATGATGAACCATCGATTTTAACTTTGTTAACCTTTAATTTGGAAAAAGAAGGCTATCAGGTGACTACTTCCGAAGATGGTAAAAACGGCTTCGAATTAGCTTTGTCTAATCAATATGATTTTATAATTTTAGATGTAATGCTTCCTGGTATGGATGGCTTAGAAATTACCAAAGCACTTCGTCGAGAAAAAATTGACACGCCTATTTTGATTTTAACTGCCAAAGATGAACAAGTAGATAAAATCATCGGCTTAGAAATTGGGGCAGATGATTATTTAACAAAACCTTTTAGTCCCAGAGAAGTCCTAGCACGCATGAAAGCTATTTTCCGTCGTTTAAAACCTACCACGACCGAAACGCTTCAAGAGGACACACCT…
phoR		ATGAAAAAGAGACTGCGGATTGAATATTTTTTAGTTGCGGCAGTCATGCTTTTATTATTTGTCGGGAGTATTGCAGCGACCAATTTTTTCTTTCAAAAAGAAATGGTTGCTCAGCAAGAAACCTATTTAAGAAGAAAAAATACCCTTTTAACAGACCAGTTGCCCCCTTCCGTTTTCGAAAAAGGGCAACTGACAAACCAACAACAACTCCTTGTCACCCATGCGTTAGATGATGCAGAAGAACGGGTAACTTTGTTGCAAAAAAATGGTACCGTCTTTTTTGACAGCAGCCAAAATGAACCGCTAGAGTCGCACAAAAAACGACCTGAAATCGCTGCGGTTCTATCAGGAGCTACCTATGGTTCAGCTTTACGAAAGAGTAAAACGTTAAATAAAGAA…
pstS1_1		ATGAAAAAACGTGTAATTGCAGCAACTATGCTGAGTCTAGGGTTATTATTAACTGGGTGCGGAGCTCAAGGAGGCACAACTGAAAAATCCAGCGAAGCGGATAGTAACAAACCAGTTAAAATTGTCGCTGTTGGTTCCACCGCTTTACAACCGTTAGTAGATGCTGCGAAAGATCAATTTACACAAGAACATCCTAATTATACAGTTTCTGTCCAAGGTGGCGGCAGCGGAACAGGACTTTCGCAAGTTGCAGATGGCGCAGTGACCATTGGAAATTCCGATGTGTTTGCCGAAGAGAAAGATGGCGTGGATGCCTCTAAATTAGTCGATCATCGGGTGGCCGTGGTCGGTATGGGACCAGTGGTCAACAAAGAAGTCGGCGTGAAGAATTTAACGAAG…
dapX		ATGGATTTAACCAATCGTTTTAATCGTCAAGTAAATAAAATTGCTGTTTCTTTAATTCGTCAATTTGACGAACAAGTCTCAGGAATTGAAGGTATTTTAAAATTAACGCTAGGAGAGCCGGATTTTAACACACCTGAGCATGTCAAAAAAGCAGCCAAAGAAGCAATTGATGCGAATTTTTCTCATTATACAGGGATGTCTGGTTTATTAGATGTCCGTGAAGCAGCCGCTTATTTTATGAAAGAAAAGTACCATTTGACTTACCAGCCTGCGACAGAAATTTTAGTAACAGTTGGAGCAACAGAAGCGATTTCAGCTTCGTTATTAGCAATTTTAGAACAAGGTGACAAAGTGCTATTGCCAGCACCTATTTACCCAGGGTATGAACCAATTATTACA…
group_598		ATGGTTTATACAGAAGTTCCAAAATCCGTAGCAACATTTATGGAGACAATTACAGAAAAATGCGGTGAAGCACATCAAGATTGGGCAAAAAACTTTCAGGCGGCCTTTGCCAATACTTTACTAACAACAGTGAAACGTCAAGAAGATGGTACTACCTTTTTATTAACAGGCGATATTCCAGCAATGTGGTTGAGAGACTCAACAGCACAAGTTCGTCCCTATTTAGTGATTGCGAAAGAAGACGAAGACCTTGCTCAAATGATTGCTGGTTTGGTTAAACGCCAGTTTCGTTATATTTGCATTGATCCTTATGCCAATGCGTTTAATGAAACAGATAATCATGCAGGCCATCAAACTGATAAGACAGAAATGAATGGCTGGATTTGGGAACGGAAATAT…
araR		ATGAAGCAACCATTATATCAACAAATTATTGATTATTTACAAAATGAAATTGATTCAGGGCGATTGCCTGTTGGAGCGCAAGTGCCTACCGAAAAAGAATTATCGGCTCAGTTTAACGTCAGTAGAATTACGTCCAAACGAGCGCTAACTGAGTTGGAAACGCAAGGCGTAATCCAACGTCACCAAGGAAAAGGAAGTTTTGTTCAAGCACCAAAGCATCCTCTTCATACCTCTTTAAATAAAGTTCTTTTTTTATTGCCTTTTGCAGACGATTTATCAGTAGGAAATTTCTATAGCGGTTTGGCCCCTACTATTCAAGCAGCTGGTTTAGAAGTCTTTATGACCTCGCCTAATTTTTTGAGAGAGAAAAATGCTGCGGACATTGTGAATGAGTTTGCC…
group_1474		GTGTTGAATATTCAACAAATGAAGTATGTTGCTGCCATAGCTAACAATGGGAGTTTTCGGGAAGCAGCCAAAAAACTATTTATTACACAACCTAGCTTGTCAAATAGTATTCGAGAATTAGAAGAAGAACTAGGTATTTCCCTCTTTTTACGTACCAATAAGGGCGCTTTTTTAACAGAAGAAGGAATGGTTTTTTTAGAACAAGCAGAGAAAGTCTTAGTTCAAATGGAGTTATTGGAAAATCGCTATCGCGAGACAGTGACCAGCGAACGATTCTCCATCTCTTCGCAACATTACGATTTTTTAGGTGAGGTAATTGCCAAAGTTCTTAAAAAGTATGGGGATCAATATAAAGATTTTCGTGTCTTTGAAACCACAACCTTAAAAGTAATTGAAGAC…
cah		ATGAAAAAAATAAAAAATATGGACGTTGAATGGAGCTATACAGGCAACGATGGACCAGAACATTGGCATACGCTATGTGACTGGTTTGCAGAAGGTGCTAAGTTTGCTTATCAATCGCCAATTGCTTTAGAAAAAGAAAGTGCTGAGACAGTAAATTCTCAGATTACGTTTCATTATAAAAAAGAAGAATTCACTGAAAAAGAATTCAAAAATACGTTTCATTTTGTACCACCAAATACGGAAAGTTACGTAATGTTTGAAAATGTTGCGTATCATTTAACCGATATCCATTTTCATATGCCTAGCGAACATTTGCTATCGGGAAAGCAGTATCCGCTAGAATTCCATTTGGTTCATATGAACGATGCTGGCGAAAATTTAGTTGTCGGTTGCCTGTTT…
pyrE		ATGACAAAAGTAGCAAAAAAGATTGCCAAAGATTTATTAGATATTGAAGCGGTATTTTTAAACCCTAATGAGCCGTTTACCTGGGCAAGTGGCATAAAAAGCCCGATTTATTGTGATAACCGTATCACGATGAGTTATCCTGCTGTGCGTAAAGAAATTGCAGAAGGCTTAGCGGCAAAAATTAAAGAGACTTTCCCAGAAGTCGAAGTGATTGCTGGGACAGCTACCGCAGGGATTCCACATGCGGCATGGGTAGCCGATATTTTAGGATTACCAATGGTTTATATCCGCAGTAAAGCCAAAGATCACGGCAAAGGGAATCAAATTGAAGGCCGAATTTCTGAAGGACAAAAAATGGTAGTTATCGAGGATTTAATTTCAACAGGCGGTAGCGTGTTA…
pyrF		ATGCACGATAGACCAATTATTGCGTTAGATTTTCCCACGCAAAAAGAAGTGGCTGTTTTTTTAGAAAAATTTCCTAAGGAAGAAGCCTTGTTTGTTAAAGTGGGGATGGAACTTTTTTACGCAGAAGGACCAGCGATTGTTCGCTGGCTTAAAGAACAAGGACACGATGTTTTCTTGGATTTAAAATTACATGATATTCCGAATACTGTGGAAAAAGCGATGACAAATTTAGCAAAATTAGGCGTTGCCATTACTAATGTCCATGCAGCAGGGGGCGTTCGAATGATGCAAGCAGCTAAGGAAGGTCTAATCAAAGGGACTCAGCCAGGCGCTAAGGTTCCTGAGTTAATTGCTGTAACCCAGTTGACTTCTACTAGTGAAGAAGAGATGCACCATGAT…
pyrDB		ATGATGAAAAATCCTTTAGCCGTTTCAATTCCAGGTTTAACATTAAAAAATCCAATTATTCCCGCCAGTGGTTGCTTTGGGTTCGGGGAAGAATATGCTAACTATTATGACCTTGATCAATTAGGTTCAATTATGATTAAGGCAACAACGCCCCAAGCACGATATGGAAATCCCACGCCACGTGTAGCTGAAACACCTAGTGGTATGCTAAATGCCATTGGATTGCAGAATCCAGGTTTAGAAGTGGTTATGCAAGAAAAATTACCGAAATTAGAAAAATACCCTAACTTACCGATTATCGCAAATGTTGCAGGTGCTTGCGAAGAGGACTATGTGGCTGTTTGCGCAAAAATTGGGCAAGCGCCTAACGTCAAAGCAATTGAACTGAATATTTCCTGT…
pyrK		ATGCAGAGAAAGCAAGAAATGATGACCATTGTAGCTCAAAAACAGTTAGCGCCACGGATTTATCAGTTAGACTTACAAGGCGAGTTAGTGAAAGAGATGACACGACCTGGACAGTTTGTGCATATCAAGGTTCCGCGTGCAGATTTACTTTTGCGGCGACCGATTAGCATCAACCAAATTGATCATTCGAACGAAACCTGTCGTTTGATTTATCGAGTCGAAGGCGCTGGAACGGAAGTGTTTGCCACCATGAAGGCTGGTGAACAATTAGATATTTTAGGTCCTTTAGGAAACGGCTTTGATATAACTACCGTAGCAGCTGGTCAAACTGCTTTTATCGTTGGCGGAGGAATCGGGATTCCCCCATTGTATGAATTATCAAAACAACTCAATGAAAAA…
carB		ATGCCAAAACGAACGGACATCAAGAAAATCATGGTGATTGGTTCAGGACCAATCATTATTGGACAAGCAGCAGAATTTGACTATGCAGGCACACAAGCCTGTTTAGCGCTAAAAGAAGAAGGGTATGAAGTTGTCTTAGTAAACTCAAATCCAGCGACTATCATGACCGATAAGGAAATCGCGGATCATGTTTATATCGAACCGATTACTTTAGAATTTGTTTCAAGAATTTTGCGAAAAGAACGTCCTGATGCTCTTCTACCAACATTAGGTGGTCAAACTGGATTAAATATGGCGATGGAATTATCGGAATCAGGAATTTTAGATGAGCTAAATGTAGAATTGCTAGGAACAAAGCTCAGTGCGATTGACCAAGCGGAAGACCGTGATTTATTTAAA…
pyrC		ATGAAGACGTTAATTAAGAATGGAAAAATCATCAAAAAAGAGAATCAATTGATTGAGGCAGCACTTTGGCTAGAAAATGGTGTGATTCACGCAATCGGGGAATCGTTTGACGAAGCAGATTTTGAGCAAGTGTTTGATGCGAACGGGCAACTAATCACGCCAGGCTTGGTGGATGTGCATGTTCACTTTAGAGAACCAGGCTTTACGTATAAAGAAACGATTAAAACGGGTAGTAAAGCTGCTGCTCGCGGTGGTTTTACTACGGTTTGCGCAATGCCCAATTTGAATCCAGTACCAGATACGGCTGAAAAATTAAGTGAGGTTTACGACTTAATTCAAAAAGATGCAGTCGTGAAAGTTTTACAATATGCCCCCATTACAGAAGAGCTACGGAGTGAA…
pyrB		ATGATTATTACATCTGAACGAATTAGTTTAAAACATCTTTTAACTGCTGAGGCTTTAACCGACCGTGAAGTCATGGGGTTAATCCGTCGCGCAGGAGAATTTAAACAGGGGGCAAAATGGCACCCAGAAGAACGTCAATATTTTGCAACAAACTTGTTTTTTGAAAATAGTACTCGAACACATAAAAGTTTTGAGGTAGCTGAGAAAAAATTAGGCTTAGAAGTGATTGAGTTTGAAGCAAGTAGAAGTTCTGTTCAAAAAGGAGAAACGTTATACGACACAGTACTAACGATGTCGGCAATTGGTGTAGATGTAGCAGTCATTCGTCATGGTAAAGAAAATTATTACGATGAATTGATTCAAAGTAAAACGATTCAATGTTCTATTATTAACGGTGGG…
pyrP		TTGTCAGAAAAAGAATTTCGAAATGAGGATGCAGTCTTAGATATTAAAGACAGACCGCAAGCTTTTCACTGGGTTGGCCTAAGTTTACAACATTTATTTACGATGTTTGGTGCAACGGTTTTAGTACCAATCTTAGTGGGAATTGACCCAGGGATTGCTTTAGTCAGTTCAGGATTAGGAACAATGGTCTATCTGATTACTACAAAAGGAAAAATCCCCGCTTATCTTGGCAGTAGCTTTGCTTTTATTGCAGCGATGCAGATGTTAATGAAGAGTGATGGTTATCCAGCCATTGCCCAAGGTGCTATGACAACCGGCTTGGTATACCTAATCGTTTCATTAATCATTAAAAAAATTGGTTCCGACTGGTTGGATAAAATTTTACCGCCTATCGTTGTA…
pyrR		ATGCCAAAGAAAGAAGTTGTTGACGCAGTCACAATGAAACGAGCGCTTACTCGAATCTCGTATGAAATTATTGAAAGAAACAAAGGAATTCAAGACATTGTTTTAGTAGGAATTAAAACGCGTGGGATATACATTGCACAACGTCTAGCCGAACGCTTAAAACAATTAGAAGATATTGACGTGCCAGTTGGTGAATTAGATATTACTTTGTATCGTGATGATGTGAAAGATATGGAGGAACCTGAATTACATTCTTCTGACGTACCAGTCTCAATTGAAGGTAAAGAAGTTATTTTAGTGGATGATGTCTTGTACACGGGCCGGACCATTCGTGCTGCGATGGACGCTGTTATGGATTTAGGTCGTCCGAGAAAAATCTCTTTAGCAGTCTTAGTAGAT…
rluD		ATGGAACAAATTAACGTAACGATTCAAACAGAAAAAGGCCGGATTGATAAAGTATTAAGTGAACATTTACCCAATCATTCCCGCTCGCAAATTCAACAATGGTTAAAAGAAAAACACGTAACAGTTAATGGTGAAACGGTCCGCGCAAATTACAAAGTTACAGCAGGCGATGAAATTGTTGTAACAATTCCTGAACCAGAAGTTCTAGATATGGTAGCAGAGGATATTCCTTTGACCATTGTTTATGAAGACAATGATGTGATTGTTGTCAACAAACCTCAAGGCATGGTCGTTCATCCTTCGGCAGGGCATCCCAAGGGTACATTAGTGAACGCGTTACTTCATCATGCGGATCACTTATCGGCGATTAATGATGTGGTGCGACCGGGAATTGTTCAT…
lspA		ATGACGCGATTGTTAGTAGTATATTTTTTAATCAGTGCCTTATTAGTAGGGCTTGACCAATGGAGCAAATATTTGACGGTCCAAAACATTTCTTTGGGTGAAACAAAAGAATTCATTCCTGGATTTTTGTCGCTGACCCATTTAAGAAATACCGGAGCTGCTTGGAGCTTATTAGAAGGAAAGATGATATTCTTTTATGTCATCACAGTAATTGTTAGTGTCGTGATTATTTATTTATTAATTAAGAATTATAAAAAAAGTATCTGGTATTCTGTAGGTTTATCTTTTGTCTTAGCAGGTGCCATTGGGAATTTTATTGATCGTGTACGTTTAGGCTACGTAGTGGACATGCTCCAAACGGATTTTATGAATTTTCCTATTTTTAATGTTGCAGATAGT…
fhs1		ATGAAGACAGATATTAACATTGCACAAGCAGCAACATTAAAACCTATTCAAGAGATTGCCGAAACAATCGGTCTTTCAGAAGATTCGCTCGAACTTTATGGAAAATACAAAGCGAAAATAGATTTTCCAACGCTTCAATCCTTAGAAGCGCAACCAGAAGGTAAATTAATCCTCGTTACATCGATTAATCCAACACCAGCAGGAGAAGGAAAGTCAACCGTGACCATTGGTTTAGGAGATGCATTAAATCAAATCAATAAAAAAACAGTTATTGCCCTAAGAGAACCATCATTAGGTCCTGTGATGGGGATTAAAGGTGGCGCAACAGGTGGCGGTTACGCACAAGTATTACCAATGGAAGAAATCAATTTGCATTTTACTGGTGATATGCATGCGATT…
group_4119		ATGAAAAAACAGAAATTCTATTGGCAGCCAGAATTAGCATCAACAATTATTTACTGGTCTTGCACATTTTGTATATTATTTATTAGTTTAATTTTAGCATTGGAAAATAATGGTCCTTACTTGATTAGTAATCTGGTGATGGTTCCATTTTTTGTGTTTGCTTATCTAGGAATTGCGCGGTCTTTTAATATGACAGAAACATCTTTAATTGTCAGAGATGTTTTGTGGTTTCGCAAAAAAGCACTTCCGCTTTCTCAGATAGAAAAAGTAACCTACAATGAAAAAAGCATCGAAATTTTTTCCTCAGAATTTAAGGAAGGCTCAAAAGTCTTTTTAATGAAAAAGAAAACGATTCCGTTATTTCTTGAGGCACTTAAGGTAAAAAAGCCTGAATTGAAG…
yheI		ATGTCCATATTCAAAAAATTAGGCTGGTTTTTTAAGCAAGAGAAAAAAAGTTATATTATTGGGGTTTTCTCATTAATGATGGTCGCTCTTGTTCAATTAGTCCCGCCCAAAGTTATTGGCGTCGTTGTAGATGAAATCGTTAACAAAGAAATTCGCTTAACGAAAATTATCGTGTGGGTTGCACTCTTGATTGGTGCTGGGCTTGCCCAATATCTTTTTCGCTATATTTGGCGGATGCATATTTGGGGGAGTGCGGCTCGTTTGGAAAAAGAGCTACGGACTCAATTATTTCATCATTTCACAAAAATGGATAGCATCTTTTATCAGAAATATCGGACAGGTGACTTGATGGCGCATGCAACCAATGATTTAAATGCCATCCAAAATGTTGCTGGAGCT…
group_5342		ATGGCAACAGGTTGGGTAGTATTAATCGCAGTAATCGCTTTATTAGTAGGCGCTGCAGGGGGCTTTTTCCTTGCACGCAAATATATGCAAGATTATTTCAAAAAAAATCCTCCCGTTAATGAGGATATGTTACGCATGATGATGGCATCAATGGGTCAAAAACCGTCAGAGAAAAAGGTTAGACAAATGATGCAACAAATGAAAAACCAAGGAAAATAG
tyrS1_2		ATGAATTCAGCTTTTTTTGAAGAATTAAAAGCCCGTGGGTTGGTCTACCAAGTCACAGATGAAGAAGCCTTACAAAAACAATTAAATGAAGAATCTGTTAAATTATATATCGGCTTTGATCCAACGGCAGACAGTTTACACATCGGGCATCTACTGCCAATTCTTATGTTACGTCGTTTCCAACAAAATGGTCATGTGCCCATTGCTTTAGTTGGTGGCGGAACAGGCATGATTGGTGATCCATCATTCAAAGATGCAGAACGTAGTTTAAACACACTTGATACAGTGAAAGCTTGGTCTGAAAGTATTAAGGGCCAGTTGTCACGTTTTATCGATTTTGAAGATGAAAAAAATCCAGCGATTCTAGCAAATAACTATGATTGGCTTGGAGAGCTTTCG…
pepQ		ATGAATCAAGAAAAAATTGCCGATTTAAAAAATTGGATGCACCAAGAAAAGATTGACTTCACTTATATTAGTGATCCTGGTCATATCGCTTACTTTTCCGGTTACGAAAGCGAACCTCATGAACGCGTGTTAGCTTTGTTTATCGCTGCGGACGACCAATCATTTTTATTTACACCTGCATTGGAAGTCGAAGATGCCGAAAAGAGTAGTTGGACTTATCCCGTTTATGGTTATTTAGATAGCGAAAATCCTTGGGAAAAAATTGCGGCTTTATTAAATAAACGAACACAAGGCACACCACGCTTTGCTTTAGAAAAACAAGCTCTTTCTTTAGCTCGTTTCGATCAATTGAAAACCTATTTCCCAGCTAGCGATTTTTCGCATGATGTTACGCCTTTA…
group_3376		ATGGCTAAAAAAGGCGGATTTTTCTTAGGAGCAGTAATTGGTGGAACAGCAGCAGCCGTTGCCGCATTATTACTTGCACCAAAATCAGGTAAAGAATTACGTGATGATTTATCAAATCAAACAGATGATTTAAAAAACAAAGCGCAAGATTACACAGATTATGCTGTTCAAAAAGGAACAGAATTAACAGAAATCGCAAAACAAAAAGCCGGCGTTTTATCAGATCAAGCCTCTGATTTGGCAGGTTCTGTCAAAGAAAAAACAAAAGATTCATTGGATAAAGCACAAGGTGTTTCTGGCGACATGCTTGATAACTTTAAAAAACAAACAGGTGATTTATCTGATCAATTTAAAAAAGCAGCTGACGATGCTCAAGATCACGCAGAAGATTTAGGTGAA…
group_4232		ATGTCAGGTGGGGAAATTGCTGCCTTAATTGCAGCGGTAGCATTTGTTGTTTTAGTCATCTTTTTAGTACTTGTGTTATATAAAGTCTCTCAAGTTGTTTCAAAAATTGAAGATACAATTGATGAAACAAATACAACAATCAAAGTCGTGACTAGCGATGTGAATGTATTGAGTCGCCAAGTGGAAGGCTTGCTTGTTAAAAGTAATGAACTATTGACAGATGTGAATCAAAAAGTGGCAACGATTGATCCGTTGTTTACGGCCGTTGCTGATTTAAGCGAAAGTGTCTCTGAATTGAACACCTCAAGTAAACATTTGATTACAAAGGTAGGAACCGTAGGGAAAGGCACAGCGAAAGCTGGTTTAGTGAGTAAAGTAGGCGGTTCTGCTTTTAGAGCA…
gtaB		ATGAAAGTTAAAAAGGCAGTTATTCCAGCAGCTGGGTTAGGAACACGTTTCTTGCCGGCTACCAAAGCGATGGCAAAAGAAATGTTACCGATTGTTGATAAACCAACGATTCAATTTATTGTAGAAGAAGCACTAGCTTCAGGAATCGAAGATATTTTAATTGTGACAGGCAAAGCCAAACGTCCGATTGAAGATCATTTTGATTCAAATGTTGAATTAGAAAATAACTTAAAAGAAAAAAATAAAACCGATTTATTGAAATTAGTCGAAGAAACAACGGATGTTAATTTACATTTTATTCGTCAATCCCATCCGAAAGGCTTAGGACACGCTGTTTTACAAGCGAAAGCATTTGTTGGCAATGAACCTTTTGTCGTGATGTTAGGCGACGATTTAATG…
gpsA		ATGAAACAAAAAGTCGCTGTTTTAGGTCCAGGTTCCTGGGGGACAGCTTTAGCTCAAGTATTAGCCGAAAATGGACACGAGGTCTGTATTTGGGGAAATAAACCAGAGCAAATCGATGAAATAAATACAAAACACACCAACAAACATTATTTACCAGAATTAATCTTACCTACTTCAATTCAGGCAACCACTGATTTAGCCACTGCTTTAGTAGATGTTGATGCGGTACTGTTTGTGGTACCAACTAAAGCCATTCGTTCAGTAGCACAAGAAGTGGCCCAACATTTAAAAACAAAACCAATTATTATTCATGCAAGTAAAGGGCTCGAACAAGGTACACATAAGCGGATTTCAGAAGTGATAGCGGAAGAGATTCCAGCAGAAAAACGGCAAGGGATT…
lgt		ATGATGTTAGCCCAAGTAAATTCAATTGCATTTCGCCTTTTCGGTATTCCCGTCTATTGGTATGCAATTATTATTGTTTCAGGGATTGCTTTAGCTGTTTGGCTAAGTAGTCGTGAAGCCGTTCGTGTTGGTTTAAAAGAAGATGATGTCTTTGACTTTATGCTCTGGGGATTACCTGCAGCAATTGTTGGCGCGCGCTTGTATTACGTCGCTTTTCAATGGCAAGATTATGTAGACAATCCGATTGAAATTTTCTTTACTCGAAATGGTGGCTTAGCGATTTATGGTGGTCTTATTGGTGGGGGACTGGCGCTGTTTTTCTTTACGCGTCATCGTTTCATTTCTACATGGACTTTTTTAGATATTGCCGCACCAAGTGTGATTTTAGCGCAAGCAATT…
hprK		ATGACAGAAGTGGTAAAGATTTATCAACTGGTAGAAAATCTTTCTTTAGAAGTAGTATACGGAGATGAAGAAAGCTTAAATAGAACAATTAAAACTGGTGAAATTTCCCGGCCAGGTTTAGAATTAACTGGGTATTTTAATTATTATTCCCATGACCGTTTACAATTATTTGGGAGCAAAGAAATTACCTTTGCGGAACGAATGATGCCTGAAGAGCGTTTATTAGTGATGCGCCGTTTATGTGCGAAAGATACTCCAGCCTTTATAGTATCCAGAGGACTAGAAATCCCCGAAGAATTAATTACAGCAGCAAAAGAAAATGGCGTTTCTGTATTACGTTCACCGATTTCAACTTCCCGTTTACTAGGGGAACTATCCAGTTATTTAGATGGCCGTTTA…
group_4555		ATGACATATTTTCAGCGATTGGTTGTTAATACACTGACATTCATTTCTTTATCAGTTGTTTTTCCTGGCATGATTCATGTGAGAGGCATAATGCCTGCAATTATTGCCGCCTTTGTTCTCTCAATCCTAAATATGTTGGTGAAACCAGTCTTAACAATCTTGTCGCTCCCATTTACTTTATTAACGTTTGGTCTATTTAGCTTTGTTGTCAATGCAGCGATTTTACAAATGACCTCGTTTTTTGTGGGGGAAATGAACTTTGGCTTCTCAAGTTTTTGGGCAGCGGTGCTAATGGCTGTAATTATGTCAATTGTCAATACGATCGTTACGGATCACAATTTATCGAAATATGAATAA
group_4762		ATGAAAAGAAAACTAACAAAATCTCCGAATAACGTGGTTTTAACAGGAAGCTTAGCTGGGATTGCTGATTGGCTAGGAATTGACCCAACAATTATTCGTGTCGTTTATGTCTTGCTCAGCTTTTTCTCAGCAGGATTTCCAGGCATTCTCTTATACATTGCTTTAGCAGTCTTGATCCCTTCTGGAAGAACAGGAAGCGATCGCGGCTACGGCCATCAAAATCCTTATAATAGAAATGTTCGCAATGAAAATCCTTATGCTGCCAATAAAAAGCAACGTAAAGAAGCGGAAAAAATTGATGATGACGAATGGAGTGACTTTTAA
group_323		ATGAAAGAAAGAGAACGCGTATTAGAATTAGTGAAAAAAGGTATTCTAACGTCAGAAGAAGCGTTAATTTTATTAGAAAATATGGCAACTGAAAAAGATGAAAAACAAATCGAAAAAGCTGCTGAAAAAGTTGATACACAAAATATTGGAACAACAAATAAAGAAGATCAAGTCGCAGATTTAATGAATGCATTAGAAAAAGGCGAATCAGAAGGACCTACTGTTGATTCGTTTGAAGAAAATACACAGGACAGTGCAGAAAAAGATCGTGAAAACTTAGAAAGAATTCTTGATGAGTTAGCAACAAAAGCCAATCGTGCTTCGGCTGAATTGGACGAAGTCAACGCAGAAATTGCCGGCATCAAAGAAGAAATTAAAGAAGTCGCAGAAGAAATTGGA…
phoU		ATGTTACGGACACAATTTGAAGAAGAACTATTGAATCTGCACAATCAATTTTATGAAATGGGTATGATGGTTAGTAGTGCCGTCCATAAATCCGTGAAGGCATATATTAATCATGATAAAAAATTGGCTCAAGAAGTGATTGATCGCGATATTGAAATTAATGATATGGAAGTCAAACTTGAGAAAAAGAGTTTTGAAATGATTGCGTTACAACAACCAGTGACAACAGACTTACGTATGATTATTACTGTTATGAAAGCTAGTTCGGATTTAGAAAGAATGGCGGACCATGCCGTTTCAATTGCTAAATCAACGATTCGCTTAAAAGGAGAAACACGTATTCCTGAAATCGAAAAAGAAATTTCAGATATGTCTGATTATGTGAAAAAAATGGTGGAT…
pstB3_1		ATGGGCAAAGAAATTATTTCATCAAAAGATTTACATTTATATTACGGGAAAAAAGAAGCATTGAAAGGCATTGATTTAACTTTTAATCAAGGAGAATTAACTGCCATGATTGGTCCTTCTGGTTGCGGGAAGTCAACGTATTTACGTTGCTTGAATCGTATGAATGATTTAATCCCAGACGTAACTATTACTGGAAGTGTCGTCTATAAAGGAAAAGATATTTATGGACCGAAAACAGATAACGTTGAATTACGTAAAGAAATTGGCATGGTTTTCCAACAACCTAATCCATTTCCGTTTTCAGTTTATGAAAATGTGATTTATGGCTTGCGCCTAAAAGGAGTCAAAGACAAGCAAGTCTTAGATGAAGCAGTTGAAACCAGTTTGAAAGCTGCTGCC…
ftsX		ATGATTAGAACATTCTTTTCTCATTTATTTGAAAGTATCAAAAGTTTAAAACGGAACGGTTGGATGACTGTTGCCTCAGCAAGTGCGGTTACAATTACATTAGTTTTAGTTGGTATTTTTATGGGCGTTATTTTTAATGCAACGAAACTTGCTGATGATATCGAAAAAAACGTGACAGTGTCTGTCTTTGTCGATATTGGTACAAAACAAAATGAAATGAAAACATTAGAAAAACAACTTAAAGGATTAGACAATGTTGAAGATATTTCTTATTCAAACAAAGATCAACAATTGAAAAAAATCCAAGAACAAATGGGGGATGCCTGGAATCTTTTCGAAGGCGACAGTAACCCATTATACGACGTGTATTATGTCCGTGCAAAAACACCAGAAGACACG…
ftsE		ATGATTGAAATGAAAGATGTAATGAAGAAATATTCGAATGGTACAACAGCGATTCGGAATATTTCAGTAGAGATTGACCAAGGCGAGTTCGTCTATGTGGTTGGTCCCTCAGGTGCAGGGAAATCAACCTTTATTAGATTAATGTATCGTGAAGAAAAAGCAACAAAAGGTAATTTGACAGTTGCAGGTCATGATTTAATGAAAATAAAAAATAAAGAAGTTCCTTATTTACGTCGTGAAATCGGCATCGTTTTCCAAGACTATAAACTATTACCAAAGAAAACTGTGTATGAGAACGTGGCCTATGCGATGCAAGTTATCGGACGGCGTCCTCGCGAAATCAAAAAACGCGTGATGGAAGTTTTAGATTTAGTCGGTCTAAAACATAAGGTACGTGTT…
prfB		ATGGGAGAACCTGGTTTTTGGGACAACACAGAAACGGCTCAAAAGCTAATTAATGAAACCAATAGTTTGAAAGAAAAATATCAACAATTTCATCAGCTCTCTGAGGAAATTGACGAATTAACGGTGATGTTTGAATTACAACAAGAAGAATATGATGCAGAGATTCAAGAAGAATTGGAAGAAAGAATTCATCTCTTGCAAGAACGTTTAACAACGTATGAGCTATCCTTACTACTAAATGAGCCATATGATCATAATAACGCCCTAATTGAATTACACCCTGGTGCCGGTGGTACTGAATCACAAGATTGGGGAAGTATGCTTTTACGAATGTACACACGTTGGGCAGAAAGTCACGGTTTCCAAGTTGAAACGTTGGATTACCAAGCTGGAGATGAA…
secA		ATGGCAAATTTTTTGAAAAAAATGATCGAAAACGATAAAAAAGAATTAAGACGATTAGAAAAAATCGCCGATAAAATTGATGCACATGCAAGTGCAATGGAACAACTAAGCGATGAACAATTACGTGAAAAAACAGATGAATTTAAAGCCCGTTATCAAAAAGGGGAAACCTTAGACGAACTATTACCAGAAGCGTTTGCGGTTGTCCGTGAAGCTGCTAAACGAGTACTAGGTTTATTCCCGTACCGTGTCCAATTAATGGGTGGGATTGTGCTTCATGACGGGAACATTCCTGAAATGAGAACAGGTGAAGGGAAAACCTTGACTGCCACAATGCCTGTATACTTGAATGCACTATCTGGCGAAGGAGTACACGTTGTTACAGTTAATGAATACTTA…
hpf		ATGTTTAGATATAATGTACGTGGAGAAAATATCGAGGTAACCGAAGCGATTCGAGACTATGTTGAGAAAAAAGTCGGTAAATTAGAAAGATATTTCAGCGATTCACCTGAAGCAACGGTTCACGTGAATTTGAAAGTGTACACTGAAAAAACAGCCAAAGTCGAGGTTACTATTCCTCTTCCTTATCTAGTTTTACGAGCTGAAGAAACGTCACCTGATTTATACGCAAGTATTGATTTGGTTGTCGATAAATTAGAACGACAAATTCGTAAATTTAAAACAAAAATCAACAGAAAATCTCGTGAAACAGGACGTAACAATACAAAAGCCGCTGTCTTCTTAGTTGGTGAAGAAACAGAAGAAACACCTTCAGAATTAGACATCGTTCGTACAAAACGT…
group_4959		ATGGTACATACACGACAGAAAAAATATGATACAATTACTCATTATTTGAAAACGAATGGCGGTTCCCAAGTTACCTTGACCTTTACCCAGTTTGATGAATTGTTATTCCCTCATTCTGGTTTACCAAAAACTGCTAAGACAGATGTCGATTGGTGGGCAAACGATTATAAGCATCCAGAAAAGGGCGCTTATGGTTGGTTGAATGCGAGTTACCAAGTAGTTCAAGTGAATTTGGAAAAAGAATATGTGGTATTTAATAAATTACTGAAATCAGCATGGTACGTTTAA
group_5239		ATGACATTTGAAGAAGTATTGCCACAGATTAAAGCAGGAAAAAAAGCCGTACGTAAAGGCTGGAGCGGTTTTGAACTTTTTATTGAATTACGTGATGAAATTGGCACCTCCGAAGGTGAATTTTTACAAGTTACCCCGTATTTTTTAATCAAAACTTCTGATGAAGGCTACAGCATGTTTTCACCAACACCCTGTGATGTCTTAGCAGAAGATTGGGTGATTGTTGAAGCATAA
purQ		ATGAAATTGGCAGTGATTGTTTTTCCAGGATCCAATTGTGATGCAGACTTATTGTGGGCTGTCAAAGAGGTGATGGGCATCGATGCAGAATTTGTCCGACACGATGCCACTTCTTTAGCAAAATTTGATGGCGTATTGTTGCCTGGTGGTTTTTCTTATGGCGATTACTTACGTTGTGGTGCAATTGCTCGGTTTTCGCCAATTATCAATGAAGTGATTCGCTTTGCTACAGAAGGCAAAATGGTTTTTGGTACTTGTAATGGCTTTCAAATTTTAACAGAAATTGGCTTACTTCCTGGCACGTTGTTAAGAAATGATTCGCTTCGTTTTATTTGTAAAAGTGTCCCATTGAAAGTGAATACGCACACAAAGTTTACAAGCGAGTATCCTGAAAATGTT…
group_4333		ATGAGTGAACATTTAGTTTTAGTAAGTCATGGCCGTTTTTGCGAGGAATTGAAAAAAAGTGCGGAGATGATTATGGGACCGCAAGAAACAATTTCCACTGTTGCTTTATTACCAGAAGAAGGTGAAGCTGACTTTTTAGAAAAATTTGAAGCGATTACGGAATCGCTAGAAGATTTTGTTGTCTTTGCTGATCTACTAGGGGGGACACCTTGTAATATTTTATCCAAAAAAATTATGCAAGGTGCTTCGTTTGACTTATATACTGGGATGAATTTACCGATGGTTATCAGCTATGTAAATGCAAGTTTATTAGCGATCGAAGGTGACTATGTTAAGGAATCAGCAGAAAGTATTGTGAAAGTCAACGAATTGCTGCTAAATGTTGCAGTAGATGATGAG…
manZ_4		ATGACGAAATCTAATTATAAATTGACGAAAGAAGATTTTAAACAAATTAATCGCAGAAGCTTGTTTACTTTCCAATTAGGTTGGAACTACGAAAGAATGCAAGGATCAGGTTACTTGTATACGATTTTGCCGCAATTGCGTAAAATTTATGGGGATGATACGCCTGAATTAAAAGAAGTAATGAAAACACACACGCAATTTTTCAATACTTCAAACTTCTTTAATACAATTATTACAGGGATCGATTTGGCCATTGAAGAAAAAGAAGGCATTGCTGGAAAACAAACAGTTTCAGGTTTGAAAACTGGTTTAATGGGACCGTTTGCAGCAATTGGGGATTCAATTTTCGCAGCTTTAATTCCAACTATTTTTGGGGCGCTAGCTGCCAACATGGCGATT…
group_1608		ATGAATATCTTATGGTGGCAGATCTTATTATTAACATTATACGCAGGATACCAAATTTTAGATGAATTACAAATTTATTCTTCATTAAGTGCGCCAGTGTTTGCAGGTCTTTTTGCAGGATTAGTGATGGGGGATATTAAAGCAGGACTTATTATTGGTGGAAGCATGCAATTAACTGTATTAGGAGTTGGGACTTTCGGGGGTGCCTCCAAAATTGATGCTAACTCAGGCACGATTCTTGCCACAGCATTTTCTGTGTCTTTAGGAATGAACCCTGAACAAGCAATCGCTGCTATTGCAGTACCAGTTGCTAGTTTAATGATTCAATTAGACATTTTGGCTCGTTTTGCGAATACCTACTTTGCACATCGGATTGATAAAATGGTCGAAGATATGAAC…
levE_1		ATGAGTATTATTGGCGTAAGAATTGATGGACGTTTGATTCATGGACAAGTGGCAAATTTATGGGCGACAAAATTGAATATTTCCAGAATTATGGTCGTTGATGATGAAGTTGCAGGGAATGCCATTGAAAAAAGTGGCTTGAAATTAGCAACACCAGCTGGCGTGAAACTAAGCGTGTTACCAGTTGAAAAAGCTGCTCAAAATATTTTAGCAGGAAAATACGACTCACAACGTTTATTAATTGTGGTACGGAAACCAGATCGTTTATTAAAACTAGTAGAACTTGGGGTGCCGATTAAAGAAATCAATGTTGGGAACATGTCTCAAACAAACGAAACACGGTCGATTACTAAGTCAATCAATGTGGTCGATCAAGATATTGAGGTTTTTAAAGAGTTA…
agaS		ATGTTTACAGCAGAAAAAGAAGAACTAGAACAACTAGGAGCGGAAATCACTACACGTGAAATTCGTCAGCAACCTGAGCTTTGGCAAGAAACCGTGACACTTTATCATGAAAATCAAACAGCTTTGGAAAACTTTTTAAAAGAAGTCCAGGCCAAAGCGCAAGGAAAACGCACAAGAGTAATTTTTACAGGAGCAGGGACTTCGCAATATGTCGGTGATACGGTTGTACCTTATCTCCGAGCACACGGCGACACACAAGCCTTTTCATTCGAAAGTATTGGGACAACGGATATTGTGGCCAAACCAGAAGATTATTTGATTAAAGACGAACCAACATTGTTAGTTTCGTTTGCAAGAAGTGGAAATAGTCCTGAAAGTTTAGCGGCAGTTGAAGTAGCT…
nagR_3		ATGGAAAATGCCTTTAAAAACAAAGCTTTGTATCATCAACTTGTTGATTTGCTGCAGGAACGAATCGAAACATGCATGATTCCTCATGACAAGTTGCCCTCTGAACGTGAATTGACTGCACAATATGGAGTGAGTCGGACGACGGTCCGGTTAGCGCTACAAGAACTAGAAAATAGAGGTTCCATCTATCGTCGTCATGGCAAAGGAACATTTGTTTCAGATATAAAAAAAGAGGCCGCTGATTTAGCTGGCGCATATAGTTTTACAGAACAAATGAAAGGGCTGGGTCGAAAACCACATACCCGTATATTATCCTTCGAAAAATTGGAAGCGGATAAATTTATTTGTCAGCATTTGAATCTTTCGTTAGGAGAGGCAGTTTTTAAATTAAGTCGGTTG…
group_1748		ATGACTATTGAAAAATTAGAATATTTTTATACCATTGCAAAATATAATAGTATTTCCAAAGCAGCCTCTGAACTCCATGTTAGTAAATCAACCTTAAGTGCGTCATTAAAAGATTTGGAAAGTGAATTGGGCCATTTACTTTTTAACCGTAACGGTAATTCTTTGACGTTAAATTCCTATGGTGATAAAATCGTCCAATCTGTATATATCATTTTAAACGAGGCTAAGAAAATGAAACTTAATTTGCATGAAATGATTGAGAATCCAGTGATGCGTTTAGGTTTTGGAAATACGTCCTTGATGTATAAAGTGACAGAAAATGAGGATCAACTGAATCGTTTTTGGGAATGTTACCATGGTTCATCGTTTGAGTTATTGAATAAATTGGAGAATCATGAG…
group_5722		ATGAAAATCAACTATTTAGGCACGGGTGCAGCAGAACGGATTCCAGGAATTTTTTGTAATTGTAAATTATGTAAGTACGCTCGAGAGAAAAAAGGACGAGAAATTCGTACAAATTTTATATCTAATTTTCGATTATCCGCATAA
sspA		ATGAAAAAGTTCTCCATACGAAAAATTAGTGCTGGTTTTTTGTTTCTGATTTTAGTAACTTTGATCGCCGGTTTTAGCTTGTCTGCAAATGCAGAAGAGTATATCGTTCCTGCCGAAAGTCATTCACGACAAAAAAGATCGTTACTGGACCCTGAGGACAGAAGACAAGAAGTGGCAGATACAACCGAAGCGCCTTTTGCGTCAATCGGAAGAATCATTTCCCCTGCCAGTAAACCAGGCTATATTTCTTTAGGAACAGGCTTTGTTGTTGGAACCAATACAATTGTCACCAATAATCATGTGGCTGAAAGTTTTAAGAATGCCAAAGTATTAAATCCGAATGCCAAAGATGATGCTTGGTTTTATCCAGGTCGAGATGGCAGTGCGACACCATTTGGC…
group_4422		ATGTTTGCAAATCTTACTCTCCGTGAGAGACGACTGCTTAAGCAAGCACAAGTGGGAGCCACAATTAGCTTTATTCTTTTGTTTGTACCAATTCTGACAATCATTCTTTTGCATACTAGTGACTTATTAGCAAAATGGCTAGGTATAGTTGGGGTAATTATGGTTTTACCATTGTTGTATTTTGCGTGGCAGATTTTAAAGATAGCCTATAAAGATCAAAAAGATAATCCAACGCCTCCTTTGTGGGTTCCGAAAGTTTATGGGATTGGGCTTTCGATCAATCCCTATCACCGGTTTGGAAAGTTAATTTTTATATTGCTAGCGGTACTGATAGTTGGCATCATCATTAGTTTGCTTTTCACACCAGCAAGTCAAATCAATCACTAA
larD		ATGTTTCATCATATCTTATCAGAATTTATGGGAACTGCATTAATGATCGTATTTGGGGTAGGTGTTCACTGCGACGATGTCCTAAAACGAACAAAATACGCTGGTTCTGGTCACATGTTTGCAATCACTACTTGGGCTTTTGGAATCTCTGTTGTTCTGTTCGTCTTTGGCGGAGTCTGTATTAATCCAGCAATGGCCCTCGCTCAAGCTATTTTAGGAATGATTCCATGGTCTTACTTCATTCCCTATGTCATCGCTGAAATGTTAGGCGGCATTTGTGGCGCCGTCATTGTTTATATTATGTATGCTGATCATTTCAAGCTATCCGCCGATAGTGTCGATCCGATCGCCATTCGTAATATTTTTTCTACAAATCCGAACCAACGAAATTTACCAAGA…
manZ_5		ATGGAAGAGTTGAAAGCAAATAAATTAGACCAAAAAACGTTAAAGCATTCTTTTCATTTATGGTTTTGGGGAGCATTAACTTGTTTTTCACAACAGCATATGCAAACCTTCGGCTATCTTTCTTCAATGCTTTCTATTATCAAAAAACTTTATCCAAAACATGAAGACCAAGTGAAAGCCATTCAAGCATATACAGCTTTTTTTAACACAAATCCAATGCTTGGAACGGTCATTGTTGGTGTGACTGCTAGTATGGAAGAGGCTAGAGCAAGTAAGAATGAAATTGATGGAGAAACCATTAATGATATGAGGGCAGGATTAATGGGACCGATTGCAGGGATTGGCGATTCATTAGTTGATGGTACCTTGATTCCTATCTTGTTAGGAATTTCCTTAGGA…
sorC		ATGACAATCAACTGGATACAAGCGGCTATTTTAGGCCTATTTGCTTGTCTGTGTTCAAATTCTTGTATGGCTGGACAAGCGGTGGGAAATTATACGATTGGGCGTCCTTTAGTCGGCGGATTAGTTTGTGGCATTATTTTAGGAGATTTAAAATTAGGAATCGCTTGTGGCGTAGCAATGCAATTAGTTTACATTGCTTTGGTCACACCTGGAGGCACAGTGTCTGCTGATGTGCGGGCAATTTCATATATCGGGATTCCTTTGGCGATGGTGGCGATTTCGACCAAAGGGTTAGATCCACTTGGCGGCTCTGCAGCCGACCTGGCTAAATCGGTCGGCACATTAGTTGGAACGATCGGAACGGTATTATTTTATTCTGTTGCCGCGTTAAATTTAGTT…
sorB_2		ATGTCAATTTCTTTTGTTCGAATCGATGATCGAATGATTCATGGCTTAATTACTTTACGTTGGACTAAAGAAATGCCATGTGATGGCATTATAGCTGTGAATGACAAAGCAGCAAGTAACCCCATTTTAAAGGAAGCATATAAAGCAGCTGCACAAGATAAAAAAACCTTTATTTGGACAATGGCGCATTTTTTTGATGTAAAGGATAAAGTATTAGCGTCTAAGTCAAAATACTTTTTGATTACAAAGAGCCCTTTGGATATGAAAAAAATTTTGGTAGATTGGCATTTTGTTCCAAGTGAAGTAAAAATGATTAATGTTGGACCGGGGAATGATCGCGAAGGGACAATTAAATTAGGGGATAACCAATCCTTTACAGCAGAAGAAGCAGCGGCTTTT…
lacB		ATGAAAATTGCCATTGGTTGTGATCATATTGTGACGGATACCAAAATAGCAGTTTCTGATTTTTTGAAAGCAAAGGGATATGAAATTTTAGATGTAGGCACGTATGATTTTACTCGAACTCACTATCCTATTTTCGGAAAAAAAGTGGGAGAAGCCGTAATGAGCAATCAGGCTGATTTGGGTATATGTATTTGCGGAACAGGCGTTGGAATTAACAATGCGGTTAACAAAGTGCCGGGTATCCGTTCTGCTTTAGTTCGCGATATGACTACAGCGTTGTATGCGAAAGAGGAATTGAACGCAAATGTTATTGGTTTCGGTGGGAAAATAACAGGAGAATTCTTGATCTGTGATATCGCTGCTGCCTTTATTGAAGCACACTATCATCCAACAGAAGAC…
lacA		ATGCGTGTCATACTTGGTTCAGATTTAGATGGAATAAAATTAAAAGCAGAAATGAAACAATACTTATTGCAAGAAAAAGTTGAGGTAATCGATAAAAGTGAAAGTGCTTCGGAAGACTTTATAGAAGCAACGCTTGCTGTTGCTCATGAAGTTTTAAAGGATACTGAAAGTTTAGGAATCGTTTTTGATGGTTATGGGGCAGGTAGTTTTATGACTGCTGCTAAAATTAAAGGAATGATTGTCGCTGAGTTGTCAGATGAGCGTTCTGCATATATGGCGCGAGAACACAACAATGCTCGGATGATCACGGTGGGCGCAAAAATTGTTGGAACGGAACTAGCCAAAAACATAATAAAAGAATTCTTAACAGGTCATTATGCAGGCGGGCGTCATCAAATA…
group_4890		ATGATCAAAATTTTAGCTGCATGTGGGGCTGGGGTAAACTCTAGCCATCAAATCAAATCTGCATTAGAAACAGAATTATCTAAAAGAGGCTACCAAGTTTCTTGCGATGCCGTAATGATTAAAGATATCAATCAAGAGATGCTATCCCATTATGATATTTTCGCCCAAATCGCCAAAACAGATTTGGGTTTCCCAATCACGATTCCTGTAGTTGATGCAGGCGCAATTCTTTATCGAATTCCAGCAATGGCTGAACCTGTTTATCAACAAATGGAAAGTATCATTCACTCTTTAAACAAATGA
celB_2		ATGAGTGAGAAAATAATGAATACAATCCAGAATAAAGTTTTACCTATAGCTACTAAGATTGGGAATCAACGATTTTTAGTAGCGTTAAGAGATTCATTTATGGGTACGATGCCTGTAATAATGACAGGTTCGGTTGCAATATTATTAAATGCTTTTTTAGTAGATTTTCCTATGCAATTTGGCTATGAGAAGATTACTGATTATTTTCAATGGTTAGTAGATATAAATAATTTGATATCAAAAGGAAGCATTTCTATTGTTTCCTTACTGTTTATTTATTGTTTAGGAGTAAATATTGCTAAAATATATAAAACAGATACTTTGTCTTCAGGACTAGTCGCCCTGTCTTCATTTATTATTTCTATAAGTAATTCTATGACTTCAACTTATAATTTATCG…
group_5097		ATGAAAAAAAATTGATTTAATAAATATGATAGGTATGTTAATAGGGATATTAGTAAATATAGTAATTTTCACAGATTGGCTCGGGGTGTTATTTTCTAATCTTATTCCCATACTTATTATAGGCATTTGTGGAATTATACTTTCAATATTAGAACTTTTTGAAAGCAGAAATACAATGAATAGAATATTTGCTTGTATTATATTAATTGTTAATCTATTGCCTATGGTCTATTTTACTTTTTTATATTTTGCACTGGGATGA
panD		ATGAAAGTTACAATGTTAAAAGGAAAAATACATAGAGCTAAAGTTGAACAAGCTGAGTTAGATTATGTAGGAAGTATTACTGTTGATATGGATTTATTAGAAGCAGCAGGAATATATGAATATGAAAAAGTACAAATAGTTGATGTTAATAATGGAAATAGATTTGAAACTTATACAATAGCTGGAGAGAGAGGAACAGGGATGATTTGCTTGAATGGAGCTGCAGCTAGATGTGTATCAACTGGAGATAAAATAATTTTAATGGCATATTGTGAATTAAATGAAAATGAGGTTAAGGATCATAGACCTAAGGTTGTTTTTGTCGATGATAATAATAAAGTTGAAAGAGTAACATCATATGAAAAACATGGAAGGTTATCAGATATAATTCTTTAG
group_5718		ATGACTAAATTTACTATAGAAATTATGCAAACACTACTCAATAAAGGGGATTTAGATGAATTATTTCAGGATCATTTAGAGCGAGCGATTAATTCACTTCTACAAGCAGAGCTAACTGCTTTTTTAGATTACGAAAAATATGATTGA
qseB		ATGAAAATATTAACTGTTGAAGATGATAATATGATAAGAGAGGGAATAAGTGAATATCTTTCAGAATTTGGATATACTGTTATTCAAGCTAAAGATGGAAGAGAAGCCTTGTCAAAATTTAATAGCGATATAAATTTGGTTATCTTAGACATTCAGATACCTTTTATAAATGGTTTAGAAGTGTTGAAAGAAATTAGAAAGAAAAGCAATTTACCAATTCTAATCTTGACTGCATTTAGTGATGAAGAATATAAAATTGATGCATTTACTAATTTAGTAGACGGATATGTAGAAAAGCCATTTTCATTGCCGGTCTTAAAAGCTAGAATAGATTCTTTAATTAAGAAGAATTATGGACATTTAGAGAAGTTTGAATATAAGGATCTATCGGTTAATTTT…
group_5794		ATGGATAATCATACTAGAAAATTACTCGGATTAACAGATAAACATTTATTTTTTGATGAAGATTGGCTGATTGAAAAAGAATATATGAGTATCGCACTTATCTGGAGTTGA
group_459		ATGATAAAAAATGCATTTGCTTATGTAACTAGAAAAAGTTTAAAATCATTAATTATCATATTAGTTATTTTATCTATGTCAACTTTAAGTCTCATTAGTTTATCTATTAAAGATGCTACGGACAGAGCTTCAAAAGAAACATTTGCTAATATAACAAATAGTTTTTCTATGGAGATAAATAGACAAGTAAATCCAGGAACACCTAGAGGTGGGGGAAATGTAAAAGGTGAAGATATTAAAAAGATATCTCAAACAGATAGTATAGACTCCTATGTAAAAAGAATAAACAGTGTTGCAGATTTAGTTGATTATGATATTATTGAAACTCAAGAGACTCTTGCGAATCAATCACCTGAAAGAGCAAAGAATTTTAAAAGAACAGTTATGTTAACTGGGGTT…
group_4031		GTGCTATCAGAAAAAACTGATTTAGAAAATACAGAAGCATTTAACAAAGAATCGGTTAAAGATTTACGTAAACTATCAACAAAGGACATAAATGGCAAGGATTTTACAAGTAAAGATTTTGAGAAGTATGATCTTACTATGGTAAATGTATTTGCAACTTGGTGTACAGCTTGTGTAAAGGAAATTCCTGATTTGGTTGAGGTTCAGAATGAAATGAAAAGCAAGGGTGTAAATATCGTTGGAGTTGTTACAGATCCTGTTGATGATAACGGTGAAAACAAGGAAGCAATTGAAAAGTCAAAGTTAATACATGAAAAGACAAAGGCTTCATATCCTTTCTTAATGCCAGATAAGACAAACTTTAATGGTAGATTGAATGGTATACAGGCTATGCCAGAG…
group_2366		ATGCAAAACTTAATAACAATGGCAAGTGGAACACTTAACGAAGTTTACTCGGGAACTGAGATTGCAACTTTATTTGCTGAATATGGAGCAGAATTTAACTCTTCTGTTCCCTTTATTTCGACTCCCTTTCCGAACTTTACTTCTAAGGCTACCGCGATTCAAAATAATTTACAATCTTTCACAGAAGAACAGCAATTTAAAATTATAAAAGAGCTTTGTGAAAGTGTGCTTGCTCAAAATCCAGCAAATAAAGACGTTGCTAAGATTTTAAAACTGTTACTAAAAAATTATGGTTCAGTTTATTCTAATGATAAAATAGATAGAAATATCATCAATGAAACTAACACTTGGTTGACTGCTTCCTCAAGAGCAAAAGAAGAATTTGAAAAAGCCATACAG…
group_1823		GTGGTGAATATTGATGAGGCAAAACAGCTTGCAAATTATTTTTCAGACGGATCTCCTGGATATATATTGGAATTCAATAATCTTGAATGGGACCTATATACTAAGAAAATAGTTGGATTTGGAATTCAAGAAAGATTTGGTGGCTCTAAAGGAAATTCCTTCAAAGAATTTCTTGTCTCAGAGGATATTAGTGATCACCTAAAGTTCAAATTAATATACTCATTAAATGAAACTATGAAGCAAATTGCTTCTATTCGCCAATTTGAAAATCCAAGTTCATATAAGTCACCTAAAATGAATCCACTTGTGACTCTATTGATTGAAGAGGCATATCATAAGAAAGATAGTGCAAGATTGCTTAATGGTACTAAGTTTTCGAAAGAAGTGAATTTAGAGTAT…
group_5646		ATGACTGAGAAAGAAAAAGTTGAGGAAATTATGGAAAAGTATAACCGTAACTTTTCCACATTACAAAAGAATGCTTCTGCGAAAGAGCTGAAGACAGTCTTTAAATTTGTAGCAGATGAATCCAACCGAAAACAACGTGAATTGATTGGTTTGGATAAAGAAAAATAA
group_4197		ATGACAGAGGATGATTCTTTACAATATGCCAAGGAGAACAAGAAGGAAATTATTTCTTCTGTTATTGATGGAAAAGAAAAAGAAGAGGAAAAAACTGCCATTTTTATGGCTGGAAGTCCTGGGGCTGGCAAGACTGAGGCTGCCCAAACTTTAACGGTATTAAATAGTAATCTTTGTGTGATTGATGCTGATAAGTTTCGTGTATTATTTCCAGGTTATGTTGGGAATAATTCAGATGAATTTCAACGAGGATCATCACTCTTGGTAGATGCAGCTCTCGATTTAGTTCTTAAAAAAGGCTATAGTTTTATTCTTGATGCTACTTTTGCGACCTCTAAGGTAAAACAAAATATTGAACGGGCACTGAAAAAGAATTACAATGTGCTTGTCTATTATGTT…
group_2864		GTGCTTGGTGTTCATAATTATTTCAGGTATGCCACTCATATTAACTTAGATTTGAATAGGATGAACTACGTTCTTTCATTCACTACGTATAACCGATTATCAAATTGTAGTACAAGATGTTATCCCAACAAAGCTTCCCCTACTTACAAAAAGTTTTACTCGACAACGATGAAAACGTATAAAGTAGCCGGAGTCTATTTGTACCCTCTTTGCGACGTATCTACAAAAACAATTTACGGATTTAATACGGAAGATACACCGTTTACCCCGTTTGGTCGTCAAAGGTTGGAGCACAAAAGCTTACAGTCTCTTGTATACCAAGAATTAAGAAAATTGATGGAATCGAAAATACTGAATAGAATGGTTGAGTATTTAGATAATAGAATATCTCGTTACTCA…
group_4617		ATGGAAATTAATGTTGAACATATTTTAGATTGTCTCGATCAATATGGAAAAGGTGAGTTAACTGAGGAACAACTCGTTAAAGCATTAACCTATGATGAAAAAATGTTTCTGATTATGCATCAAGGTTTACTTGGAGAAAATAGCGACAGTGAAGACGACTTTGATGTACAAGACTGGTTAGAAGAAGAAGAGTCCTTCTTTATGGTTGTCGAAGTAAATGAAAACTTATGTCGGCAGGCAGAATCCGTCTTGGAAGAAATCGGTGTGGAGATGCCAGATGCCATTGAAGGCTTTTTAAATCAATTGGTTGAAAAGAAACAATTCCCCGTAGTAATAAATGGCTAG
group_2847		GTGAAACAAGATGATGGACGAATCGTATGGAAGAATCTAAGTGATCTAAAACTGATTTTGTTAATCAATCAATTTATCGAAAAACACGAAATAAAATCTAGCCGTCAATATCATAGGAAATTATTAGAAAATCCCAATTCTGCACCAAGTATGTGGTTTATCAATCAAAAATATGGTTCATGGAAAAACTTATTAGTTAGTCTTGGGTGTGATAATGGAGAATATGGGAAATGGGCAAAAATATCAGAAAAAGATTTATTGAAAATAGTAGAGTCTTTTATCACGGTTGAGAAAATAACTTCTCAGCGTATGTATGAAAAAAGATCAGTAGGAAAAGACGTTCCTTCATTGAGTACATTAAAAAAGAGATTTGGAGATATAAGGTATCTATTTAGAAAG…
rplS		ATGAATCCATTAATTCAAGAATTAACACAAGAACAATTACGTACGGATATTCCTGCGTTCCGCCCTGGTGACACTGTTCGCGTTCATGCGAAAGTAGTCGAAGGTACTCGTGAACGTATCCAGTTATTCGAAGGTGTTGTAATTAAACGCCGTGGTGCTGGAATCAGCGAAACTTACACAGTACGTAAAGTTTCAAATGGTGTTGGTGTGGAACGTACATTCCCATTACACACACCACGTGTTGCTCAAATTGAAGTGGTTCGCTACGGTAAAGTACGTCGTGCAAAACTTTACTACTTACGCGCATTACACGGAAAAGCAGCTCGTATCAAAGAAATCAGAAGATAA
mntH_2		ATGAAAGAAAAGAAAACGGAAAAAATGCTTAATTATGCAAATGGACCTAGTTTAGAAGAGATAAATAATACCGTCGAGGTACCTAAAAACGCAAGCTTTTGGCGAACTTTGTTAGCCTATAGCGGACCTGGCGCTTTAGTGGCTGTTGGTTATATGGATCCAGGAAATTGGATTACGTCAATTGCTGGCGGAGCGGAATATAAGTACACGTTACTTAGTGTGATTTTGCTTTCTAGTTTAGTTGCCATGTTACTACAAAGTATGGCTGCGCGCTTAGGAATCGTGACAGGAATGGATTTAGCTCAAGCGACTAGAGAGCATACAAGTAAACGAACGGGCGTTGCCTTGTGGGTGGTGACGGAGTTAGCCATAATGGCTACAGATATCGCTGAGGTAATT…
group_3286		GTGAGTGTTACCCTATCTAGAAAAATTGTTAATATTATTTCCATTTTGGGCATTGTTGCAACCATAATTGCAACCATCTATTTTATCCGATTAGGTGTCTTCAAGGACATCAATGCACTAAGAGGACTAGTAGGGCAATCTGTCATTCTCGGTCCGATTATTTTCATGTTAATTCAGATTATTCAAGTGGTTATTCCGATTATTCCTGGTGGTGTTAGCTGTGCTGCAGGGGTCTTGATTTTCGGGCCAACAATGGGCTTCGTCTATAATTACGTTGGTATTGCACTTGGCTCTATTATCATTTTCTTATTAGGTCGTAATTATGGGAAACCATTCATTATGAGCCTTGTCAGTGATAAAACATATAACAAGTATATCGGTTGGTTAGACAATGAAAAA…
ybhL		ATGAATAATCAAGAGTATATCCAAACTGGCACAGGTTTGAATAAATTTTATGCCAAAATTTACGGATTTTTAGCGTTAGGAATTGGTATTAGCGCAATCATGGCTTATGCAATGACAACTGTCTTTTTACCTGTTCTAGCTACTTTATTCCAATCAAGCTTAGCTTTTTGGATGATTTGGCTTGTTGAAATTGGCTTAGTTTTATATCTAGGCGCAAAAGCACAGAAAAATCCAACCATTGCGATTGCAGGATTTGTTGCGTATGCATTATTAAATGGTGTCACTTTATCCGTGACGTTATTAATGTATACTGGTGGAACAGTGGCCGGCGCATTTTTAAGTGCAGCAGCTACCTTTGGCGCGATGTCATTAGTAGGTGTCTTTACGAAGAAAGACCTA…
group_4032		TTGAATATCGGAAAACCGAGAAAATTAGGCAAAACCATCGAAGATATCGAAGAGGGAGATTCGTTGTCCTTGACAGAGTCAATTGAAGACAAGGACTTATTACTTTATTTGGGCTTGACCAATGATGCGAATCCTTTATATATCCAACATGATTATGCCCAAAAAACAGAATATGAAAAACCAATCGTACCATCAATTATGCTGATGGGAATTATCACTAGTGCGATTTCTAAACATTTACCAGGACCAGGTTCACATGTTGTGAATTTCTCTGTGAACTTTGTGGAACCCGTTTTTCATTACGAAACATTGACTTTCCAATTAGAAGTAATCAAAGTCGACAAAATGAAAGATGTGATTACCATTTCAGTTGAGGCTGTTAATGAGCAAGAAAATCGC…
murC		ATGGGAAATCAAGAGAACAAATTATACCATTTTGTCGGAATTAAAGGTTCTGGCATGAGCTCATTAGCGTTGGTCTTACACCAAAAAGGCTACAACGTTCAAGGATCAGACGTAGAAGAGTATTTCTTTACACAACGGGATCTTGAAAAATCAGGTGTCCCTATTTTACCATTTAATGCAGATAATATTGATAAAGACATGATTGTTATTGCTGGAAATGCTTTTCCAGATACCCATGAGGAAATCGCCCGCGCCATCGAATTAGGCGCAGAAGTAATTCGTTACCACGATTTCATTGCTCGTTTTATCGAACCGTACACAAGCATTGCTGTAACAGGGTCACATGGGAAAACAAGTACGACTGGTTTGCTAGCACATGTATTAAGTGGTATCAATCCA…
group_1403		ATGAAAATTGGTTTACGAACAGTCAAGACAGCCATTAGCGCTGCATTAGCAATGATTATTGCGGAAAAACTGGGATTACTTTATGCCCCTTCGGCAGGGATTATTTCAGTTTTAAGTGTTACTAGCACGAAAAAAACATCTGTCATGACAGGAATTTATCGTTTGTTATCCTTAGCTTTAGCAACTATTTTAGCGTATATTTGTTTTACTTTTTTAGGTTTTACAGCGATTGCTTTTGGTATTTTTTTATTATTATTTATTCCAGCAGCCGTGTATTTTCAATTATCTGATGGGATTGTTGTGAGTTCCGTTTTGGTAACTCATTATTTAGTCGAAAAAAATCTTTCTTGGGCGATTATTGGAAATGAGTTTTTATTAATGAGTATTGGTGTGGGACTA…
group_3194		ATGATAGTGGGTCGATTTCGTTTAGGCATGCGAACGTTAAAAACAGCAATTGCTGTCATGCTGTGTATTCTTTTATTTCAATTTTTCCATCGTGGCTCACCTATGATTGCCTGTTTAGCAGCTGTTTTTTCGCTAAGACAAGATTTAAATACCAGTTTGTCTTTTGGAAAATCGCGCATTATTGGAAACACATTGGGTGGCTTTTTAGCTTTGCTTTATGTATTAGCACAAGATTATTTTCCTAATCAACACTTAGTAGAATTACTGCTACTACCACTTTTAGTCATTATCGTCATCGTTGTTTCTGATGGGATTAATAACAATGCTGGGATCATTTCTGCAACTGCGACACTTTTAATGATTTCTTTAAGTATTCCGCAAAGCGATTCCTTTCAATAT…
bglK		ATGGCAATTTTAGCATTTGATCTTGGCGGTTCTTCCGTGAAATACGGCGTTTGGACAGGCAAAGAATTAACAAATCAAGGGAGCTTTCCAACACCTGGCTCTTGGGAAGAAATGAAAGCGCATTTATATTCGGTTTATGCAGACAAAAGAAATGAGTCGATTAGTGGTGTTGCTTTTAGTTCACCTGGAGTAGTTGACGAAAAAAGTCAACAGATTTTAGGGATTTCCGCCATTCCATATATTCATCATTTTAACATTTATGAAGAATTAGAAGCGTTGTTTGGCTTACCAGTGACTATCGAAAATGATGCGAATTGTGCTGGTTTAGCTGAGATATATGAAGGCGCGGCGAAAGGGAAAAAAGAAGTGCTTTTTGTCGTTATTGGGACAGGAATTGGC…
yidD		ATGAAAAATCCGTTAATCGGCGGTGTTCGTTTTTATCAACGATTTATTTCTCCAGGATTGCCTGCACGTTGTCGCTATTACCCAACGTGTTCACAATATATGATTGATGCAATTCATACACATGGAAGTGTCAAAGGAACAACGATGGGGGTAGCACGGATTTTACGATGTCATCCTTTTGTTAAAGGCGGCATTGACTATGTTCCGTTGAAATTTCGCTTGACGAAAAATCCTGATGAGACCTATCATGGACCGTATACGTATCGAAGAAATAAGAAAACAGAAGTAGAAAAGGATGGATAA
group_5696		ATGGGATTAAAATTTGAACGTTCCAATGACTTAGATAAACTCTTCGATTCTTTCGCCGTTGATCCATTAAAGAAAGAAGTACCTCTTGAAGAACTGGCAAAACAACGACAAGAAGTAAAAAAAGAAGAAGCAAAAAAACAAGCAAAAGAGTTAA
engB		ATGAACGTACATAATGCAGAAATCGTGATTAGTGCGGTATCCCCTAAACAATATCCTGAATCTCAATTACCGGAGATTGCTTTAGCTGGACGTTCGAACGTTGGGAAATCATCTTTTATTAATACCTTGATTAATCGTAAAAATTTAGCAAGAACTTCAGGCAAACCTGGTAAAACGCAAACGCTAAATTTTTATTTAATTGAGGATGCCTTACACTTTGTGGATGTTCCTGGCTATGGTTATGCCAAAGTTTCTAAAACAGAACGTGCGAAGTGGGGAAAAATGATTGAAACGTATATCACGCAACGTGAGCAATTACGTGCAGTCGTTTCTTTAATTGATTTACGTCATCCGCCGACCCAAGATGATATCCAAATGTATGAATTTTTGAAATACTAT…
clpX		ATGTACGACAATACGGATAATAACGGGACCGTTCGTTGTTCATTTTGTGGGAAAACACAAGAAGAAGTAAAAAAAATTGTTGCTGGTCCGGGTGTCTATATTTGTAATGAATGTATTGATCTATGTAAAGAGATTATTGATGAAGAATTTTATGATGAAGCAGTCCGAGAATTAACGGATGTGCCAAAACCCCAAGAAATTTTAAATGTTTTAAATGAATATGTTATTGGACAAGAACGTGCAAAACGCACACTTTCTGTTGCTGTTTACAATCACTATAAACGTGTGAATCAATCAGAAACAGCTGCAACTCAAGATGACGTTGAATTGCAAAAAAGTAACATTTGTTTAATTGGACCAACAGGTTCAGGTAAAACTTTCTTGGCTCAAACGTTAGCA…
pgl		ATGTTAGAACAAATTTTACTAGGTACCTATACTCGAAGAGCCAGCCAAGGCATTTATAAAATTGCATTAGATACGACACAAGGTCGTTTAACAGAAGCGACACTTTTGTTAGAAGAAACGAGTCCTACCTATCTTGCTCTGAGTCAAAAGGGCGAACTTTTTAGCGTCACTAGTGTTGACGGTGAAGGTGGCACTGCCGCTTATCAACCAGAAATGGACCATTTTAACTTATTGAATAAAGTAACTGAGGAAGGTGCGCCGCCATGTTATGTAGCTGTTGACGAAAACCGACAACTTGTCTATGCAGCAAATTATCACCAAGGTATCGTTCACGTGTATCGTATCTTAGAAGATGGTTCTTTGGAAGATGCTGACAAAGTGATTCATACAGAGCCAACT…
glpF		ATGGGAACTTCGATGATGACACAATTATTCGGTGAATTTTTCGGAACGATGATTTTAGTTTTACTAGGGGATGGCGTCTGTGCCGCAGTTAACTTGAAGAAAAGCAAAGCCTTTGCTTCTGGTTGGGTCGTTATTGCTTTAGGTTGGGGCGCTGCTGTTACATTAGCTGTTTACATGTCTGGGTATATGAGTCCAGCGCATTTAAATCCTGCTGTAACAGTTGCGATGGCAATTACTGGAAACTTTGAATGGGGCATGGTTTTACCTTATATCGTAGCTCAAGTCCTAGGCGGTTTTATTGGTGGTTTAGTTGTCTGGTTAGCTTATTTACCCCATTGGAACATTACAGAAGACAAAGGTGCTATTTTAGGAACCTTCGCCACTGGTCCAGCTGTCCGT…
glpO		ATGACTTTCTCAATAGAAACACGCCGACAATCAATCGACGCTTTAAAAACACAACACTTAGATGTCTTAATTATTGGTGGTGGCATTACTGGCGCAGGGGTTGCCCTGCAAGCCAGTGCCGCTAAAATGAAGACAGGGTTAATTGAAATGCAGGATTTCGCAGAGGGCACCTCTTCACGATCAACCAAATTAGTTCATGGTGGTATCCGCTATTTGAAAACGTTTGACGTGGAGGTGGTAGCAGATACAGTGAAAGAACGAGCCGTCGTTCAATCCATTGCGCCACACATCCCTAAAGCGGATCCCATGTTATTGCCGATTTATGATGAGCCAAATGCAACATTTAATCTATTTTCTGTCAAAATAGCAATGGATTTATATGATCAGTTAGCTGATGTA…
glpK		ATGGCAGAAGAAAAATACATTATGGCGATTGATCAAGGAACGACTAGTTCTCGTGCAATTATTTTTGATAAAAAAGGAAACAAAATTGGTAGTTCACAAAAGGAATTTACTCAATATTTTCCTAATGCAGGCTGGGTGGAACATAATGCCAATGAAATTTGGAATTCTGTTCAATCCGTTATTGCAGGTTCTTTAATTGAGTCAGGAGTGAAACCTACAGATATTGCCGGAATTGGGATTACAAACCAACGGGAAACAACCGTTGTTTGGGACAAAGCAACTGGGTTACCCATTTATAACGCAATTGTTTGGCAATCACGCCAAACGACACCTATTGCTGATCAACTAAAAGAAGATGGCTACAGCGAAATGATTCATGAAAAAACTGGGTTAATCATT…
group_4556		ATGTCTGCAACAAAAGAGCAATTGGAACTATTTTTATTTTATTTATCTGAAACCCATACAAAAAGTTTATCTTTACATGACTTAGTTACAAGTCGACCACGCCCAGAAGAAGCGCGTATTTTATTAAATATTAACGAGGTTTTCACTTACTATCATAGCGCTCGTGTTCTCTACACAAGTGTTCCTGCTCTTGAAAACAACAAGTCTGAGCCTTTTTTTCAAGCCTTCGAAAATTTTTATTTTGAATTAAAACAACATTTTTTCAATGAAGAAGATGAAACCAATCAATTGAATGAACGTCTAGAGGAAATGAAAATTGCCTTTGAACAATTGACGGATGACTACAATGTTCTATAA
group_83		ATGTCAGAAGAAAAGAAAACACAATTGTCTGAAGCGTTTTACGCACAAGACGACACAGTTGTTTTGGAGAAAATGAACACAACAACTGATGGATTAAGTGCACAGGAGGCTCAAAAGCGTTTAGAAACGTACGGGGAAAATGTGCTAGATGAAGGGAAGAAAAAATCACTTGCCGTGAAATTCTTTGAGCAATTCAAAGATTTTATGATTATTGTTTTATTAGCGGCAGCGGTCATTTCAGCCGTCTTTTCCCATGATGTGGTAGACTCGATTATCATCTTAGTGGTTGTTATCTTGAATGCCATCTTTGGGGTCATCCAAGAAGCCAAAGCGGAACAAGCCATTGAAGCATTAAAAGAAATGTCTTCACCAAATGCTAATGTTCGCCGTGATGGACAC…
manZ_6		ATGATGACGAAGACTTCTAAAACTAAGACAGAAAACTTAATTACAAAAAAAGAACTTAATCAAGTCTTTTGGCGTTCATTTCAAATGGAATTTTCATGGAATTATGAACGTCAGATGAATATGGCTTATGTCTATGCCATGATCCCTATTTTAAAGAAATTATATCCTCAAAAAGAAGAGATGGCGGCAGCTTTAAAACGGCATCTTGCTTTCTTTAATACTACGCCGCATATCGTGACGTTTATTTTAGGAATTAATGCTGCAATGGAAGAAGAAAATGTTCTGGATGAAAATTTTGAAGTTGGAACAATCGATAGTATTAAAACCTCGTTAATGGGACCTTTAGCTGGTTTAGGTGATTCCTTTTTCTGGGGAACCTTACGCTTGATTGCAACAGGT…
agaC_1		ATGATAGGACAAGCGATTCTTTTAGGTTGCATCGCTTTTATTGCGCAGTCGGAATATGCTTTAGGAACCTCGTTGCTTTCAAGACCAATTGTAACCGGTTTATTTGTCGGAATTGTATTAGGTGATGTCAAAACGGGCGTAATCATGGGCGCGACCTTAGAGTTAGCTTTCATCGGTTCTTTTTCAGTGGGCGCATCAATCCCACCTGATGTAGTGACTGGTGGGATTCTTGGTACAGCGTTTGCTATTACTGCTGGCGCAGGAACAGAAACAGCCTTAGTCTTAGGCTTGCCAATCGCAACGTTAACGTTGATTCTTAAAAATATTTATTTGGGTTTGCTCATCCCAATCATGAGTCAAAAAGCTGATCAGTATGCTGAAGAAGGAGCATATAAAGGG…
dgt		ATGAAAATGAATTGGCGTCAGTTGGTTGGTACATATCGTATTTCTGATAATGGTAAACAATATCAAAATGACTGGTTAAATAAGCAAGTTGATTTAGCCACAGAACTTCGTAAATCTTTTGATAGTGACTATCGTAGAGTAAGAGTAATTAAAAGTGATGCATTTAGACGTTTACAAGACAAAACACAAGTCTTTCCTTTAGAACGTAATGATTTTGTAAGAACGCGTTTAACACATAGCTTAGAAGTAGCAATGCATAGCAGGGATATACTTAGATTAGTTATTTCACAGTTGAACGAACGAAACATTGAGGTTATGGAATTATCAGAATGCTATCGGTTGTTAGAAACAGCTGCATTAATCCATGATATCGGCAATCCCCCTTTTGGACATTTTGGG…
eno		ATGTCAATTATTACTGATATTTACGCACGCGAAGTCTTAGACTCACGCGGTAACCCAACAATCGAAGTAGAAGTTTACACTGAAAGCGGAGCTTTCGGCCGTGGAATGGTTCCTTCAGGAGCTTCAACTGGTGAATACGAAGCAGTTGAATTACGTGATGGCGACAAAGCTCGTTACTTAGGTAAAGGTGTTACTAAAGCTGTAGATAACGTAAACAACATCATTGCTGAAGCAATCATCGGTTACGATGTACGCGATCAAATGGCTATCGATAAAGCAATGATCGATTTAGATGGAACTCCTAACAAAGGTAAATTAGGTGCTAACGCTATTCTTGGTGTGTCTATCGCCGTAGCTCGTGCTGCTGCTGATTACCTAGAAGTGCCTTTATATCACTAC…
tpiA		ATGCGCAAACCAATTATCGCTGGTAACTGGAAAATGAACAAAACTTTAAGCGAAGCACAAAGCTTTGCAGAAGCAGTAAAAAATGCTGTTCCATCAAACGACGTTGTTGACGCTGTGATTGGATCTCCAGCATTATTCTTAGCTCCTTTAGCTTGGAACCTAAAAGATTCTGAAGTGAAATTAGCTGCACAAAACTGCTACTGGGAAAACGCTGGTGCCTTCACTGGTGAAAACTCACCAGCTGCAATTGCAGATTTAGGTGTAGACTATGTGATTATCGGACACTCTGAACGTCGCGAATATTTCCACGAAACAGATGAAGATATCAATAAAAAAGCCAAAGCAATCTTTGCAAATGGTATGACACCAATCTTCTGTTGTGGTGAAACTTTAGAAACG…
pgk		ATGGCTAAAAAGACAATTAAAGATGTAGATTTAAAAGACAAAAAAGTCCTTGTCCGTGTTGACTTTAACGTTCCGTTAAAAGATGGCGTGATCACAAACGATAATCGTATCGTAGCGGCTTTACCAACAATCAAATACGTGATTGAAAATGGCGGAAAAGCAATTCTTTTCTCTCATTTAGGTCGTGTAAAAACAGAAGAAGACAAAGCTGGCAAATCATTAAAACCAGTGGCTGAACGTTTAAGCGAATTACTAGGTCAACCAGTTACTTTTGTTCCAGAAACACGTGGTAAAGAATTAGAAGACGCTGTTAACAATATGAAAGATGGCGACGTTTTAGTATTTGAAAACACTCGTTTTGAAGATGTTGACGGCAAAAAAGAAAGCGGCAATGACGCT…
cggR		ATGTTAAAAGAATTTAAAATGATTGAAGCAGTTGCTCCAGATATGCTCGATGTATTACAAGAAAGATTCCAAATTCTTCGCAATATTTATTGGATGCAACCTATTGGACGTAGAAGTTTATCAGAAACGATGGGAATTACAGAGCGAGTCTTGCGTACAGAAACAGATGTTTTAAAGCAACTCAACCTGATTGAACCTTCAAAAAGCGGGATGACATTAACAGAACGCGGTTTGGAAGTCTACCAAGGCTTAGAATTAGTCATGAATCAATTGCTTGGCATGCACCAAATCGAAAAAGAAATGACACAGTACTTTGGCATTCAACGTTGTATCGTTGTTGCAGGAGATAGTGATATCCAAAAGAAAGTTCTTTCGGACTTTGGAGATGTCTTAACCAAT…
group_1669		ATGAAAAAAATTTATGACGGACTGCCAGTTCATGACTATACAACAAAATTTTCTGTGTCGATTGTCTATGCTATTCTTGCATCAATTGCCATGAACTTTTTCTATCAACCAGGAAATATTTATTCCAGTGGCTTAACAGGCTTGGCACAAATTTTAACAACCCTCTCAACAAAAATTGTCGGTTTTAATGTGCCTGTCTCCATTACATTGTATCTTTTAAACGTGCCGTTATTCTTTATTGCGTGGAAAAAAATAGGTAAGAAGTTTACAATTTTTACTTTCATTACCGTGACTTTAACTTCATTATTTATGCATATTGTTCCGCAAACGGTGATGACCCAAGATCCAATTATCTGTGCTATTTTTGGTGGGGCGATTTCTGGATCAGGAATTGGTTTT…
group_4583		ATGACTATCGATGAAAAAATGTTAAAAGAACAGTTAGTGACAATTACAGAAGAAGTCATTACAGCAGGAAATTTAAAAAAAGGGGACCTATTCGTTTTGGGTTGTACCACCAGTGAGGTAGTAGGTGGCGTCATTGGTAAAAATTCCAGTGCCGAAGTAGGACAATGGATTGTCTCAACCTTAATTGAACAATTAGATAAAAAAGGCATCTCTTTGGCTGTCCAAGGATGCGAACATATTAATCGTGCTTTAGCGATGGAACGTCGTGTGGCTGAAGAAAAAGGCTTTGAAATTGTCTCGGTAGTACCACAATTACATGCTGGCGGTTCTTGTTCAGTGGCTGCCTTTGAAAAATTTGATGAACCTGTGGAAGTTGAACATATTGTTGCTCAAGCAGGG…
hmpT		ATGACAAGAAAAATTAGTCTATATGCAGTAATTACCGCTTTAACAGTGGCTGTGTCAATGGTCTTTATTATCCCCGTCCCAGCAACAAATGGCTTTGTTACATTGGCGGATGCAGGGATTTACATTGCTAGTTTACTTTTTGGTCCGATCGGTGGCTTGACAGTCGGAGCTTTAAGCGGTGGCTTAATTGATTTATTGTCAGGCTATCCACAATGGTTCGTTTTTTCGTTATTGATTCATGGCGGACAAGGTTGGTTAGCAGGGCACTTCTTTAATAAAAATAAAAAGATGCAAACGCTAGGATTACTTTTAGCCAGTCTCCTCATGATTAGCGGGTATGCTTTAGCGACTAGCTGGCTTTACGGCGTGGGTGCGGGGATTGCCTCATTACCAGGGAAT…
pdxK_2		ATGACAAAAATAATTTTAACAATTGGCGGTTCCGATCCTTTTTCAGGTGGCGGGATTCAAACAGATTTAAAAACGTTTGAAAATCATCAAGTCTTTGGCTTATCAACTTTAACTTGCCTTGCTACAGCCCCCAAGAATCATTTTCAGATTCATGACCTTGAGACTTCTTTGGTGAAAGAGCAACTCGCTTCCATACCTGCCGGGAGTTTAGACGGCATCAAGATTGGCTTGATTCACAGTGAAGAAAGTATGTTACAAATTGTAACCTTTTTGAAAAAGCACGCAGGTCTGCCGGTGGTGTTGGATCCTGTCTTGGCTTTTAAAGAAACGACTTCAGTTTATGAAAAAAGATACATGCAGTTATTGATTGAAAAACTTTTTCCATTCGCAACGATTATA…
aspS		ATGGAAAAACGCACAACCTATTGCGGCAATGTATCTGCCGAATTTATTGAAAAAGAAGTTGTATTAAAAGGATGGGTTCAAAAACGTCGTGACTTAGGAGGCGTTATCTTTATTGATTTACGTGACCGTGAAGGAATCGTCCAAGTGGTCTTTAACCCAGAAAAGTCAAAAGAAGCATGGGAAATTGCTGATAAATGTCGTAGTGAATACGTCATCGAAGTTAAAGGTCAAGTCGTTTATCGTGATAAAGAAGCGATTAATCCCAAAATGAAAACTGGCGAGTTTGAAGTGATGGCGACTGACATTACGATTTTAAATACTGCGAAAACAACGCCATTTACCATTGAAGATGACAATAACGTTAATGACGAATTGCGCATGAAATATCGTTATTTAGAT…
hisS		ATGAGTTATCAAAAACCAAAAGGAACAAACGATATTTTGCCAGGAACTTCTGAAAAATGGCAATTTGTGGAAGAAACAGCTCGTTTGATTTTTAAAGATTATCAATACCAAGAAATCAGAACCCCGATTTTTGAACATTATGAAGTAATATCTCGCAGTGTTGGCGATACCACAGATATTGTTTCAAAAGAAATGTATGATTTTTATGATAAAGGAGACCGTCACGTGACGCTACGTCCTGAGGGGACAGCGCCAATTGTTCGGGCCTTCGTTGAAAATAAATTATATGGTCCGGAATATACGAAACCATATAAAACCTATTACATGGGGCCGATGTTCCGCTATGAACGCCCACAAGCTGGTCGTTTGCGTCAATTCCATCAAATTGGTGTGGAAGCA…
dtd		ATGAAAGTAGTTATTCAAAGAGTCAGTCAAGCACAAGTTGCGATAGAAGAGCAGATAGTGGGACAAATCAAACAAGGCTTCATGGTGCTGGTGGGGATTCATCAAGAAGACACGCCAGAAGATGTGGCTTATGTTGTTGGCAAAATCAGTAAATTGCGTGTTTTTGAAGATGACGAAGGAAAAATGAATCGCAGTATTCAAGAGATTGAAGGATCAATTTTGAGTATCTCTCAATTTACCCTCTATGCAAAAACTAAAAAAGGCAATCGTCCCAGTTTTATTGAAGCGGCTCGTCCAGATGTGGCGATTCCTTTGTATGAATTATTTAATCAACAATTAGAAGCAGAAGGAATAGCGGTAGCCACAGGAGAATTTGGCGCGGATATGCAAGTGTCGTTG…
relA		ATGCCAAAAGAAGAAATACTGACAGGCCCAGCGGTCATCAAAATTGTAAGTACCTATATGGGACCAGAACATGTTGAGTTGGTTCAAAAAGCATTAACTTATGCTGAAAAAGCACACGAAGGTCAAGTCCGACAATCAGGTGAACCTTACATCATCCATCCGATTCAAGTGGCAGGCATTCTGGCTGAATTACATATGGATCCCCATACTGTAGCAACAGGATTTTTACATGATGTTGTCGAAGATACGGACGTAACACTGGACGATTTAAAAGAAGAATTTGGCGAAGACATCGCAATGTTAGTCGATGGCGTGACGAAACTAGGAAAAATTAAATATAAATCTCATGAAGAACAATTAGCTGAAAATCATCGGAAAATGTTATTGGCAATGGCGCAA…
prmA		ATGAAGTGGACAGAAGTAAAAGTCGAAACGGCTAGCGAAGCAGTTGAAGCAATTTCAAACATTATGATGGAAGCTGGCGCAAGTGGCGTGGCCATTGAAGATGCGTTGGACATTGAAAATTTTGAAAGTGATCTGTATGGGGAAATTTTAGATAAAGAGCAATTCACCCACATTAAAGAAGGGGCGATTGTGATGGCTTATTTTCCTGAAACAACCTTCTTACCAGAAATTTTACCATTTATGAAAGAAAATATTTTACGCTTGCCTGAGTACGGCTTATCCATTGGTAAAAACGAAATGACAATTAGTGAAGTAGCAGAAAGCGACTGGGCAACTGCTTGGAAAAAATATTATCATCCTGTCCGTGTCACACGATTCTTAACGATTGTGCCAAGTTGG…
group_2750		ATGAAAGAAACGATAAATATCTTTAACACAAAAACAACTGAAGAAGTGGCACAATACTTGTTAGGGATGTATTTAGAGCACGAAACAGCAACAGGCGTTTTAGGTGGGTACATTGTGGATGCAGAAGCTTATTTAGGTCCTGATGATGAGGCGGCCCATAGCTTTGGCTTGAGAAAAACGCCACGCTTACAAGCCATGTATGACAAACCAGGTACGATTTATTTATATACTATGCACACGCATTTAATTTTAAATATGGTGACACAAGAACAAGGCAAACCACAAGGGGTGATGATCCGCGCGATTGAACCTGTTGAAGGTGTCGACAAAATGATTGAAAATCGCCAAGGACGTCAAGGCGTGGAATTGACCAATGGACCAGGTAAATTAGTTGCAGCC…
group_620		ATGCAACAACCTTTAGCCTATCGAATGCGACCTCGTCACTTAGACGAAGTAGTTGGTCAACAACATTTAGTCGGCCCTGGTAAAATTATTCGTCGGATGGTCGAAGCCAAAATGCTTTCATCGATGATTCTTTATGGGCCGCCTGGCACTGGAAAAACCAGTATTGCCAGCGCAATCGCTGGTTCAACAAATTATGCCTTTCGCATGTTGAACGCGGCCACAGACACAAAAAAAGATTTACAAATCGTTGCTGAAGAAGCCAAAATGAGTGGCACAGTGATTTTACTGCTTGATGAAATTCACCGATTAGATAAAACAAAACAAGATTTTTTGCTCCCTCATTTAGAAAACGGACGAATTATTATGATTGGAGCCACTACCGAAAATCCATATATCACA…
group_4998		ATGATTCGTATACTCGTACTATTACTCGCCGTTGTCACAGGCGTAGCCAGTTATTATTTGATGAAGAAAAGTGCAGCTTTTTTACCACTCTTAAAAAAAGAAACTGCAACAGAAAGTCAACAGTTTATCGAACGTTTTGGGCGTTATTACTTGATTATCGCCATTCTAGGTGTTCTAGCGGCTATTTTTAATCGCCCGTTATTGTCAATTGGTTTTATCTTTTTTGTTTTATTACTTTCAACGTTGTTTAGTTTAACTTTTGCAAAAAAAATGTCATAA
group_4079		ATGTTACAACAATATCAAAAAATTATGATAGCAATCGATGGTTCTGACGAAGCAGACTTAGCCTTTAAAAAAGCGGTCAACGTCGCTAAACGAAACGATGCTGAATTACTATTAGCACATGTTGTTGATACGCGCTCTTTCCAATCAGTGTCCTCTTTTGATGGTGCGCTAGCAGAAGAAGCAATGTCAATGGCAAAAGAAACCTTAGACACCTACCAACAACAAGCGGTGGATATGGGACAAACAAAAGTCTCTAGCGTTCTAGCCTATGGTTCTCCTAAGAACATTATTGCCAAAGAATTACCAAAAGAATACAACATTGATTTAATTATGTTAGGAGCAACTGGATTAAATGCCGTTGAGCGTTTATTTATTGGCTCTGTCTCTGAATCAGTTATC…
ackA		ATGTCTAAAACAATTGCAATTAATGCAGGTAGTTCAAGTTTAAAATGGCAATTATACCAAATGCCAAATGAAGAAGTGATCGCTAAAGGAATCGTTGAACGTATTGGCTTAAAAGATTCTATCTTCACAATTAAATATGGTGAAGGACAAAAATATGAAGTAATTGTTGATATTGATAACCATGAAGTGGCAGTAAAAATGTTACTAGACCAATTAATCGACTTAAACATTTTAGGTTCTTATGATGAAATTACTGGTGTTGGTCACCGTGTAGTTGCTGGTGGAGAAGAATTTAAAGATTCTGTTGTTATTACAGACGAAGTATTAGAAAAAATTGAAGCTTTATCTGAATTAGCACCTTTACACAACCCAGCGAATGCGATGGGGATTAAAGCATTT…
csp		ATGAACAACGGTACAGTAAAGTGGTTTAACTCAGACAAAGGTTTTGGATTTATTACAGGTGAAGATGGCAATGACGTATTTGCTCATTTTTCAGCAATTCAAGCGGATGGTTTTAAGTCATTAGAAGAAGGACAAGCAGTAACTTTTGATATTGAAGAAGGACAGCGCGGTATGCAAGCTGTTAATATTTTTAAAGCATAA
group_76		TTGATTCCAGTTATTTTTAAACCTGGAGAAAAAGATTTTTCAACAAATGGATTAGGACGTCTTGTTGATGCGACACGTTGCGAAATCACTGAAGAAGCAAACGGAAAATATGAACTAGAAATGGACTATCCAGCGATTAGCAGATTTAGTGATTATTTCGAAAATGGCTATCAAATTAAAGCAAAGCCAAATGACTTAGAAGAATACCACATTTTTGAGATCAAACAAACGTTTAAAGATACTTTTACTAATAGCATTGTTATTTATGCCCAATCTCGTACTTATAAGCTAGGAAACAGACAAGTGAGGCTAGTAACAGTTGATAATCGTAATGGTGCAGAAGCAATGAAATTAATCGAACAGAACATGGACGAACCTTGTGATATCAAACTATATTCT…
group_2203		ATGCAACTGGGGGTGCTTTTGGTGGAATTTAAAAGAGGACAGTTTTTTCTTAATGGAAAACATAGTTCTGAATTCAATGTATTTATGAGAGAAAGACCTGAACGACTTTCTGCAGGACGTGTGGTAGAGCTTAGGGAGCGAATGGGTAATGATTCAATAGCCGTTGATTTTGCATATTATAAAAATGTAGAACGTACCATTACATGCTATGCGAAAGCAAATACTTTACAAGAAGTTTCTTTTTTAGAAGATGAAATTTCCTTTTGGCTCGATATGGGAAACTATTCTGATTTTATTGTCTATTTTGATGAGCATTATATTTATCAGGCGATTGTAACGAGTCCACCAAAATTTACAGGAACAAGAAAAAGCGGGGTTTTAATTCCTTTTGAATTTACT…
group_5571		ATGGCAACAGCAAAAAAAGAAGTAACTTATCGTGTACTTGACAAGAAAAACTTTGTGGGCTTTATGCATCCTAAAACAAAAAAATTTATCACAGCAAACGAAAATAATGAATTTATAGTTTCAGAAGACGATAAAGAAGCTATTGAAATATTAGAACGTGCTGCAGATACTTTTAAAGTTTAG
group_4120		ATGGCAAAGTACACAGAGTGGATTTCTGAAGAAGGATTAATAAAAATAGGTGGATGGGCTAAAGACGGCCTCACCGATGAACAGATAGCACAAAATATTGGAATAAGTCGTTCTACGTTAAATGAATGGAAAAAACGATTTCCGGACATTAAGGACACCATAAAAAGAGGTAAAGAAGTTGTAGACCGCCAAGTGGAAAATGCATTGTTTAAAAGTGCGGTGGGTTACGAATACACTGAAATTACTAAAGAGTTAACTGACTCAGGCATGAAAGTAACTAAACGAGTAACAAAACAAGTGGCCCCTAACCCAACATCTGCTATTTTCTGGTTGAAAAATAGAAAACCAGATGAGTGGAGAGATAAGAAAGAAACTCAAGTTTCTGGTGAAATGTCTGTT…
group_5616		ATGTCAAGAGCTTTTGAAGATGAACAAGATAAACAAGCTAGAATGGAAGCAGCAAGAAAGTATTATAATGGTGAACAAAAATGTGATAACTGTGGACATTTATTTTACCCAAATGAAAATGATCCTGAACAATTTGTATGCGATAAGTGTATTGAACATGCAATGAACCGAGATTGA
group_4999		ATGTTAGAAGCTTTATTTTGGGATCACAACGGGGATTTTCAGTCGGCAACTGCAGCTGCTGCAGTTGCTCTTATAGGAGCTATAATTTCAGCTGTATTTTCTTGGTTAAGCTATAAAAATTCTGTGAAGACTGCCGAAAGACAATATATAATGGAACAAAAGAAAATTGATGCCAATTTAAAAGCAAAGGCAAGGATAGAATGGATAAGTGGCGTAAGAGATAAAACATCAGAACTTGTTTCTTTGCTGCTTTCGTTACAAAAGGAAAAAACTGGATAG
group_1508		ATGGTAAACAAGAAGAGACAAGTAAGATTTGAATTTTTCCAGGTCAATGGAAAAGCTCAAGAAGGAGAAAAAATTGTAAAAGGACTTTTCGATCTATATCCATTAGCTGATAGGATAAATAGTATAAGTAACTATACTGATAGAGATGTTATTCTTTTTGGGGAAAAAGTTAGAATGGACAGATTTTTTGAGGTTTCTAGTAGTCCAGAATTATATGCAATGCATTTTACTAGATTAAGAAATGATAAACCTGCGTATGTAGAATTAAATAATGAAGTTTTGAAAGAAATTCCGTTAAATCCTGGAGAATATATTGCTGAGGATATTAGTTGCTTGTATGATAGAGAGCTATCTGTTTTAATGGTACAAAGAAATATTCATAGTTTGTCACCTTCAGGT…
group_4639		GTGGATTTATACGAAAAAATAAAATTACTTGCTAGCGAAAAGAAAATGTCAATAAGACAATTAGAAGAAACATTGGGATTTGGAAACGGGGTAATTAATAGATGGCGTAAGAATACTCCTGGTTCTGATAAATTAAAAAAAGTTGCGGACTACTTCAATATATCTGTAGATTATTTACTTGGACGAACTGATAATCCAAATTCTAATAACTTAGAAGAAGATGAAATTACAACTTTCTTCCGTGTAAATACAGAAGATTTAACCGAATCCGAAAAAGATCAGCTCAGAGAAGAATTAAAAGAGTACTTAGAATTCATGAAATCAAGACTTAAAAATAAATGA
group_2995		ATGTATTTAGACTACGATACTTATTTTGAATATCATGACCAGACATATATTATTATTGAAAAAGTTGCTAATTACTATGGAATTGAACTAAAAGAGTTAAGATGGAAACACTACAAAGATTATATGATTGACGTAGAAAATGTTGACATAATTCCCTATAGTTTCGGTGATGTTTCAAGAAAAATATTTTCAGGAAACATAATAAAATTTCACGATAAATGCGGAATTTCCTATAATCCAACAATGGTTAAAGGAAGGCAAAATTTCTCAATACTTCATGAATCTGCACATTATTTTTTTGATATGAATAAGGAATGCAAGTCTCAAAGTTTTTCAGATTTAATTACTGGAAAAGGATACACTAGCGAAGATGAACCAAAAGAAATAAGAGCTAATATA…
yxdL		ATGTTAGAAGTACAAAATTTAAAAAAAGTTTACGGAAACGAAATTAAATATGAAGCCTTAAAAGGGATTAATTTAACTGTCCAAGATGGTGAATTTATTGGTATTATGGGACCTTCTGGAAGTGGGAAAAGTACACTTTTAAATTTATTGGCAACAATCGATAGTCCAACAGACGGTGAAATACTTTTAAATGGAAAAAATCCAAACAATTTGAATCAAGAACAAATTGCTAAATTCCGTCGTACAGAATTAGGATTTGTTTTTCAAAGCTTTAATTTAATGCCAACATTAACTGTTGAAGAAAATATTATTTTGCCATTGACACTTGATGGAGAAAAAGTCTCTGTAATGAAACGACAATTAGCAGAATTAAGTGAGCGTTTAGGTATCAATCATCTG…
group_2559		ATGAGAAGAAAAAGCGTGCTTTATTTAGAAGTAGCAGATCAGATTAAAGAAGATATTTTGAGTGGCAAGTATCCAGTAGGAACGTTTTTACCAACAGAAACAGAATTGGAAGAGCTGTTTAACGTTAGTAAAATTACGATTCGGCGGGCAATCGAAATGTTAGCAACAGAAGAATTTGTTGAGAAAAAAAGTGGTCGAGGCACAACTGTGTTAAGCAATCGTCCCTATAATAAACTATCAAAAGCAGGGACATTCACTGAATTTTTGAATGAATCAGGTCAGAAAGTAACTAAAAAAGTTTTACAAGTTGAAAACTTGACGTTGTCAAAAGAGATGCCGGCTTATCAATTTTTAGGAGAAGAAGTGGTTCATCTTTCACGGTTATATCTAATCGATGAA…
spoIIIE		ATGGCACAAAAAAGAGCAACAAATAAGAAAAAAAGTACGACAAAGAAAAAGACCAAAAAACAACAGCAACAACAAGAACGTTTAAATTATATGTTTCTTGGCCTGATTTTTATTTTATTCGGTGTCTTTGGACTCTTTCGCTTAGGGTTTTTAGGCACGTTATTAGCGAATTGTTTACGCTTAGTTGTAGGTAATACCTTTCCATTTGCAGCGATTTTACTAATCCTGTATGGCTTATTAGTCATGATTTATGGGAAAGATTTTCCGTTAAAAAGAGGGCGCCCTATTTTTGGGGCTGTTCTGATTTATATTAGTGTTTTGTTATTTTTCCATGCCTTTATGTTTCGAAATGTTAGTGGCAGTCAACCAGATATTTTAGGTAACACTTGGGAATTTTTG…
menA_1		TTGAATCGAGAAATATTTTTTGAATTAGTAGAATTAAAAGCAAAAACAGCTAGTGTTTTGCCATTTTTGTTAGGAATTTGTTTTAGTTGGTACCAATATGGGCGGCTTCATGTTGGTTATGTTTTAATTTTTTTCATTGCGATGTTTATTTTTAATATGGCGGTCGATATTTTAGATAATTATAATGATTACCATCATGCCACAGAAGTTCATGATTATAAGGAAAAAACGAATATTATCGGTCGAGAAAATTTATCTTTGCCATTAATACGCAAAATGATTTTTTGGATGATTCTCGTTTCTGCTTTAATGGGGATTGGGTTGTCATTTATTGTCGGCTGGCCGTTATTAATTATGGGTCTTTATTGTTACTTAATTGGTATTTTTTATTCATCAGGA…
hexsb		ATGAACACATTTTGGAAGTCGTTTCCTGACGTTGAACGTTCTTTAACGGAAACATGTGAATTAATTGAACAAACGTTGCATACACGCAACGAAGACATTGAAGAAGCCTTAGTAACTTTGGCTCGTTCTGGCGGCAAATTATTACGCCCCGCTTTTTTCTTTCTTTTTGCTCAACTGGGTGATGAAGAAAAACAAGAGAAACAACAACTATTAAAAATAGCTGCATCTTTGGAAATCCTACATATGGCTACGTTGATTCACGATGACATTATTGACGATTCTCCATTGCGCCGAGGCGCTGTGACTATTCAATCACAATATGGTAAAGACGTGGCTGTTTACACAGGTGATTTACTATTCACTGAATTCTTTACTTTGATTGCAGATGCCATGAATGGC…
group_276		ATGATGGAAAAACAGCCGACAACGAAAGACGTTTGGAAAAACGATCAATGGGTTCGTCCTTTCTTAAAACGCTATAAAAAAACCTTGTATTTTGCCTTACTTTTAGGCTTCTTGACGTTCTTTAGCGCAGGGGCATTAATGTTTACGTCTGGTTACTTAATCAGTCGTGCGGCTTCCTTACCAGAGAATATTTTATTAATTTATATTCCCATTGTTTTAACAAGAGCATTCGGGATTGGCCGTCCTGTTTTTCGTTATGTGGAGCGTCTAACGAGTCATAACTGGGTGTTAAAAATGACCTCTGATCTGCGCTTGAAACTTTATAATGTGCTAGAAAAAGATGCGATTTTCTTTAAGACAAAATATCGCACTGGTGATATCTTAGGTTTGCTTTCGGAG…
cydD		ATGATTGATAAAGACATCTTACAGATGCCTAAAATCAAAAAAATTCTTGTCTTGCTTGCAGGTTTTTCTTTCCTGCAAGCAGTCTTTATAATTGGGCAAGCTTTTTTTCTTTCAAAAGCCATTGTCGGCCTTTGGAGTGGCGGGCATCTTAACCAACAACTACAGAGTATTTTACTCTTTTTTATTTTTTATCTTGGTCGACATGTTATTACGTATTTTCGTGAGAGAATGCTCGATACATTTAGTTATGAACGCTCGAAAGAATTACGCGAACAATTATTAACCAAAATTTTCCGTTTGGGGCCAAATGTTGTTCAAAAAAATGGAACTGGAAATATGGTTACCATGGCTTTAGAAGGCATCAGTCAAACCGAAAATTATTTACAATTGATTTTGACA…
cydA		ATGTTTGATATTGTAACATTGGCGAGAATCCAATTTGCGATGACAACAGTTTTCCACTTTTTCTTCGTACCGTTTTCAATAGGATTAGCACTTGTTGTAGCAATTATGGAAACAATGTACGTTGTGAAAAAAGAGGAACGTTATCGTAAAATGGCCAAGTTTTGGGGAAATATATTCCTATTAAGCTTCGCTGTTGGGGTTGTAACCGGGATTATTCAAGAATTTCAGTTTGGGATGAACTGGTCTGACTATTCTCGATTCGTCGGAGATATTTTTGGGGCACCGTTGGCGGTAGAAGCGCTCTTAGCTTTCTTCTTAGAGTCAACATTCTTAGGTTTGTGGATCTTTACTTGGGATAAAATGAATCCAAAAGTTCACGTAACCTTTATCTGGTTAGTC…
group_4511		ATGTATCAAGTAATTACAATGTATGGCGACAATGAACCTTGGTGGTTTTTTGATGATTGGCAAGAGGACATTGTTCAAGAAAAAACCTTCGATAACTTGACCGATGCAGAGACATATTATGTGGAAGTTTGGCAAAAACTTTCTCAGAATTATACATACGTCAACACAAAGCCTAATTATTTAACGGCTTTCTGGAATGATGGGGAAGAACGCTGGTGTGAAGAATGCGATGAAGATTTACAACAATACTTCGGTTTAGCATTACTAGAAAATCATCATGCGGTTACTTTTGAAAATAAAGCTGAGTTTACCACAATATCCAATCATTTTGGCAAAACAAAATTCTGCAAACGGAAAGTTATTTGA
group_4588		ATGGCAAAAAAACGGAATTTAACGAAAGCCAAAATCCTTGAAAGTGCCCGCAATCTAGCGGAAGAATTGGGCGTTCAACAATTAACCTTTCAAAATTTAGCCGTTGATTTAGGCATCAAGTATCCTTCACTCTATAATCACTTTAAAAATATTGCTGAAGTAAAAAATGCTCTAGTGGACTTGTTAATTCAAGAATTAAATGATGCATTGCGAAGAGCCTTAGTGGGTAAGAGTGGCGCAGAAGCAATTCGGATATATGCTGAAACGTACCAACAATTTGCTTTTGAAAATTCTGCAGTCTATGAATTACTTATCAGTGTGCCGAAAACGCAAAACCAACAATTAATTGAAGGCATCCATGAAACCAATCAAATTATCTTACAACTTTTAGCTTTTTAT…
group_4618		ATGGCATTTACAACAACGGCTGCTGTTGAAGGCTCAACAGTTTTTTACAAAGTACATCCTAGTGCAAAACGCTATACATTAAAAGATAACGGCTTTACTGAAACAAAATCAGGGAACTTTCAATTGATTCGTTCCTTAGATCCAACGCCTCAGAGAAATGAAGGCTTCAAATTGAAAATTACGATCACTGCTGATCTAAAAGAGTTGAAAATGTCCATTACAACGGCAAATGGTTTAAAACCAATGAATATTTTCAAGAATGAACAACATGAAATGAGTAAAGAAAAATACTTTTTCTTAATGGATGGCTTAATTAGCCGTGGTGTATTAGAGAAAGTAGAATAA
iscS_2		TTGGAACCCATTTATTTAGATCATGCGGCAACAACACCGCTTCATCCAACGGTCATTCAAGCGATGACTGAAAATATGCAAACGACTTTTGGCAATCCATCAAGTATTCATCAGTTTGGACGAAAGGCACACGGTCTTCTGGAAGAAGTGCGTCAAACGATTGCCGAGAGCTTACAAGCCAAACCCCACGAAATTATTTTTAATAGTGGTGGCACAGAAGGGGATAACACAGCCATCTTGGCAGTTGCTTTTTCTCGTCAAAAGGAAGGAAAACATATTATTACTACGGCAATTGAACATCCCGCTGTGTTACGAACGATGGAATACTTAGAAACGTTAGGCTTTGAAGTGACTTACTTGCCTGTGAATGAAAATGGTCAGATTTCAATGGATCAATTC…
prs2		ATGACCGAAAACTATCAAGATGACACCTTACGCATCTTCAGTTTAAATGCAAATCGACCACTTGCTGAAAAAATCGCAGCATCAGTAGGAACAGAATTAGGAAAAAGCACCGTGCGCCAATTTAGTGATGGCGAAATTCAAATTAATATTGAAGAAAGTATTCGTGGCGATCATGTCTACATCATCCAAGCAACGAATGCTCCTGTAAATGATCATTTGATGGAATTGCTTATTTTAATTGATGCATTAAAACGTGCTAGCGCAAAAACAGTTAATGTTATTTTGCCTTACTATGGTTATGCTCGCCAAGACCGCACAGCGAAACCAAGAGAACCCATTACTGCGAAATTAGTTGCTAATATGTTGGTAGAGGCAGGCGCAACACGTTTGTTGACATTA…
scaC_2		ATGAGAAAAAGCTTTAACTTAGCTGTTCAAGCGTTAACCGTTCAATATCAAGGACGGACCGCTTTAAATAATATCCACGTTACTATTCCCTCCGGTAAAATTACTGGAATTATCGGACCAAATGGTGCTGGAAAGTCAACATTTATTAAAGGGTTATTAGGCTTGATTAAAACAAAGGAACGTGATGTTTTGTTAAATAATCAAGCGATTGACCAACAAAAAACAACCATTGCCTATGTAGAACAACGTAGCGCCTTGGATCTTAGTTTCCCAATTAGCGTTTTTGAAACGGTCTTGCTAGGAACCTATCCAAACTTGGGACTATTAAAACGCCCAGGAAAGAAAGAAAAGCAAGCAGCCATGGCTGCATTAAAAATGGTGCAATTAGAAGACTATGCG…
mntB_2		ATGATTGCTGCATTTATTGATGGTTTATTCCGTTATCAATTTTTACAAAATGCCCTTTTGACGTCTATAATTGTCGGACTCATTTCAGGGGTAATTGGTTCATTCATTATTTTACGTGGGATGTCTTTGATGGGTGATGCGATTTCACATGCTGTTTTACCAGGGGTCGCTGTTTCTTATATGTTTGGTTTCAATTATATTTTTGGCGCTTCTATTTTTGGCTTATTAGCTGCATTATCGATCGGCTTTATTACCCAAAAAAGTCCACTAAAAAATGATACTGCCATTGGTGTTGTCTTTAGTTCTTTTTTTGCTTTAGGGATTATTTTTATCTCTTTTGCAAAAAGTTCCACCGATTTATATCATATTCTGTTTGGAAATGTATTAGCGGTCGCAGAT…
ybiT_2		ATGAGTATTTTAACTATTGAACATTTAACGCATCGATTTGGCGAAAAGGTCTTGTATGAAGAGGCTTCATTGCAAGTGAATAAAGGGGATCATTTAGGCTTAACTGGCCAAAATGGGGTCGGCAAATCCACCTTAATTAAAATTTTAACGGGGGAAGTATTGCCAGACGAAGGAACGATTCAGTGGCAAAAAAATTGCAAGATTGGGTACTTGGATCAGCACGTTTCTGTAGAACAATCACTAACGATGGTTGATTTTTTGAAACAAGCCTTTCAAGAACTTTTTGATAAAGAAGCGAAACTGACAAAGCTTTATGAAGAATACAGTCAAACGGCTTCGGAAAAACTTTTAGAACAAGCAGGCAAGTTACAAACAGATTTAGATGAAAGTAATTTTTAC…
metQ_1		ATGAAAAAATTTAGTAAATTAATTGGACTTATTGGGGTATTAGCTTTTACGATTGCAGGTTGTGCATCGGGGTCTGTGAAGGATACTAAGACAGAAACCGTTAAACTAGGGGTTGTAGGAACAAAAAATGATGAATGGGAATCGGTCAAAGACCGTTTGAAAAAGAAAAATATTGATTTACAATTGGTAGAATTTACAGACTATACGCAACCAAACGCAGCATTAGCAGAAAAAGAAATTGATTTAAATGCCTTTCAGCATCAAATCTTTTTAGACAATTACAATAAAGAGCATGGAACGAAATTAGTATCAATTGGCAATACAGTCAATGCACCATTGGGAATTTACGCTAATAAATTGAAAGATATCACGAAAATTAAAGACGGCGGAGAAATTGCT…
metP_1		ATGTATCAATTATTTGAGAAATATTTTCCGAATGTTGTCCAATTAAAACAAGAGTTTCTTCAAAGTACATGGGAAACATTATACATGGTTTTTTGGACAGCATTGATTGCTGGCGTGTTAGGAGTCTTGTTGGGTGTCGTGCTTGTTAGTACTGGCCCCAGTGGTGTTTTGAAAAATCCACCCCTGTACAGTGTCTTAGAAAAAATTATTAATGTTTGCCGCTCTATTCCTTTCATTATTATGCTCGCACTGATTCAACCATTAACACGAATTTTGGCAGGAACGACAATTGGTACAACCGCAGCGTTAGTCCCATTAGTTATTGGCGTAATCCCGTTCTTCGCGCGCCAAATTGAAAATGCGTTATTAGAAGTGGATCCTGGCGTTATTGAAGCGGCA…
group_5591		ATGAGAACTCGTCAGAAAAAATTATTTTTATTTTCAATGATTTTATGGTTAGTTGAATTTTTAATTACACGGATTTCTGATTCTTTTCCAGGAGCAACGCCATTGTTCGTTGTGATTTGCTTGATTCAAGGAATTCTTTTTACTTATTTCTGTCTTGCTTTTTTCTATTATCCGCAATAA
glmS_2		ATGTGTGGAATTGTCGGAATGATTGGAAAAGAAAATGTCACGGAAAGTTTGATTCAAGGATTAACAAAATTGGAATATAGAGGTTATGATTCTGCTGGGATTTGTGTGAATGATCAAAGCCAACAGCCCCATGTAGTTAAGGCAGTTGGGGGCATTGCCGATTTAGCAGCAAAATTAACGCCAGAAATCGATGGAACAGTTGGTATTGGTCATACTCGTTGGGCCACTCATGGCGAACCAACTGTCGCCAATGCACATCCCCATGTTTCAAGCGATCAACGCTTTGCATTAGTGCATAATGGTGTCATTGAAAACTTTGAAGAATTAAAAGAACAATTTTTAAGTGGTGCTCACTTAATTGGTGATACAGATACTGAAATCGTCGTTCAATTAATTGCT…
ecfT_2		ATGAGTGAACGACAAATGTTAGGCTATCATCCTGATTCAACCTGGATTCATCGCTTAAACGGCACAAGCAAATTAGTCTTTTTAATCGTTGTCTCTGTGGCTTGTATGACCACGTATGATACTCGTTATCTGTTAGGAATGTCTGTGGTTTCGCTTGTTTTGTTAAAATTATCAAATATTAAATGGCATCAAATATCTTTTGTTATTAAATTTATTGCTATTTTTTCTTTGTTAAATATCTTAACGGTTTACCTTTTTGCACCTGAATATGGGGTTGATTTATATCAATCACGTACCGTGATTTGGGAAGGAATCGGACGGTTTACTTTGACACAAGAAGAATTATTTTATGAATTTAATTTAGTTTTAAAATATTTCTGTACGATTCCGTTGGCATTA…
ykoD_2		ATGAAAAAACCAATCATTACTTTTAATAATTTTTCCTTTCAATATCATAGCCAATCTGAACCAACATTAAAGGGGATTCAATTAACCATCTATGAAGGAGAAAAGGTTTTAATCGTTGGGCCTAGTGGTAGTGGTAAATCAACATTGGCGCAATGTATCAACGGGTTAATTCCCAATATTTATGAAGGTGAGATTCAAGGAACAGCTACGGTTGCTGGTAAAAATATCCAAGAAACAAGTCTATTTGATTTGTCTTTTGATGTAGGAACTGTTTTACAAGATACCGATGGGCAGTTTATCGGTTTAACGGTTGCTGAGGATATTGCTTTTGCTTTAGAAAACGATGCAGTTGAACAAGCAGAAATGAAAAAAGCGGTTCAGAAATGGTCCGAGATTGTT…
group_4884		ATGAAAGAAAAAATGTCCGTCAAGACAATTGTAGCAATTGGAATTGGCTCTGCAGTTTTTGTTATTTTAGGTCGATTCGTTGTAATTCCAACTGGAATTCCTAATACGAACTTAGAAACGTCGTATCCATTTCTTGCTTTAATGTCAGTTGTTTTTGGACCAGTAGCTGGAGGGCTAATTGGTTTGATCGGTCACACGTTAAAAGATTTTACCACGTATGGTAGCGCTTGGTGGAGCTGGATTATTTGTTCAGGAATTATTGGTATTATTTTTGGCTTCGCTGGTCGTAAAATGGATCTTCAACATGGTGAATTCACAACAAATGACATGGTGCGTTTCAATATTTTCCAAGCCTTTGGCAATATCGTCGTTTGGGGCTTAATCGCGCCTAGCTTGGAT…
group_877		ATGAGAAAAGCCTCCCAAAAAAGCTGGTTTAATGGTTTGCTTTCATTGCTGTTTGCATTGTTGTTATTTTTTAATGCCAATGCAACAGGCAATAATCCCTCCAATTCAGGTTCAAGCCAAACGTATAGTGAGACATTGAATAATATTCCTGTCCAAGTCCAATACGATAAAGACAAATATTATGTCTCTGGATTTGAAGAGAGTGTAAATGTTCATTTACGTAGTGCGAACCGCATTCAATTAAACATGGAATCAAATGCTGACACACGAAATTTCCAAGTGGTCGCAGACTTAACCAAATTGCCATTAGGAACTTCGGAAGTGCCTTTGACAGTTCGGGGACTAAGTTCTGCTGTTACAGCTGAAATTGAACCGAAAACAGTGACTGTAACGATTGAA…
cdaA		ATGTCGTTTCAATTGAATCAATTATTAGATTTGAATTATTGGCAGCAAGTCATCTCAACGGATTTCTTATCTAAGGATTTTGTTATCAATATCATAGATATCCTAGTCGTATGGTACCTCGTTTACAAATTAATCATGCTTGTTCGTGGAACAAAAGCAGTCCAACTATTAAAAGGTGTCGCTGTTTTTATCATTATCCGCATTCTAAGTGAGATAATTGGTCTACATACATTATCTTGGTTAATGAATCAAGTCATCATGTATGGTGTAATCGCCGTGGTTGTTATTTTTCAACCAGAAGTGCGAAGAGGGCTGGAACATCTAGGGAGAAGTTCGTTTTTCCGCCCGAATAAAGGTGCGCAACAAGAAGATGAGCGTATTATTCAGGCCTTTGACAAA…
group_32		ATGCGGAAAATGAAAACAATGGATGGGAATGCAGCAGCAGCTTATATTTCCTATGCTTTTACAGAATTAGCAGCCATTTATCCAATAACACCAAGTTCAACGATGGCTGAACTTGTTGATCAGTGGTCGGCCGAAGGTAAGAAAAATATCTTTGGTCAACCTGTGAAAGTAGTCGAAATGCAATCGGAAGCTGGTGCTGCCGGCGTGGTCCATGGCTCTTTAAAAACAGGCGCGCTTACCACGACCTATACGGCTTCACAAGGGTTACTTTTAATGATTCCTAATATGTACAAAATAGCTGGAGAACTATTACCATCTGTTTTTCATGTGGCGAGCCGAGCTTTAACTACGAATGCTTTAAATATTTTTGGTGATCAAGGAGACGTAATGGCCGCACGC…
glnA		ATGACAAGAAAAGCCAAAACGGCAGAAGAGATTAAACATATTGCAGAAGAGGAAAACGTACGTTTTTTACGACTAATGTTTACCGACATTATGGGAACAATTAAAAATGTTGAAGTTCCTGTGAGTCAGCTAGATAAAGTATTAGATAATAAAATGATGTTTGATGGGTCATCCATTGAAGGATTCGTTCGTATCGAAGAAAGTGACATGTATTTATACCCTGACCTATCTACATGGATGATTTTTCCGTGGGAAAGCGACCATGGAAAAGTTGCGCGCTTAATTTGTGATATTTACAATCCTGATGGTACCCCTTTTGCCGGAGATCCCCGCGGTAATTTAAAACGCGCCTTAGCAGATATGAAAGAATTAGGCTTTACTTCTTTTAACTTAGGACCA…
glnR		ATGAGAGAAAAAGAGTTACGCCGTTCCATGTCAGTTTTTCCAATTGGTACAGTTATGAAACTAACGGATTTGACCGCTCGACAAATTCGCTACTATGAAGAACAGGGATTGATTCATCCAGAACGTAGTGAGGGCAACCGACGCATGTATTCTTTAAATGATATTGATGTTTTGTTAGAAATTAAAGATTATTTATCTGATGGATTGAACATGGCAGGGATTAAGCGTGTGTATGAAATGAAATTAGAGGAACAAAAAAACACCGCCGAGGCAACTCGTCCGTTAACCGATGCAGATGTTCGTCAGATTTTATACGACGAAATCCTTTCGCAAGGAGGACTTACTCAGCAAAATCCGTTCCAATCGAATGTACCAAGGCTTTAA
wfgD		ATGGAAACAGCACTTGTTTCAATTATTATGCCCATGTACAATGCTGGCAAATTTTTATCAAAATCTATTGAAAGCGTTCTGGAACAAACCTATCAGAATTGGGAATTATTACTCATTGATGATGGAAGTAAAGATGATTCTATTGATATTGCACTTGCCTTTATGGAAAAAGATTCAAGAATCTTTTTACTGAAAAATGAACAGAACATGGGCATTGCAAAGACCAGAAATAAAGGAATTGAAGCTTCAAAGGGACAATATATTGCCTTTTTAGATAGTGATGATTTATGGCTTCCTAATAAATTAGAAGTTCAAGTCAAGTGGATGGAAGAAAAAAAACTTTTATTTACATGTAGTTCTTATTTTGTATGTAATGAAAATGGCAACATTACTCATGAG…
group_208		ATGGAACAACAACTAACTACAAGAAAAGAAAAACAACCATTACGCAACCAAGCTGAGCAGAGTGCTCGCTTGGTTGATCATTTGTTACGCTGGCGCTATCTGCTAGCGGCAGTCATTTTTATTTTACTGGTCGCCTTTAAAGTCCATGGTAGTTCATTAAACATGTGGGATGCGTATGTTTCTGAATATGCGGATGGTCAAAAAAGTTCATTAATTGCTGGTGAACCAAGAGGTGTTCGCTCGGATGAATGGCTCGTTCAAACCCCATTTAGCCTCTCACAAACACAAACAGGTTTGAAAACACATAATGATGTGATTACGTTAAATGGGCAAGACATGGTGGTAGGCTATAATTCACCAGCGTGGAATTTGGCCACGTTAGCGAAACCTTTTACGTGG…
arnC_2		ATGAATGAAGACATTAAGGTGATCTTTGATAGTATCTATCGCGACAAAACAACAAATAATTTAACCATTACAGGTTGGGCGTTAGATACAATCACTAAAGAAAGCCCAACTTTCACAATTAATAATGAAAACCAAGTGTCCGCTTATAACATTCAGCGCGTTTTACGTGAAGATGTTAATCAAATTTATCAAACAGAGCCTGCGATTGAAGCTGGCTTTGTTGTTACACTTGAAGGAATTAAACAAAAAAAAGTACTCCCTTTTCATTTTCAATCATCAGCACATGTTATAACGGTGGATTTTCCCTTGAATAAAAAATATCCAGTGATTCCAGGGACAGAAGATAAAGTAACTCGTCTTTGGATAAAAGCCAAAAAAGGATTTAAGTATATGGCTAAA…
group_48		ATGAAGTATGATTTTGAAATGGAAACAGACGAGAGTACCAGTGTTGGGAAAATCGTAGCACAAATCAAAGAAAATAGTGATGTCTTGGAATTTGGTCCAGGTAATGGGCGAATGACTAGCTATTTGATGGAAGAAAAAAAGTGCCAGGTCTCAATTGTTGAATTAGACAAAGAACTTTATGATCATGTCAGTCAATTTTCAACAGATGCCTTTTATGGCAATATTGATGAAAATGATTGGGTCGAATACTTTGCTGGTAAGACGTTTGATTATATCGTTTTTGCAGATGTGTTGGAACATTTAATGAATCCTCAAAGCGCCTTAGCAAAAGTCAAACCGTTTTTAAAACCAGGCGGTCAAATCTTAATCACTTTCCCTAATTTGGCGCATAATTCGGTC…
group_718		ATGTCAGAATATGCAATCGATATCCAACATATTACCAAAACATACAACATGTATAAAAAGCCGTCCGATCGGTTTAAAGAAGCGCTTAGTCCAACCAAAAAATCCTACCACGATTTGTTTTATGCGTTAGACGATGTCACGATGCAAATTAAAAAAGGCGAGATGATTGGTTTTGTCGGCGAAAATGGCTCTGGGAAATCAACCATGTTAAAAATTATTACAGGAGTACTAACACCAACCTCCGGGTCCATGGTGATTAATGGGAAAATTTCAGCGTTGCTTGAATTAGGTTCAGGTTTCAACCCTGAATATTCAGGATATGAAAATATTTTCTTAAATGGAATGGTCTTGGGTTTTTCCCGAGAAGAGATGGAAGAGCGTGTCCAAGATGTCATTGAT…
tagG_1		ATGTTTAAAGAAACATTTTCAATTTTCAAGAATATTTTTCAGAACAAAAAATTGTTATTACAATTTTCATTTAATGATTTTAAGGCCAAGTATGCTGGTTCAGCACTAGGAATTGTCTGGGCGTTTTTAACGCCATTAGTAACTGTTTTGACGTATTGGTTTGTCTTTTCTGTAGGCCTTCGTTCTAGAGCTGGCGACAATATGCCATTCATTGTCTATTTAGTAACAGGGATGGTACCTTGGTTCTTCTTTTCAGATTCGTTATTATCAGCCACGAATGTGTTTCGTGAATATAGTTATTTAGTTAAAAAAGTCGTGTTTAATGTACAAATTTTACCAACATCTAAAATTTTATCGAACTTGTACACCCACTTGTTTTTCATTCTAATTGGTTTTGTA…
group_4640		ATGGTTCTTTTTATTATTTACGTATTTCTGTCTTCTGCTGGTCTGGTCTTATTTAAACTAGGTTCTAGCAGTTTGAACATCCAACTCCAACAAACAATCTTTTCAATGAATATCTCACTTATATCTTTATTAGGTTTATTTTGTTATTTAATTAGTTTTATTTTATGGATGTTAATTATTAGTCGTTCCGATGTTTCTTACATTGTTCCTTTAGGCGTTGCCTGTACAAACATCGCTATTTTAATTGCTTCAAATCTTATTCTAAAAGAGACAATCACAACGAATGCCCTTATTGGTGCTGTGGTTATTATTGTCGGCATTGTGATTATGAATCTTAAATAA
rmlD		ATGATTTTAATTACTGGTGGAAATGGCCAATTGGGCACAGAATTACGTCACCTATTAGACGAACAAGGAATTGAGTATGTTTCAACGGATTCCACAGAATTAGATATTACTGATGCGGATAGTACGTTGGCAAAAGTGAAAGAAATTCAACCAAGCGTCATTTATCATTGTGCTGCTTATACAGCTGTTGATAAAGCAGAAGACGAAGGCAAGGAATTAGATGAAAAAGTGAATGTAGATGGCACACGTCATGTTGCAGAAGCTGCTAAAGCAGTGGGGGCGACACTTGTTTACGTAAGTACAGATTATATTTTTGATGGAACTAAAAAAGAAGGCGTCTATGCGATTGATGATCAACCGAATCCTTTAAATGAGTATGGTCGGACGAAGTTATTAGGT…
rmlB		ATGAAAAAAATCATCGTAACAGGTGGAGCTGGTTTTATCGGCTCAAATTTTGTTCATTATGTTGTAAAGAATCATCCAGAAGTTCATGTAACTGTATTAGATAAATTAACGTATGCAGGAAATGAAAAAAATCTTGAAGGTCTACCAAGTGATCGCGTGGAATTAGTCGTAGGAGATATCGCTGATGCTGAATTAGTTAATCGTTTAGTCGCTGAAACAGATGCGGTTGTTCACTATGCTGCTGAATCGCATAACGACAACTCATTAAACGACCCATTCCCATTTGTACAAACCAATCTGATTGGGACGTACACATTGATCGAAGCTTGCCGTAAAAACAATGTTCGTTACCACCATGTATCGACTGATGAAGTTTATGGCGATTTACCTTTAAGAGAA…
rfbC		GTGAAAGTTATTGATACAAAATTACAAGATGTCAAAATTATCGAAATGGATGTTTTCGGTGATCATCGTGGCTTTTTTACAGAAAGTTATTCCAAAGCTAAATTTGCAGAACATGGATTAGACTTTGATTTTGTCCAAGATAATCATTCATTATCAACAGAAGCAGGTGTCTTGCGTGGATTGCATTTTCAAAAAGGCGAAGCTGCGCAAACAAAACTAATTCGCGTTGTAACAGGTGCGGTATTAGATGTGATTGTTGATATTCGTAAAGGGAGTCCAACCTATGGTCAATGGGAAGGCTACATTTTATCAGAACATAATCACCGTCAGCTTTTAGTACCAAAAGGTTTTGCCCATGGTTTTGTCACTTTGACACCGAACGTGAACTTTATGTACAAG…
rmlA		ATGAAAGGAATTATTTTAGCAGGCGGAAGCGGGACACGCTTATATCCGTTAACAAAAGCAACATCAAAACAATTAATGCCAATTTACGACAAACCAATGATTTATTACCCAATGTCAACGTTAATGTTGGCGGGAATTAATGAAATTTTGATTATCTCTACACCAGAAGATACACCACGTTTTGAAAGCTTATTCGGCGATGGCCATGATTTAGGCATTCATATCGAATACGCGGTACAAGAAAGCCCAGATGGTTTGGCGCAAGCATTTATTATTGGTGAAGAATTTATTGGTGATGACAGTGTCTGCTTAGTTTTAGGGGACAATATTTATTATGGTGGCGGCTTATCAAAAATGTTGCAACGAGCGGCTTCTAAAGAATCAGGGGCAACAGTCTTT…
group_2480		ATGATCTCAGTTTGTATTGCGACATATAATGGAGAAAAATATCTCGCGGAACAATTAGATAGTATTCTTTTACAAGTCAGTGAAGAAGATGAACTAATTATTTCAGATGATGGTTCTACTGATCATACGTTGGAAATTTTGAGAACGTATGCAGCGAATTATCCCCAAATTCAATTGTTACAAGGTCCAGGGCAAGGAGTGATTGCTAATTTTGCATTTGCGCTTACGCATACGAAAGGCGAAGTGATATTTTTAGCAGATCAAGATGACGTTTGGTTGCCAAATAAAGTAACAACAGTGACAGAATATTTTGAAACGCACCCTGACATCCAAGTGGTTATTAGTGACTTGAAAATTGTTGATGCGGATTTACAAGTTACCAATCCCTCTTATTTTAAG…
wbbL		ATGCAAGAAATGGTAACAATCTCGATTGTCACTTATAATAGTCGTTACATTTTTAATGTACTAGACCAATTAAAAGCCGAACTGGGTACTGATAGTATCTATGATATTCATATCTATGACAATCATTCTGAAACAGCGTATCTTGAAAAATTAACAACATATGAACCATTTATTACTATCCATCGCGCTGAAGAAAATCAAGGGTTTGGTCATGGTCATAATCAAGTGTTATTCAATGCTTCGACAAAGTATGCAATTATTTTTAATCCCGATGTTTTGGTTACTAAAGACGTGCTTGATCGTCTATTAAACCGTATCAAAATAGATAAGAACATTGCAGTCGTTAGCCCTAAAGTGCTAAATGAAGATGGCACGACGCAATATTTAGTTCGTCAAAAA…
tagO		GTGGGTTCGACTATGTCACTATTTATTTATGAAGTTTTGATACGTTTATTTATGACATTTATCTTATCTTTGCTATTAACACCACTTGTTAAGCTTCTAGCGTTTCGGATTGGCGCCTATGATGCACCAGGAGAGCGACGAATCAATACCAAAAATATGCCTACAGCAGGAGGACTTGCAATCTACATTGCTTTTGCTAGTTCATGTTTATTGATTTTTCGTTCGATTATCCCACAAGATTATATTTGGCCGATTATTTTGGCTGGTGGAATGGTTGTTTTGACAGGCCTCATTGATGATATTAAAGAAATTACTCCAATGAAAAAAACAATCGGTATTTTGTTAGCAGCATTAGTTATTTATTTTGTTGCTGGAATTCGGATAGATTTTGTGACGTTG…
map		ATGATTACATTAAAATCACCACGAGAAATTGAAATGATGGATGAATCAGGGGAATTATTAGCGGATGTTCACCGTCATTTACGGACGTTTATTAAACCTGGCATTACAAGCTGGGATATTGAAGTATTTGTGAGAGACTTTATTGAAAGTCATGGTGGCGTGGCGGCTCAAATTGGCTATGAAGGTTACAAATATGCTACCTGTTGTAGTATCAACGACGAAATTTGCCACGGATTTCCTCGTAAAAAAGTATTAAAAGATGGCGACCTAATCAAAGTAGATATGTGTGTCGACTTAAAGGGCGCAATTTCTGATTCATGCTGGTCTTATGTCGTGGGTGAATCAACACCTGAAATTGATCGCTTGATGGAAGTAACCAAAAAAGCGCTATATCTTGGG…
mioC		ATGACGTTAGCTAAAATTGTGTATGCAAGCATGACTGGGAATACAGAAGAAATTGCCGACATTGTTGCAGAAGCATTTGAAGATTTAGAATTAGAGGTCGAAATTGATGAGTGTACGCAAGTCGATGCCGCTGATTTTGAAGAGGCCGATATCTGTGTAGTAGCTACATATACGTATGGCGATGGCGATTTACCTGATGAAATTGTCGACTTTTATGAAGACTTACAAGAGATTGATTTATCAGGAAAAATCTTCGGCGTTTGTGGTTCAGGAGACACGTTTTATGATGATTTTTGTAAATCGGTGGACGACTTCGAAGCAGTCTTTACTCAAATTGGGGCAAAAAAAGGCGCCGACAGCGTTAAAGTTGATTTAGCCGCTGAAGAAGACGACATCCAA…
group_4446		ATGGGATTATTTGATGGATTATTAGGAAATGCAACACAAAATAATAATGAAACAGCTGAAAAAGAATTACGGGATGTTTTAATCCCTAACGAAAAAGTAGATATGGCCTTCACTTTAGTAAGAGATTTAATTGTCTTTACAGATAAACGCTTAATTTTAGTCGATAAACAAGGAATTACAGGTAAAAAAGTTGATTATAAATCGATTCCCTACAAATCTATTTCACGCTTTTCTGTTGAAACTAGTGGACATTTCGACCTAGATGCAGAACTAAAGATATGGATTTCAAGTACTGAGTTACCTTCAGTAAGTCTTCAATTTAGAAAAGATAAAGATATTGTTGCTATTCAACAAGCTTTAGCAGCTGCTGTATTATCTTGA
tadA_1		TTGGGAAAAAAAGAAACAACGTTAACACAAGAAGAAAAAGAATTTTTTATGCGAGAAGCCATTGCAGAAGCGAAAAAAGCAGAAGGTTTGGCTGAGGTGCCTATTGGAGCTGTAATTGTTCGGCAAGGGGAAATTATTGGCCGCGGGCATAATCTGAGAGAAGCACGGCAAGAAGCAACGGCGCATGCAGAAATGTATGCAATCCAAGAAGCGTGTCGCGGGATAGAAAATTGGCGTCTAGAAGAAACCCAATTATTTGTAACTTTAGAGCCTTGTCCAATGTGTAGTGGGGCGATGCTTTTGGCACGAATTCCAGAAGTTTATTATGGCGCAACTGATCCTAAAGCAGGCACTGCTGGCACATTGATGAATTTATTAGAAGATGAACGCTTCAATCAT…
lrp		ATGATTATTGAAAATTTATCTCAGCTTTATCCCAAAGGCTATTTATCAAAAACAATTGGTTCCGAAGCCACCTATTCAATTCCTGTTGACGACCAATTTTTCATTGTGAATAAAGCTTTCTTAAGTATTAAAGAACAGCATTTGTTGGAAGCGCTTTTCCCAATTTCTGAAAACCCAACAATTACTGGTAACCATCCTTGGTTCAGTTACTTATTTCAACAGGCAAAATTACCTGCCGAAGGGACCTTTCGTATGTTGCAAATTCAAACGAATGTCACAAAAGAATTACAAGCTGAATGGCAATTTAATTTAACAAAGATGTTTCCAGATACAGTTGATTGTTTCAGTCCAAGTAATAATATGTATATTTTAGTTGAAGAACAGTCAAAAAATACCTTT…
yddE_2		ATGAAAATTACCGCATATGTCGCTAGTGCATTTAGTAAAAACCACGAAGGTGGCAACAAAGCAGGCGTTGTTTTTATGACACAGCCCTTAACGAGAACCCAAAAAATGGCCATCGCCAAAGAACTAGGATTTGCAGAAACTGCTTTTATTTCAGACTCAAAGATTGCTGATTTCCGCCTTGAATATTTTACACCAAAAGAAGAAGTCGACTTATGTGGCCACGCGACAATTGGCGCTTTCACCATTATGAAGCACTTAAATAAATTATTGCAAACAGCATATACAATCGAAACGAACAGCGGTTTGCTCGCAATCACGGCTAACGGTGAACAACTATTTATGGAACAAACTGTCCCAACTTTTTATGATACGCTCACTTTAGAAGAATTGAGCGGCTGC…
group_2541		ATGATGCCCTTTTATTTTGGAATCGATCCAACCTATATATTGGTAATTATCGGAATTGCGATTTCTGGTGCGGCCTCCGCATATGTTAACAGTACCTTTCGTAAATATGATCAAGTACGAAGCAGTAAACATGTTACAGGCACGCAGGCAGCACAATATATTTTACAAAAAGAACAAATTAATGATGTTGGAGTTCAGCAAATTGCGGGTGATTTAACCGACAATTATAATTCTGGAAACAAAATGTTGAGCTTATCCGAAGCCACTGCTCAATCGACATCGGTCGCGGCTATTGGCGTGGCGGCTCATGAATGCGGACATGCGGTACAAGATCATACGAACTATGTGCCTTTACGTCTTCGTGCAGCTATTGTTCCAGTTGCCAACATCGGTTCAACC…
group_4447		ATGTTTTTTAAAGAAATTCATCATGTGGCAATCAATGCCTCAAATTATCAAGCAACTAAAAATTTTTATGTCGAAAAGTTGGGCTTTGAAGTTCTTCGCGAAAATCATCGTCCCGAAAAAAACGATATTAAATTAGATTTAAAATTAGGCAGCCAAGAATTGGAAATTTTTATTTCTGATCAATTTCCCGCTCGCCCCTCTTATCCTGAAGCTTTAGGATTACGTCATTTAGCTTTTAAAGTTGAACATATTGAAGAAGTGATTGCTTTTTTAAATGAGCAAGGAATTGAAACAGAACCGCTACGAGTAGATGATTTTACGGGTAAAAAAATGACCTTCTTTTTTGATCCAGATGGACTACCTTTAGAACTTCATGAATAA
group_4044		ATGAAAGATACCTTTCGCTTAGAAAACCAGACGATTTATTTTGGTACAGAACGGGCAATTTCAGCCAGCCCTCAAACGATTTGGCGCTACTTAACTGAGACAGACAAGCTAAAACAATGGTTTCCAGAATTAGAAATTGGTGAATTAGGTGTTAACGGGTTTTGGCGGTTTATTCTGCCCGATTTTGAAGAAACAATGCCTTTCACTGATTATGCAGAGGAAAAATATCTGGGCGTGACTTGGGATACTGGTATCATCTATTTTGACTTAAAAGAACAAGCACCTCATCAGACCCTGTTAGTCTTTTCAGAATCTCTCCCAGAAAATTTTACAACACCTCGCCATAAAGATATCGCTGGTTGGTCAATTGTTCTCAACCGCTTGAAGCAAGTAGTTGAA…
rhaR_4		ATGTATCGAGTGATGTTTGTTGATGATGAATATATGATTTTAGAAGGCTTAAAATGGATTATTCCTTGGCAAGAGTTAGGCTTTGAAATTGTTAAAACAGCGCGTAGTGCGCAAGAAGCATTGGCTTTTTTAGAAACAGAATCCATTGATGTTTTATTAACAGATATTACGATGCCAGAAATGAGCGGGATCGAATTAATTGAGCAAGCAAAGAAAAAAGGACATCAATTTATTAGTTTAATTTTATCAGGTTATCAAGAGTTTGATTACGTCAAAAAAGGCATGGCTTTGCAGGTCCAAGATTATCTTTTGAAACCAGTCAATAAACAAGAACTATTAGCCAATATCCAGAGAATTAAAATAGAATTGGACCAACAAAAAAAATCCCATGCCCGCGTG…
group_3045		ATGGAAAGTACAGGGATTCAACGGTTGTTTTACCTTTCCTGGACAGTAATCAAACTAAATTTACTGTTTGTTTTATTTAGTTTAGCTGGAGGGATTATTTTTGGTGTTGGTCCAGCACTCCAAATGATGACTGATTTCATTTTGGAAGAGGGCATGAATTATCAAGCAATCACCGTTAAACGAGCATTTGAATCATGGAAAGCACATTTTAAAAGAAGTAACTGTTATTTTTTACTTTTTCTCTTCACTTTAGGATTTGTTTTTTATAATATTTATTTAGCCGTTCAATTTACCGGAATAATGTGGTTAATTATTACATTTATTTTATTTTTTGTTTCCCTAATACTCGTTATTTTTTACATTTATATGCTACTATATGAAGGAAGCTATTTTATCTCA…
group_394		ATGAAAAAATGGCAAAAAGGATTAGCCGTAGCTGGCGCAGCAGCTTTAGCTGTAGGACTAAGCGCGTGCGGTAAATCTTCAAAAGATGCAGCGTCAAAAGGTGATGATAGTACACCAACGTTATTAATGTATCGTGTTGGGGACAAACCAGATAATTATGACCAATTAATCGATAATGCGAATAAAATTATCGAGAAAAAAATTGGGGCAAAATTAAAAATGGAATTTGTTGGTTGGGGCGATTGGGACCAAAAAATGTCAACAATCGTTGCTTCTGGTGAAAGCTATGATATTTCATTAGCACAAAATTATGCAACGAATGCACAAAAAGGCGCCTATGCTGATTTAACTGATTTAGCACCTAAATATGCCAAAGAAGCCTATGATCAATTGCCAGAT…
sugB		ATGAAAAAGAAAAAAGTCACTAGCGTTAACGTTCGATCCTTCAACCCGACAGCGAATTTGATTTTCAATATTGTCATTGCTATTTTTGCTATTTCCTGTGTGGTTCCGTTTTTCTTTGTTATTATGATTTCATTGACAAGTGAAGGATCATTAGCAGCAAACGGCTACCGGTTTTGGCCAAAAGAATTTTCATTGGAGGCCTATCGTTACATTTTCCAAGGGGCAATGAGTCAACGCATTATTCATGCCTTAGGGGTAACGGTCTTCATTACGGTGACAGGGACGATTGTCAATGCAACAATGACGTCATTATATGCCTATGTCATTTCTCGTTCCAACTTTCCATTTAAAAAATTCTTTACATTGTTTGCGTTAATTACAATGTTATTTTCACCAGGG…
yteP_2		ATGAAGAAGAAAAACGGGTTTTTTCAAAATGTATGGCGTTATAAGGCCTTAATCCTTATGGCGTTACCAGGATTTATCTGGTTTATATTTTTCTTCTATATACCAGTCTTAGCCAATGTGGTCGCATTTAAAGATTTTCATATTTCACCAGATGGTTTCTTAGCTAGTCTAAGAGAAAGTCCTTGGGTTGGTTTTGAAAACTTTAAATTTTTATTTGCGTCAAAAGATGCTTGGTTAATTACTAGAAACACCATTTTGTACAATGTCGTCTTTTTAGCCTTTAACTTATTCTTCGCGATTGCTTTTGCTATTATTATGAGTGAATTAAGAAATCGTCGCTTGGTTAAAGTTTATCACACGATGTCATTGCTACCATATTTCTTATCTTGGATGGTTATT…
araQ_2		ATGGAAGCAACTTTTTCAAAAAAAGAAAATACTCGAAAAGCAAAAACGAAAAAAGCAGAAAAAGTCACACCTGGTGGGATCCTTGTAATCATTCTCTTAACTTTACTTGCGTTAATTACTTTGGTGCCTTTCATTTGGATGGTTTCAGCATCATTTAAAACAAACAATGAAGTTTTCACCATTCCAATTCAATGGATTCCTAAAAGTTGGCATCCAGAAAACTATTCCGTTATTTGGGAACGCATTCCGTTGTTAACTTTCTTTAAAAATACATTATTTTTAAGTATTGTGATTACGATTATTCAACTATTTACTTCAAGTTTTGCAGCATATGGCTTTTCAAAAATGAATTTTAGAGGAAGAGATACACTTTTTATTACGTACATCGCAACAATTGCT…
ugl		ATGACAGAAAATGGACAGATTGAGTGGTTGCCGAAGCAAATCAGTTTTGCTTTAAACAAAGTTCGAGGAAATTTAGAGACATTTAAAGAATTAGTTCCACCTGCGGCAAGTTTAAATCAAATTTATTATCCTGAAGAAAATATTGACTGGACGGCCAGCTTTTGGCCAGGAATGTTATTTTTAGCAAAGGAATTAACAAATTCAACAGAGTTCGATGAGGTGATTGCCACACAGATGGCTTCTTTTCAACATCGCTTGGATGAACAAATTGAGCTGGAAACACATGATATAGGCTTTTTGTATATTTTAACAGCCATTGCCGATTATCAAGTCAATGGTCATGAGGCCTCAAAAGAAATGGCCTTGCAAGCTGCGGACTTATTAATGAAACGTTATTCA…
group_5503		ATGAAATCATTGGTAGAACTTGTTATTTTAGTTCAAAAGGATGATGAAGAAGCGTTCGCTCAGATTGTGAACAAATTTAAACCGTTACTAATTAAGGAATCTTGTAGAAATGGGAGTTTTGATGAAGATTGTTATCAAGAGTGTATGATTAGGTTATATTTAGCTTTGAAAAAGTTTGAAATACGTGAATGA
group_4121		ATGGATATTCGTGATGAAAAATGTCATGTGTATGAACAGCTGAAACTGTTAATGGAGGAAAGGAGGGAACTTTCAAGACAGTATTATGATTTAAAAGAGTACTTGATTCATTTAGAAGAAGACAAGATTGTTTCGGATTCTAGTGATGAACTATCTCAAGAAACTAAATTTTCAAATTTCAAAAGTGAAAAAGTGCTTCAGGATTATTTAATTCAGCGAAAAATGATTGGCACTCATCAACGAAATTACAAAGATTATGGGTTTATTATTGCATCGATTTTAAAAGAGTCAGGAAAACCTTTGTCAGGTAAACAAATATATCAGGAATTAGCTAAAAATAATGATATTCTTCCCGATTATAGAAATTTCGTGAATAATATTCTTCCAAAAATAAATCGA…
group_2319		ATGACAAGAGTACTGATAATTGCAAGAAGTCCTTTAGCGGAACAAGAGTTGGAATGTACACTTCAGCGGTCATTCGATGAGGTCTTTTGTTCTTCTGAATTGATGAAAGAGGTCGAAAAATACTCGTTAGTTACTCAATATTTTTCAGTGGTCATTTTTAGTGATACAATCTCCACCAGTGAAATGGCCACATACTTACCATATTTTAAGAAATTGGGCTTGTCTATTCTGCGAAAAGGACAGAAAGAACAATTGAAAACAACAGAATATACGTATCTAATAGATGAAATTGACGATTGGTTTGATGAACAAACATCACCGAACGTGCTGATAGAGAAAATTGTTAAACTTGATAATAAATCTCAAAAAAACAGGATACCTAACCTTCGTATAATTGAA…
group_174		ATGAGTAAATCCTTTAGATTGTTTTTGTGTTTAGGTTTAGTCCTTTCACAAGGAATAATGGGTGTGATGGTATCGGCAAAAACTACTTCATCCAAAAAAGTTGAATCAACATCATCTTCAAGTTTACTTTCGGGCACAGATTCCTCTATAGATGCAAATACGGATCAATCACAAGGAACAAAAAACTCAATGGAATTAACAACAACGAGCACATTAAATTCAACTTTATCTACAAAGACTACTCCTACTCAAGAAAACGAATCGGCAAAACTGGACAAAAAAAATAAAGAATTAGATCCTAAAACAACCAATTTAATTGAAGGAACAGATATCGATGCTAGGTTCGCAACACTTTTAAGGACTGATTCTACTGTACAAAGCCAAGGAAATAACTGGTCA…
group_1109		GTGAAACAACGAGAAAAATTTTTTATGGGGTTTATAGCGTTTTTACTATTATCTATTTTCTTTCCTTCAGTTGTTCAAGCAGAGAATACTTCAACAGAAGAAAAAATGGGGTTTACAGTAGAAAGTATTATTCCAGATAATCAAGTGGATACGACTAAAACTTATTTTTATTTAGCGATGAAACCAAATCAGAAACAGAGTATTCAGGTAAAACTCAAAAGTTTACAAGATACACCACTGACGATACAAGTTGGCATTCATACCGCAGTTAGTAGTTCTGTAGGTGCGATTGATTATACAAATGTTCACCCTAAGTTCGATGCCAGTATGAAAGACCCAATCAGTGAGTTAGTAAAAATAAAAGATGGCGTTAAGGAAATTCCCCTCAAGGGGAAAGAA…
group_2812		ATGAAAAAAAATTTAGTAGTAGGTTTCGTATCAAGTGTCGCTTTAGTAGGAATTGCTATCGCAGGAGGGGGTAATGTTCAAGCAACTGTTACTGATAGTGCAAGTACTGATATAGGAATTGGATTTTCAGGACATGGACCAGGAACGACACCGGGACCGTTGGATATTCAATGGGCTCCAATAGGATTAGATTTTAGTAATTCGAACATGGTAAATACTACAGCCGTACAAGCATTTCCTGAAACCACTGGAACCAATAAATATGTTGTTGTAAGTGAGAAACGTTCCAATGAGCCAACTAGAGAATGGAGTTTGACTGCGCAATTATCAGACTTGACGAATGCGGGAGGGTCAGAAACACTTACTGGGGCTGGACTAAAGTTTGATGCTGCTGTAAAA…
group_992		ATGAGTAAACGTGGCGAAAATATATATAAAAGAAAAGATGGACGATGGGAAGGTCGCTTCCCACGAGGAAGGAAGATAGATGGAAAATTAAAGTATGGATATATCTATGGTTCTACTTATCAAGAGGTACGACAAAAACTCTATGTGGCAAAAGCAAATCAACAAACTATCTATCAATCTCGAGGTCAAGGCGCTTTTACACTTAATGAATGGATAGAACAGTGGTTAGTCATCGTAAAGAAGGAAGTAAAACTTTCTACTTTCGCTAGTTATAGTTACAAGTTAAGCAACTATGTCTTAAAAACAATGGGAGACTCTGCATTAAATGAAATAGATGATTTGAGATTGAATAAATTAGTAGAGGACTTGATCGCACAAGGATTGAGTAAAAGTACGATT…
licC_5		ATGGGAAATTCTAAGATTATCACAAAATTGAATGAGATACTTAGCCCGATTGCTGAAAAAATCGGAAATCAGCGACATCTTAAAGCCATTTCTAGTGGAATGATGTTTGGATTACCGTTTATTGTTATTGGTTCTTTTTTTCTGATTTTTGCAAATCCACCAATAAATATTGATCATTATAATCCAGAGACCGCTAATTTCTTTATGAAAATTATGGCTGGATGGAAGGATTTTGCAGTCGCTAATTATGACTTGATTACTGCGCCATACAACTTGACAATGGGGATCATCGGATTAATCAGTGTCTTCGGTATTGCGTTCTCTCTTGCAAATGAATACAAAACCAACCCATCTATGAATGGTATGGTCGCTTCTGTCATTTACCTGATGGTATGTACC…
group_3157		ATGACAGAAAAAAAATTTATTCAAGATCCTTGGGCAAAGATGACTACGCGAAACGGTTTAGCTGGTGACGAAGTCATTTCTGCATTACAAAAATCTATCCGTAGAGGAAAAGAAAAAGACGCTTGCGAATTTGCTTACGAGATGTATATTACTTCACCACAGTTTGAAGAAAAGCTTTGGAGACGTTTGTTGGCAATCAGTGTTGAGGATATCGGTATGGGAAATCCTATAGCAGCATTGATGATCAATAACTTGAATATGATGCGTAAGGAATTTCAATATAATGAATCAGATCGTGCGATGTTTTTCTTTCATGCCATTCGCTACTTATGCGGATCAGAGAAAGATCGTTCCTCAGATCTTTTAAAAAATATTGTAATTAAAAGCTTTGCTATGGGA…
glvR		ATGGATACTGAAATGCTAATCGATAAATATCAGTTGAATGATTCAGAAGCTGCTGTTTTACGGTTTATGGATAAAAACCGTGACTGCTTGAAAAGTCTTGGAATTCGAGAAGTAGCAAAGGCTTCTTATGTCTCAACTACTGCAATCATCAATATGGCAAAAAAAATCGGTTATTCTGGTTATAGTGAGCTGGTCTTTGCCTATGGAAACAAACATTCATCAATTAGCTTTCCTGAGAATTTCTCAAACGAAGAAAAAGATGAATTTATCCGATTATTATCTCGCTATCGAGAAAAACGGATTATGGTTCTAGGCTCGGGTTTTTCACAAAATATTGCAAACCATTTTTCTGAAATGCTTAACCTTTATGGATTTCGTGCAACTGCCAACAGTCATTTA…
group_1999		ATGCAAATAGAATTATCAATTATTAATCAAGAAAATGAAGTAGTTATGTGCAGCAGTGGAGTGGATGAAGCAGTTTTGGCAACGAAAAAGTATGCTTTTCAAGCAGGAGATAAATTTAAAGTTGTAACCGCAGAAAAACAATTAGTTTATGTTCAACTAGACAATGCTTTAGGATCCTCTTTAGTGTATTTATCAAAAGGCGAGTGGGTCTATGAAATTCCTACGACGGAAAAATTGCGAGAAGCCTATCCACCAGCGGCTTTTCTTGACGAGAAGCATTACTTTTTTGTCAGAAAGGCTTTTGCTGAAGAACAGACTAGTTATCGTAACTGGGCGCTCAATCCTCATGATCAAAAAGATGTGGCCAATGTTTATCCCCACGCTTATGCAAATGTTGAA…
kduD_2		ATGGATTTTAATATGGATATGTTTCGCTTAGATGGGAAAGTCGCATTGATTACGGGCGCAGTTTATGGAATTGGCTTTGAAATCGCCAAATCATTAGCGGCAGCAGGAGCAACGATCGTTTTCAATAATTTGACTCAAGAATCAGTCGATGAAGGATCGGCAAATTACAAAGCAGAAGGCATTGAAGCAAAAGGCTATGTCTGTGACGTAACGGATGAAAAAGCAGTTCAAGCAATGGTCAAGCAAATCAAAGAAGAGGTTGGTTCAATCGATATTTTAGTTAATAATGCTGGAATCATAAAACGAATTCCAATGACAGATATGTCAGCGACAGATTTCCGACAAGTCATCGATGTTGATTTGAATGCGCCGTTTATTATGTCAAAAGCGGTTATTCCT…
kduI1_2		ATGCAGAATATGGATACGAGATATACGCACAGTCCAAAAGATATTAGTCATTATTCAACAGAAGAATTGAGGAAAGAATTTTTAGTTGAAAAAGTATTTGTACCTAATGAAGTCAGTTTGACGTATACCCACAATGATCGCATGATCTTTGGCGGTGTAACACCGACGACTGAGTCGTTAGAGATTATTTTGAACAAAGAATTAGGTGTCGATTATTTCTTGGAACGGCGTGAATTAGGAGTCATTAATATTGGCGGTCCGGGTTTTATTGAAATCGACGGTCGAAAAGAAGCGATGAAGAAGCAAGATGGCTATTATGTCGGGAAAGAAACTCGACAAGTGATTTTCTCTTCAGAAGATGCAGCTGATCCTGCGAAATTTTACATTAGTTCTGCTCCG…
kdgK_2		ATGGCAAACATACTAACTTTAGGCGAAATTATGTTGCGACTTTCAACGGATATAGGTGTTCGTCTTAACGAAACACAGCAATTGATCTGTCACTATGGCGGCGGCGAGGCAAATGTAGCTATTTCATTAGCCAATTTTGGTCATCAGGTTTCTTTTGCAAGTAAAGTGCCTGATAACTCACTAGGTCAAGCGGCAGTGAAACATTTGCGTCGAAACGGTGTGATGAGTGATTTTGTACAACTTGGCGGAGCGCGTTTAGGAACTTATTACATGGAAACGGGGATCGGTGAACGTGCTGCTAGTGTAACTTATGATCGAGCGGGGTCAAGCTTTGCGGAAGTAACAGAGTTTCCGTGGTCTTATGAAAAGCTTTTTTCTGGGATTGAGCTATTTCATATT…
kdgA_2		ATGAAAAAAGTTGAAGTATTGAAACGCTTAGAAAATGCGGGAGTTATCGCAGTATTGCGAGCAGATTCTAAAGAGGAAGCTTTGAAAATTAGTCATGCAGTAGTAGAGGGCGGAATGATTGGATTAGAATTGACTTTTACAGTCCCTCAAGCAGATGAAGTCATTCGGTCATTAGTTGAAACATATCATGACGAGAAAGATATCGTGATTGGCGCGGGCACGGTGTTAGATGCTGTGACGGCTCGCCTAGCTATAATGGCCGGAGCCGAATTTATTGTAAGCCCTAGCTTTAATCGGGAGACAGCTGAAATTTGTAACTTGTATCAAGTTCCTTACTTGCCAGGATGTATGACAATTACTGAGATGCAGACAGCTTTGAAGAGCGGAGTAGATATCGTG…
group_4295		ATGAAATTATTAATTACTGGGCATAGTGAATTTTCGATTGGGATGCAGAGTGCTTTAGCGATGATTGCTGGAGAACTAGAAGATGTGATCATTATTCCCTTTTTAGCCGAGGAGACGGTAGATGAGTATCGCCAAAAAGTAGCGGCAGAAATTCAAATGTTTGATCAAGCTATTTGTTTCACAGATTTGTTGGGTGGTACCCCATTTAAAACCTGTGTTGAATTCTCTGAGGAAAAAGATCAAGTTTTTGTTGTGAGTGGCACAAACTTAGGAATGCTATTAGAAGGCTTGATGATGCGAAATAGCGTCACGGATTCATTTGAAATTGCTGAAACAGTCGTACAGGCTGGAAAGAGCAATATTATGCTTTTTGAAAAAAACAATGAAACAGAAGAACTG…
group_219		ATGAATCTTCAAAGAATCGAAGACTACCAACTAAAATTTTTTCAACAAGATTGGCTTTCAGAGTACTTGGAGCAACAGTCACAATTTTTGAAGCCACTTTTTGAACGTACTTCTTATTTGCTGAAAGATCAGATTATTTACAATGATGCAATGGATATGGAAGCTTGCTCCATTCCTTATTCTTTAAAAGAGTATGCGTGGAATCGGTATCCTGATGATGATCCAGAATGGCTCTTTATGTTGAGTCGTCAAAGCTTTCTTGTAGATCTGGCACAAGCATATGCACTTACTAAAAAAGAACGTTACTTACAGAAATGGCACAGCTTGCTTATTGATTTTATTAACGATGAGGGTGAGCCAAATTCGACGAATAGGGATGTTTGGCGTCCGTTAGATGTT…
manZ_7		ATGGAATCTAGGACACCAAAATTAAGCCAAAAAGACTACATGAAGACAGCACTACGGTCGTATTTGTTACAGAACGCTTTTAATTATACATCTTATCAAGGGGTAAGTTATTTATACACGATCATGCCAGCGCTGAAGAAAATCTATAAAGATGAACCAGAGAAGCTGAAAGAAACGGCGAGTGCAAACTTAGAGTTTTATAATACCAACCCTCAAATGCTGCCATTCATTACTAGTATGCAGTTGGCAATGTATGACAATGGACAAAGTGTCACGGATACGCGCAGCATCAAAATGGCGCTAATGGGACCATTATCGGGAATTGGAGACTCAATCGCTCAATTTGGGATTGCTCCTTTATTCTCAACAATCTTTGCCGGGTTAGCAATGGATGGTTTG…
agaC_2		ATGGAGATTTCATTAGTTCAAGGTATATTGATCGGATTGATCACAGCTTTTTGTTATTCGGGGCAGCTATTAGGAATTTACACAAACCGTGCACTGGTTATGTCCTTTTTTGTAGGTGTTGTTTTGGGTGACATTCCAACGGCTTTAACATTTGGTGCTTTAGCCGAGTTGGCTTATATGGGATTTGGTGTTGGAGCAGGCGGAACCGTACCACCCAATCCAGTTGGACCCGGAATCGTTGGTACGATTATGGCCATTACGCTTAAACATCAAGGGGTAACACCTGAATCCGCGTTAGCACTATCATTTCCCTTTGCAGTATTGTTCCAACTGGTAACAACGGCGATCTATACTATATTTTCTGGGAATGTTAAATGGTCGAAGAATGCAATTGAGCAA…
sorB_3		ATGCAAAAACCCAATGTAAAAATGGTGCGTGTAGATGAACGTCTGATACATGGACAAGGTCAACTATGGATCAAGAGTTTAGGAGTGAACTTAGTTATTTGTGCCAATGATAAAGCGGCAGAGGATAGCTTACAGCAGACGCTGATGAAAACGGTAGTCCCGAAAGAAACAAATATTCGTTTTTGGACGATCGAACGTACGGCAAAAGTTATTTGGAAAGCAGCCCCTAGTCAAACAATTTTTGTAGTCGTTGGAAACTTGCATGATGCCTTAGAACTATGCAAATTGGGCTTTCCAATGGAGCAGTTAAATATTGGGAATATTCATGCTGACGAAGGCAAGGAGAAAATCTCTCAATTTATCTATTTAGGTAAAGAAGATAAGCAAGCTCTCTGCTTG…
group_808		ATGAAAAAGATAACACAAGAAAAATTATTATCTAGCGAGCGATTTTTTGGTCAAGGAATACTTACGGAAGACTTCATCGATCAATCTATTGATAAGGTCTTAAAAAAAGTTGAAAAAAATATTCAAAAACTGGGAGATAAATTCCCAACACCAGCAACAACGGACAATACGTATATAGCTATGGATAATACAGAATGGACAAACGGTTTTTGGACAGGAATATTATGGCTGTGCTATGAAGTTTCTGGGGAAAAGCATTACCGTGAAGTTGCAGAACAAAATGTCAAGAGTTTTATTTACCGAATTGAAAATGAAATTGAAGTCGAGCATCATGATTTGGGATTCTTATACAGCTTATCCTGTGTAAGTGCGTATAAGTTGACTGGAAATGAAGCTGCT…
group_2303		ATGTTGCCTAAATATGAGATTATAAAGCGGGATATCATAGAGAAGATTGAATCTGGAGAGTTTAGTACGGGTGAGAAAGTTTATTCAGAAGGTGATTTAAAAAGAAAGTATAATGTCAGTAATACAACAGTAGTAAAGGCTTTGAACGATCTGGTAAATGAAGGGTATTTAATTCGGCGTCAGGGCGAGGGAACCTTTGTCAGAAAAAATTTGAAGCATAGAAAAGTTTTCTTCTCAGAGAAGTTATCGATGTCCAATAACGAAAAACAAAAGTCGGTTGAGGAAACGATCACTTTAGTTTCGGAAGAATTTACTGATAAAGAGATCGCACAGATATTAGGCGACAAATCAGGCAGCAAAGCGTTGCTTAAGCTAACCCAAATTGCATTAACGAATGAT…
group_5592		ATGATGAAGCGAATGACTATCAAAAAACAACCACCTACAAAAATTTATGCCACTTTTTATGAACTAAAAGAGGACAATTTTATTCGCCTTACGAATATCTATAAACAAAAAGGCTATTCTCCCACCTTTATTTTTGTCTACCATAAACAAAACAATTTGTTCATTGATTCACTTGACTAA
group_1564		ATGAAGATAAAAATAGAACGAAATAAAAAGAAGATTTCGGGAAAGAAAAAAGAACAAGTTGTTTCAATGGGGAAGCATCGAAAAATGGTGCTTGTCCTTTGGTTATTACTTCTTAGTAGTTTATCCTTTGGAATCTACAAAAATTTCACCGCTATTGATCAACATACAACTCATGAGAAAGTGGTTGTGAAGGAAAAAATTGTGAATACCTCAGGTGTAGAAAATTTTACTGTAGATTTTGCCAAAGAATATTTCTCTTGGAAAAATGATAGAGTAGCAATTGAAAAAAGAATACGTTCTCTAGGGCATTATCTTACAAAAGATGTACTAGATTTAAGTCAAGATATGGTTAGAGCAGATATACCAACAAGTTCTAAGGTGAACTCAGTGAAAATTCTA…
group_1199		ATGACAATCAAAAAGTTAAGTACCGTTCTATTAGTTCTTTTAACGGTTTTGTTTATGGGAATTTTGATTTGTGTCGGTCTATTATTTGGTGACGATAGTGAAGGAAATAGCAGTACTGGATTGTCCTCTGGAGGGAGTAATGTTTCCTTAGAAGTTTTAAAGCATCGTCCACTTGTAGAGAAGTATGCTAAAGAATCGGATATTTTAGAGTATGTTCCGATTCTTCTAGCAATTATTCAGGTAGAGTCTGGCGGTACGATGGAAGATGTGATGCAAAGTTCTGAATCAGCGGGATTCCCACCTAACTCGTTAAGCACCGAAGCTTCAATCAAGCAAGGGTGCATTTATTTTGCTTCCTTAGTCAATCGAGCAAAGGATATCGGTTGTGATCAAGAGAGC…
group_177		ATGAAAAGGAAAATTTTACGGATTGTAGGCATTGTTTTGACTAGTCTATTTTTCCTCATCATTCTTTTGAGTTTAGTTGGAAAGGTAGCGGAAGCGACTGGATTAGTCGATGATACAGTGAAAGCTGGTAATCTCTATTCTCAATATTCTCTTGGTAACTACCAACTAGATTTTTTTGTAGACAATTCTTGGGACTGGCTACCTTGGAACTGGGGGGATGGTTTAGGAAAAAGCGTGATGTATGGTCTCTATGCCATCACAAATTTCATTTGGACCGTAAGCTTGTATTTGTCGAATGCCACGGGTTATGTGGTTCAAGAAGCTTATAAATTGGATTTTATTTCAGATACGGCAGAAAGTATCGGGAAGAATATTCAAACTCTAGCCGGGATTAACGAA…
group_135		ATGTACCCGATTAAGTATATCGAAAATAATCTTGTTTTTAATCAAGAAGGAGAGTGTTTTGCTTATTATGAGTTAATACCTTATAACTATTCCTTCTTATCTCCTGAACAAAAATATCAATTGCATGATAATTTCCGCCAATTGATTGCCCAAAATCGAGAAGGTAAGATTCATGCGCTACAAATTGCGACAGAAAGTAGTATTCGTGCCACTCAGGAACGATCTAAAAAGGAAGTTATAGGTAGACTCAAAGAAATAGCATTACAACGGATTGATTTACAGACAGACGCATTAGTATCCATGATTGGCGATAGTCAGATTGATTATCGCTTTTTTATTGGTTTCAAACTGATTGCTACAGATGAAGAAGTGAATTTGAAAAGTCTCAAAAAATCCTTC…
group_4407		ATGAAAAAAATAAAAAGCTACACCAGTATCTGGGCAGTTGAAAAAGTCATTTACGCAATCAATGACTTTCAGCTGCCTTTTCCTGTAACTTTTAACCAAATGGCTTGGTTTGTTTTATCCTTGCTGTTTGTCATTGTATTTGCCCATGTGCCTCCACTATCTGTGATAGAGGGGGCATTTTTAAAATACTTTGGCATCCCGGTGGCGATTACTTGGTTTATGTCGCAAAAGACTTTTGATGGCAAGAAACCATTGGGATTTTTACGATCCTTTATCAGTTATCATTTACGATTTAAGGTCACTTTTGCAGGAAAAAAAGTTAAAGAACAGAAAAAACGATGGGATGAACCCATTACCTTAGTGAGGAGTGTGAACTATGTACCCGATTAA
group_3170		TTGAAACAAGAAGAGCTTAATCTTAAATTATATGAGTTGCTATTGAAAATCCAAAATGAATCTGACACACTAACAAATGCTGACATTTCAGAATCAGACGCAGATTTTTATGGATATCTTATCTCTAAAGAATTAGTTTATAATTTAAAAATAGAACACTATTACAGCGGTCCAAATATAGATGCTAGCCAAGCAATAATCACAGATAAAGGATATGCATTTATTAATCAAATTGGTGAAGCAGATAAACCTATTAAAATGAATCGTGAGAATCGATACAAACAACTTCAGATATTTCTCAAACGATTAGATGACCATGACGCTGATTTAAGAACTCCAAATTATCGTGTTCAAGAAATTGACTACTACGACTTAATTAAATATGCTATTGATTCAAAT…
group_3985		ATGGAGCAGATGCGTGTTTATATTGCGAACCTTGGAAAATACAATGAAGGAGAGTTGGTGGGGGCGTGGTTTACTCCACCTGTCGATTTTGATGAAGTCAAAGAACGAATTGGGTTAAATGATGATTATGAAGAATATGCGATTCATGATTATGAACTACCCTTTGAGATTGATGAGTATACATCAATTGAGGAAATTAATCGATTGTGTGGCTTAGCGGAGGAATTAGAAGGAACGCCAATTGGTGAGGTTGCTTCAGAGATTCAGCACGCTTTCTTTAATTCTTTCGAGGAAATGGTGGAGCATGTGGATGATATTGTGTATTATCCAGATTGTAATGATATGGAAGATTTAGCTTATCAAATGGTAAATGAGGGGTATTTAGGAGATGCTCCAGAA…
group_5776		ATGGGAATTGTAAAAGATATTTTATTGGTATTTGGTGGCAGTATGCTTGGTGTTACTGTGATGTGCTTGATGCATGCAAGTACAGCAGCAGACCGAGTAATGGAAAAGAAAGGAAAGTGA
group_5117		GTGATTGGCAAGATTCACTCAGATCCGGAACTGAAAGAAGAATTACGTCAGCTTAATTTTGATATTCGCAAAAATGTTGTGAAAGTCACTGGTGATTCGTATGTAATGGACGAGGGAACAGATACTCGAATTGAGCTGAATCAAGTCATCAAAGAATTAGAACGGATTGCGTACCTTGCGAAAGAATCGGATATCCGTCAATACTTGTTTGAGATAAAAGCAGAACTGGAAGTAGGTGGCATTACTGAAGGGTAG
group_926		ATGACATTTTTAGATTTATTTGCCGGGATTGGTGGTTTTCGTTTAGGTATGGAACAAGCCGGCCACCACTGTATCGGCTTTTGTGAAATTGATGATTTTGCCAGACGGAGTTATAAGGCAATTTATGATACAAGTGAGGAGGTGGAAATGTATGACATCACAAGTGTATCAGATGAGTTTATTCAATCCCTCGGACCAGTGGATATCCTTTGCGGCGGATTTCCGTGCCAAGCTTTTTCAATTGCGGGAAAACGGCAAGGATTTTCCGATACTCGAGGTACTTTATTCTTTGAAATCGCTCGGTTCGCCGCTCTTCTCCAACCTAAGTTTTTATTCCTTGAGAACGTCCGGGGATTACTCAATCACGAAGGAGGGGCTACGTTCGAGACAATCCTCCGA…
group_4134		ATGACAGCTGACACTACTTTTAATATTTCAATCCCATCAGATTCAGATGGATTTATTTTCTTACAATGCACTTTGTGTGGTGAGTATTTTAAGCTAACGCCTAAGGACTTGGAAGATGAATCTCAATTGCATGTTTGGTGTCCTAAGTGTGGTCTAACTCCAGATAGTTTGTTTACTGATGAAGTAATAGAATTAGCAATGAAAATTGTAAATAATCATGTATCTGATTTACTTAATGATTTTGGTAAGAATTTGAGTAAATCATCAAAGAATGGAAGCGTAAAATTCAAATCAGGTTCAAAAATTAAGAAAGATCCTGTTGATCCGATTATTTCAAAACTAGATAACTTGGAACTTCAAATTTATGACTGCTGTCATAAAGAAGCAAAAATTAGTCCA…
group_491		ATGTACAAAGGACATCGCATACGCGCAAGAAATCAGCATTTAATTTATCACTTTGTTCTTGGCTGGCTACTTGCTTTGTTCATTGGTTGTATGAGCGTCTTTTATTTTCAAGAGCTTAGACAATTTGAGATTTCTAAGCTATCATTCTCCACTAGTGAAATTGATTGGTCCACGAAAGATTTAATCTGTTTACTAGGAAGTTTTGCTCTTTCAGGAGGTATGATATTGCTTTATATTCACTTTTTTCAGGATCATTGGCGCAGTTTATGGCATCGACAAAAGCTAGCTCGGATGATTCTAGAAAACCATTGGTATGAAGTGAAACAAACTCAAAGTGAAGGTTTTTTCAAAGATTTGAATGGTAGTCGGACCAAAGAAAGTATCAGTTACTTCCCCAAA…
group_4619		ATGGAGATTGATGTTGAACATATTTTTGATTGTCTAGATCGCTATGGAAAAGGAGAGCTAACCGAAAAGCAACTCACTAAAGGGGTGACCGATGATGAGAAAATGTTTCTGATTATGCATCAGGGGCTACTTGGGGGAAATACCGATAGTGAAGAAGAGTTCAATGTTCTGGATTGGTTAGGGGAAGAGGAATCCTTCTTTATGATTGTGGAAATAAATGAAAACTTATGTCGAAAAGCTGAGTCTATTTTAGAAGAAATCGGTGTGGAGATGCCGGATGTCATTGAAAGCTTTTTAAAACAATTGGTTGAAACGAAACAGCTTCCCGTAGTAGTAAATGACTAG
group_4483		ATGAGATTGACAGAAGGTATTGTAGTAGATTCAGGACTAACGTTTGGCAAGTTGCGTTTTTCTGCATTACGCCGAGAAGTTCGGAAACAAAATGAGGATGGAACGGTTAGTAATGAGGTCAAAGAACGAACCTATAATTTGAAATCCTCAGCACAAGGTCGAATGATTCAAGTCAGTATTCCAGCAAATGTGCCATTACGAGAGTTTGCCTACGATACAGAAGTAGAGTTGGTCAATCCAATCGTGGACACGGTCGCAAATTATGCTTTTCGAGAAGGAACTACCGTCAATTGGTTTATTAAGGCGGATGATTTAGTCTTGAAACGGCAATCGAATCAAGGAAATACCCATCAAAATGAAGGAAAGAAATAG
group_4822		ATGGAATTGAAATTTGTTGTGCCGGATATGGCCGAAACCTTTGGAAAGTTAGGTTATGCTGGTGAAGGAGAAATTTTAACAGAAGGATATGGCCGAAATACTGTGGTGATTGGTCGTAGCTATCATCTATATTCCAGTAAACAACGAGCAGATGATATTGAAGTGGTGGTAGCAGCGGAAGCCGGCGAAAAAGATTTTGACCAAGATCAACCGCTGAAAGCTGTGAATCCCCATTTAGTTGCCAAAGGGTATGCGATTGAAAACCGCGGTTTTACCGATTATGTGTTGTATGTCGATGATTTAGTGAAAGCATAG
group_5777		ATGAATAAATGTAAGATGGATAAATACGAAGACGGAAAAGATATTCCGAATACGGCTCGCATTATTCAGTATGCCCATATAGGAAAAGTCTCTTTGGAGTTTTTGATATATGGTATCTGA
group_246		ATGATGACGAATAATTCTAATATAGAGGTTGCTTTAGTTGTTGAAGTGAACGGAATCAGGTGTAAAGCTATCACTTTTGATGATATGAACCAAGCGACATATATTAATAATGGTGAAGTGATAAAAAACTTAAGTGTAAATAGTTTTGTAGTTATTCGTCAGAACTTTATTAAAATAATAGGCAGAATCAATTCTGAATCAATTTGGGATACTCAAAATAATAAGCAGAACTATCAGTTGGATAACAGATTCAGTAAGAATACCATAAAAAGAATTCTTGATATCCAAATTATTGGATATATTTCAGAAGGCTGTTTCACTACTGGTACAACATATATTCCAATGATTGGAAATATTTGTTCAATACCGACAACTGAAGAGACACAAACTATCTATGTA…
group_457		ATGACAATTTCAAAGGTAAAAGCTCTTAGAGCTGTTCTTTCAGAGAAAAGAACGACATTCTTATTTGGAGCAGGTGCTTCGGTACCATTTTTTTCAAGCTTAGGAAAAATTGAGGAATATATGACTAGCAAAGATATAACTGAAGAAGGTAAAAGACTAGTTATGTTTGCTTTTTATTATATAGCAATCAAAGATAATTCAATATTGGTTGAATATATAAAAAAAGGTGAATCGGAAAACCACTTGGATTCTGGGTCTTCTGTGATGAATCAATATTCTAGATTTATTTTTAATTGCGTGGAGTTCCTAAAACTGAGAAATAGTCGTGTTTCCCCAAGAAGAACTAATATCTTTACTACGAATTATGATTTGTTTCTTGAAATAGCTGTCGAAAAAAAT…
group_1483		ATGCAAATAAATAAAGATGAGTTAATCAAAATGGGAAATCATTTAAAAGAAGCTAGGTTATCTAAGCAATTAACTCAAGAAGAACTGGCAAGGTTATCAAATATATCACAAGCTACAATCGTAAAATATGAAAATGGATTACGCAGCATATCTAAAAAGAACGATAGAATTTTGAGTGACGTTCTCGGCGCTGAATCATTTATTAAAGATATGATTCAAAGAAAACAACAAGTCTTGATTGATTTAGAAAAATATCAAACTAAAAATATTTTTTCTCGTGAGGATTTATCTAAGAAGTTAGGAATCGAAATATCTCTTCTAAATAAATTCTTAAATCAAAGTCGACCATTATCAAAAAATGCAATTGTGAAAATCACTCAGTTATTGTCTAACGAGGGT…
lepA		ATGAACAATAAAGAAATGAAAGCAAGACAAGAGAAAATTCGTAATTTCTCGATCATTGCCCACATTGACCATGGGAAGTCAACTTTAGCCGACCGGATTTTGGAAAAAACAAATACAGTTAGCAGTCGAGAAATGCAAGATCAATTACTTGATTCAATGGATTTAGAGAGAGAACGCGGCATTACCATCAAATTAAACGCAATTGAATTAAACTATACAGCCAAAGATGGTGAAACCTATACTTTCCATTTGATTGACACACCAGGGCACGTCGATTTCACCTACGAAGTTTCTCGTAGCTTGGCAGCTTGTGAAGGGGCTGTTCTAGTTGTTGATGCGGCGCAAGGAATTGAAGCGCAAACGCTAGCAAATGTCTATTTGGCATTGGATAATGACTTA…
eis_2		ATGGATGAACAAGAATTTCGAAAGCAACTGACCTTAAAGCCTGTTGAGGAAGAACACATTGATCAATTTAATGAACTTCTTTCCTATGTTTTTCAAGTGACTGAAGCAGATATTGAAGAAAGTGGTTTTGAAAACAAACGCGCATTTATCAAATCAAAACAACCGATTTTAGAACTTTCAAAAGTATTTGGCTGGTTTCACGAAAATCAATTAATTTCACAAATTGCTATCTATCCATGCGAAGTCAATATCCATGGCGCTTTATATAAAATGGGCGGCGTTACTGGTGTCGGTACCTATCCTGAATATGCCAACCACGGTTTAATGAAAGACTTGATTCAAACGGCATTAGAAGAAATGCGCCAAGATAAACAGTGGATTTCTTATCTTTTCCCTTAC…
catD		ATGGATAAACAACAGCGAGGCATTCAAGTGATTAGAATTTGGCTAGGGGTGACGATGCTAATTCATGGAGTGATGAAAGTAACGTCATTGGAAGATACTTTAGCGTTTTTTGCTAGTATTGGTTTGCCAAGTCTTTTTGTTTATGGTGTAGCAGCAATTGAATTAATTGGTGGATTATTTATGATTATTGGCTTTTTAATTCCTTTGGTATCAGTAGGATTCATAGCAGTTTTAGTCGGAGCTATTTTTTCTTTTGGTTTGGCAAGTGGTTTTAGTGGTTATGAGTACGAATTATTTTTAGCGATAACCAGTTTGGCTATTTTGGTTAGCTATGCCGATAAAAAGTATCTTACGTTAAAACTTTATTTTTAA
purB		ATGATTGATCGTTATACAAGACCCGAAATGGGCGCAATTTGGACAGATAAGAACCGCTACAAGGCATGGCTAGAAGTTGAAATTTTGGCGGATGAAGCTTGGGCAGAACTTGGCGAAATTCCTAAAGAAGATGTACAAAAAATCCGAGAAAATGCATCATTTGATGTTGCACGTATTTTAGAAATTGAAGCAGAAACACGTCATGATGTTGTCGCTTTTACTCGTGCGGTTTCAGAAACGCTTGGTGAAGAGCGAAAATGGGTACACTATGGGTTAACCAGCACAGATGTTGTGGATACTGCCTATGGTTATCTATTGAAACAGGCGAATGATATTTTACGGAAAGATTTACAAACATTTACGGAGATTGTCGGAGCCAAAGCCAAAGAGTATAAACAT…
purK_2		ATGAACTTGGATAAACCACTATTACCTGGTCAAGTGATTGGTATCATTGGTGGCGGACATTTAGCAAAAATGATGGCCCTTAGTGCAAGAGAAATGGGGTTTCGAGTGGGTGTGCTAGATCCACAAATTGATTGTCCTGCTGCACAAGTTGCCGATTGGCAATTATTAGGAGCATATAATGATCCTGAAGCGTTAGAGAAATTGGCAAAACGTGCCCAAGTGATTACGTATGAATTTGAACATGCAGATGTTGATGCGTTAACAGCGATTCAACATTTGGCGAATATACCGCAAGGAACAGACATTTTAGCGATTACGCAAGATCGCTTAATGGAAAAAAGTTTCTTGGAAGATAATAATATTGTGATTGCACCTTATGCAACGATTGTTAGTCCGACT…
group_529		TTGGAAACAAAACAATTGAATACACCACAACAGACGGAAACACCAAATGGGAAAGCCGCCGTTTTAGGATTGCAACATTTATTAGCGATGTATGCTGGAGCAGTTGCCGTACCTTTATTAATCGGAACCGGCTTGAATTTTGATTCGCAACAAATGACGTATTTGATTTCAATCGATATTTTTATGTGCGGCGTTGCGACACTTTTACAATTAACGGTGAATAAGTTTTTTGGGATTGGCTTGCCAGTCGTTTTAGGTTGTGCCATTCAAGCAGTTGCGCCTTTAATCATGATTGGTACGAACAAAGGGGTTGGTGCAATTTACGGTTCAATTATTGCTTCGGGCATTTTTGTCGTTCTTATTGCAGGATTTTTCTCAAAAATTAAACGTCTATTTCCG…
xpt		GTGAAGGAATTAGTCGAACGTATTAAAAATGATGGCCGTGTATTAGGTGAAGGTGTTTTAAAAGTAGATAGTTTTATTACGCACCAAGTGGATCCAGAATTAATGGAGGCTATGGGTAATCGTTTTGCTGAGGTTTTCGCAGAAGCAGGCATTACCAAAGTAATTACAATTGAAGCATCAGGAATCGCTCCTGCCTTATACGCAGCGCAAAAATTAGGCGTGCCAATGATCTTCGCTCGTAAGGCAAAAAGTTTAACCATGGATGAAGAGCTTTTAACGGCTTCAGTTTATTCATTTACAAAACAAGTGACAAGTCAAATTTCCATTTCAAGAAAATTTTTATCTGATGCTGATAAAGTGTTGATTATTGATGACTTTTTAGCTAACGGACAAGCTGCC…
group_2676		ATGAGCGAAAAGTGGATTCCAGAAATTATGACGCCGCTGAAACAAGATATTGTAAAAATGCCAGAGATTATTCGGCAAGCCAGTGGCATTAAAATTTTTGGCCGTAAAATAAAATCAATTATTTTTACGACAGATATTGCGATTATCCGCAATACGGATGCACAGGCAGTGATTGCTGTATATCCTTTTACACCGCATCCAGCGATTACAAAAGGCATTATTGAAGCAGCGGATATTCCTGTCTTTTCAGGAGTCGGCGGCGGTTTAACGCAAGGCATGCGTTCTGCTTATATGAGTTTATTTGCAGAAGCACAAGGCTCAATGGGTGTCGTTTTGAATGGTCCTACACCAATTGAAACAATTAAAATGGTGGATGAAGCAATCGATATTCCTATTATC…
group_2996		ATGAAGTGGGGAATTAATGAAGTGAGCAACTATCAGAAAAAAAGAAAAAAGCAGCTGAATTTGCCAAAGTTATTCTTAGGCGTAGTTGTCGTCGGTTTGGCCTTTGTCTTTTCGTTATCTGTCCTTTCTGATTCAGATAAGGGACAAAGCGAGTCAGTCAATCGCCAAAATGAAAACATCTCAAAAGAAGAATTTGTTGCTGAAATCACACCGTATGCACGTGAATTACAAGAATCTTACGGGGTATTACCAAGTATTATTATGGGGCAAGCAGTTTTAGAATCAAATTTTGGACAAAGTCAATTAGCATCGAAATATAACAATCTTTTTGGGATTAAAGCATATGGGAATCAACCAAAAGTCAATTTAGAAACAAAAGAGTATGTCAATGAGGTCTGG…
group_3940		ATGCATCAAGTTTATGTAGATATTATTGTTGACGCAATTATTGAACAGTATCAAACAGAAGAAAATTTTTACTCCGCTTATCAAATTCAAGCAGCCGATTGGCAAGCTTGGAAAGAAGGCCAATTTGGTTTGGACAATGAAGTCATGCAAAAAATTAAGAATTTGTTTACGGATTATGAGTGGATGCTGACTCAAAAAATACTCCGCCAAACCATCTTATTTCCGGAAAAACGTAACCTAGCTGTTTCGGAATATAAACGGTTAAAAACAACAATTGCCAAAAAATGGCTACAATCTGATTTGGGCGTTGTAGAATTAATTCCTAACAATAAACAAGAACAAGAAATTGCTGCTGGTTATATTGATTTGAAAGTGACGCTGGCCTATGGTGAATGGGGT…
iolU_2		TTGACAAAAAAATTATATCAATGGGGCATCGTAGGATTAGGTGGAATTGCCCACGAATTTGCTTCAACGTTTAAACAAGAAACTAGCCAACTTGCAGCTGTTGCTTCACGGACATTGTCTAAAGCAGAACAATTTGCCGCTGATTATTCAATCCCTAAAGCCTATGGTTCTTATGAAGAATTGCTAGCAGATGAAACAATCGATGTTGTCTATATAGCAGTGCCAAATAAACAACATGCTGAACACATTTTAAAAGCGCTCCAGGCCGGAAAACATGTGTTGTGTGAAAAAGCTATTACGATGAACGCGGCAGAATTAAAACAAGCCTTGGCAGTTGCAGAAAAAAATGACCTTATTTTAGCAGAAGCCATGACTATTTTTAACATGCCACTATACGAC…
asnS		GTGGAACAAATTCAAATTATTGATTCAAACAAACATGTTGGAGAAACAGTAAAAATTGGCGCTTGGATTGCTAACAAACGCTCAAGCGGAAAAATTGCCTTTTTACAATTACGTGACGGGACAGCCTTTTTCCAAGGTGTCGTGTTCAAACCAAATTTCATTGAAGCCTTTGGTGAAGAAGCTGGTACAGAAAAATTCCAAGAAATTAAACATTTATCACAAGAAACAGCAGTCATGGTTACTGGTGTTATCAAAGAAGATAGCCGTTCTAAATTCGGCTATGAAATGGATATCACTGATTTAGAAGTCGTTGGCGCTTCAGAAGATTACCCAATTACGCCGAAAGAACACGGCACAGATTTCTTAATGGATCATCGTCATTTATGGTTACGTTCAAGC…
aspB		ATGAACGTATCAAATCGAGCACAGCAATTGACTCCTTCTGTTACATTAGCAGCTGCCGCCAAGGCGAAAGCATTAAAAGCAAAAGGTGTAGATGTTTTAAGCTTAACGGTTGGGGAACCAGATTTTGTAACCCCGAAAAATATTCAAAAAGCAGCAATTGCTTCAATTGAGGATGGAAGAGCAAGTTATTACACACCTTCTGGCGGCATTCCTGAATTAAAGCAAGCAATTGTCTCTTATGTGGAACGAGAATATCAACTTCGTTATCAACCCAAGCAAGTTATTGTGACAGATGGTGCCAAATATGCGCTGTATCTATTATTTCAAGCCATTTTGAACGTTGGGGACGAAGTGATTATCCCTGTCCCTTATTGGGTAAGTTATGGTGAACAAGTCAAA…
group_3972		TTGGAGGAATTAGAAGAAAAGAAAGAGAAGAAACGGATTACTGTCCTTTTAACCCTATTGGCAATCCTTTTAGCAATTCTTGTAACAATAATTATCTTTTTTGTACGAACCAATCAACCAATGGCCCAAGCCAAAAAAGAAGCAACTGCAATTGCCAAAACTTCTGCTAATTTAGAAACAGTTGATAAATTTTACTGGTTTACACGCAAAAATACGTATTTTACTTTAACCGGCAAAAATGATAAAGGCACAGAGATTGTCGTGATTGTCCCTAAATCGGGAGAAAAAGTCACGGTCTTAAATCAAAAAGATGGTCAAACTGAACAACAAATAACAGACATTGTTGCTAAAGCCCATCCCGATGAATCGGTGATGAAAGCTACGTTAGGGCTTTATGAT…
dinG_1		ATGAAAGGCGTGAAGTCATTGAAAGACAAACAAGTGTATGCAGTAGTTGACCTTGAAACGACTGGAACAGATCCTACAAGTGATCGGATCATTCAGTTTGGATGCGTTCTCGTTCAAGATGGAAAGATTATTGCGAACTTTGCGACAGATGTGAATCCCAATCAAGTAGTACCAAAACAAATTCAAAGTTTAACGGGGATTAGTAATACGCAAGTTCAAAAAGCGCCTTATTTTGAAGATGTAGCACATACAATTTATCATTATCTGGAAGATACTATTTTTGTGGCGCATAACGTCCACTTTGATTATAATTTTTTAGCTCGTGAACTGGTACGGTGTGGCACGCCGCCACTTACCATTCCAGCCATTGATACAGTGGAATTGGCACAGATTTTTTTA…
polC_2		GTGACAGAAAAAGCACGCGATTTATTTGATAAACTGATGACGCAAATTCAGTTAGATGACACAGCGAAAGAACATCCCTTAATTCAAAATGGCCGGATTGACAAGGTCATTGTTCACCAACAAAGTCGCTTATGGGAATTTCATTTAAGTTTTGATGAATTGATGCCAGTGATGCTATATCAAACATTTATGCAACAATTGGAACTAGCTTTTCAACAAATTGCGCAGGTTTCCGTTCAAATAACCACAAATCAGACAACATTTACAGAGGAACAATTAACGGATTATTGGCAGTTGGCCTTGTTAAATAGTCAATGCAATACACCGTTAGTTCAGAAAGTCTTAAAAACACAGACACCACAATTTGAAGATCGGAAAATTATCTTACCTGTTGATAAT…
proS		ATGAAACAGTCAAAAATGTTAATTCCAACGTTAAGAGAAGTACCAAATGATGCAGAAGTCTTAAGTCATCAAATTCTGTTGCGCGCAGGCTATATTCGTCAAGTCGCTGCAGGGATCTATTCTTATTTACCTTTAGCCAATCGTGTTTTAGAAAAATTAAAAACGATTATGCGAGAAGAATTTGAGAAAATTGATGCAGTTGAAATGTTAATGCCTGCGTTATTACCCGCAGAACTTTGGAAAGAATCAGGCCGTTATGAAACTTATGGACCTAACTTGTATCGCTTAAAAGATCGCAATGACCGTGACTATATCTTAGGCCCAACGCATGAAGAAACCTTCACAGAATTAATTCGTGATGAAATTAATTCTTACAAACGATTACCTTTGAATTTATAC…
rasP		ATGAAAACAATTATCACATTCATTATTGTCTTCGGTATTCTTGTCCTCGTACATGAATTTGGCCACTTTTATTTTGCAAAACGAGCGGGTATTTTAGTTCGTGAGTTTGCAATCGGAATGGGACCAAAGATTTTTGCGCATCGTGGAAAAGATGGCACCACTTATACGATTCGCTTATTGCCAATTGGTGGCTATGTGCGAATGGCTGGGATGGGCGAAGACATGACAGAAATCACACCAGGTATGCCTCTATCTGTTGAGTTAAATGCCGTGGGTAATGTGGTTAAAATTAATACAAGTAAAAAAGTACAATTACCTCATAGTATTCCGATGGAAGTCATTGATTTTGATCTTGAAAAAGAATTATTCATCAAGGGCTATGTCAATGGAAACGAGGAA…
group_3270		ATGAAACTAGTCAAAAATGTTCTTTTAATTTTAATTGGTTTAGTTATTATCGGGATTGGCGCATCCACTTTAAGAGTGGCAGGTTTAGGAGTTGATCCTTTCACTGCTATGAATATCGGACTTTCTTCGATGTTTGGTATGCAATTAGGCATTTTTCAAATTATTGTCAATGCGTTTATTTTATTCTATGTCTATTTAAAAAACAAAAAAGCCATTGGTCTAGGAACTATTTTAAATATGCTTTTAGTAGGAATTTTGATTCAACAGATTTCTACTTGGCTTCAACCTTATGCCAATAGTTTAGGAGGCTCAACAATTGGCAAACTACTTTCTTTATTCGTCGGAGTCCTGATTTTTACATTTGGCTGCGCCTTATACATGGCTACAGATCAAGGCGAG…
group_4581		ATGGATAATAGATTTTTATACAGAAGTAGTTTGAAAAGTAAAGATATCCCGAAATTTCAAATGATGGGAATCACCTCAGAGTTAATTTTGTCAAAGCAGGTTTTTCCTAAAAATATAGAAATTACTTCTTTTTTAAATGTAGTATTTAATGTGGAGTTTAAAAATTATGTAATGAAATCTAGAACTTTGATTTTATCAAGAACTGTACGTGTTATAGAAGGATGCTCAGAGAATGAATATCAGAATTATAGAAGAAAATTATTAAACTTTGTAGAAGAGTATTATGAGTCGGAAGAAGTGTCAAAAAATATTTCAAAATCTTCTATATCGAAATGGGTAACAGGAGAATAA
iscU		ATGGCACTTTCTAAATTAGATAACTTATATCGCCAAGTCATTTTGGACCATTCTAGCCACCCACATCACCACGGAACGCTAGATGCGTCTAGCCAAACAATTGAACTGAATAATCCTACTTGTGGAGATGTGATTGAACTGGATGTGGCCATTGAAGACGGTGTGATTAAAGATATCGCCTTTCAAGGAAGTGGCTGTTCCATCAGTACAGCCAGTGCTAGTATGATGACTGATGCGGTCTTAGGAAAAACAATCGCCGAAGCAACGGCCTTAGCAGAGGATTTCTCTCAACTTGTTCAAGGAAATGAAGTGGCCGAAGATGAAAAATTAGGCGATGCAGCAATGTTAAGCGGCGTAGCTAAATTTCCAGCTCGGATTAAATGTGCAACCCTGGCTTGG…
[truncated: 7,278 more rows]
