# Supplementary material for: Genetic and functional enrichments associated with Enterococcus faecalis isolated from the urinary tract
Source: mBio. 2023 Nov 14;14(6):e02515-23. doi: 10.1128/mbio.02515-23 (PMC10746210; doi:10.1128/mbio.02515-23)
Supplement: Table S1 — Urinary E. faecalis genome assembly metadata. [file mbio.02515-23-s0004.xlsx]

## Sheet: Sheet1
Supplemental Table S1 - Urine Enterococcus faecalis genome sequencing and assembly parameters
Sequencing and assembly details of all urinary E. faecalis strains isolated and sequenced in this study are listed. Isolate name, patient cohort and assembly status are provided followed by NCBI accession numbers including BioSample, Assembly, Genbank and WGS project. Total number of trimmed reads used in the assembly are indicated per sequencing technology. Corresponding average coverage are fur…
Isolate	Cohort	Assembly	BioSample Accession	No. of Trimmed Sequencing Reads (I:Illumina, O:ONT)	Coverage	Genbank/WGS Accessions	Contig	Size (bp)	GC %	No. of CDS	Plasmid Replicon/Phage Type
EfsPF23	Relapsed	Complete	SAMN33741218	2,170,882 (I)	102x	CP124935	Chromosome	2988217	0.374	2874	repUS43 (DOp1)
				244,255 (O)	514x	CP124936	Plasmid 1	68768	0.34	76	rep9b (pMG2200)
						CP124937	Plasmid 2	52223	0.349	59	rep9a (pAD1)
						CP124938	Phage	28900	0.325	45	EF62phi
EfsPF24-2	Relapsed	Complete	SAMN33741219	2,881,652 (I)	136x	CP124931	Chromosome	2958296	0.376	2783	repUS43 (DOp1)
				314,718 (O)	704x	CP124932	Plasmid 1	74019	0.343	78	repUS11
						CP124933	Plasmid 2	53438	0.34	58	rep9a (pAD1)
						CP124934	Phage	28901	0.325	45	EF62phi
EfsC1	Remittent	Complete	SAMN33741190	1,575,747 (I)	75x	CP124960	Chromosome	2978660	0.374	2854	repUS43 (DOp1)
				27,726 (O)	51x	CP124961	Plasmid 1	68769	0.34	76	rep9b (pMG2200)
						CP124962	Phage	29866	0.324	47	EF62phi
EfsC9	Sporadic	Complete	SAMN33741192	2,502,291 (I)	121x	CP124918	Chromosome	2906211	0.375	2792
				96,273 (O)	342x	CP124919	Plasmid 1	94436	0.337	99	rep9a (pAD1)
						CP124920	Plasmid 2	44445	0.335	48	rep9b (pMG2200)
EfsC11	Remittent	Complete	SAMN33741193	1,662,701 (I)	121x	CP124923	Chromosome	2950886	0.375	2801	repUS43 (DOp1)
				157,552 (O)	342x	CP124924	Plasmid 1	53892	0.342	56	rep9c (pTW9)
EfsC17	Remittent	Complete	SAMN33741196	1,946,259 (I)	97x	CP124916	Chromosome	2892471	0.375	2789
				134,769 (O)	215x	CP124917	Plasmid 1	61701	0.349	67	rep9b (pMG2200)
EfsC23	Never	Complete	SAMN33741198	13,308,136 (I)	576x	CP124953	Chromosome	2935835	0.376	2757	repUS43 (DOp1)
				163,100 (O)	356x	CP124954	Plasmid 1	53355	0.34	58	rep9a (pAD1)
						CP124955	Phage	30478	0.327	45	EF62phi
EfsC29	Never	Complete	SAMN33741199	1,702,685 (I)	83x	CP124950	Chromosome	2901800	0.375	2743	repUS43 (DOp1)
				87,077 (O)	158x	CP124951	Plasmid 1	68767	0.34	77	rep9b (pMG2200)
						CP124952	Phage	28899	0.325	45	EF62phi
EfsC33	Remittent	Complete	SAMN33741200	1,924,919 (I)	91x	CP124908	Chromosome	2935716	0.376	2758	repUS43 (DOp1)
				52,071 (O)	103x	CP124909	Plasmid 1	104476	0.347	122	rep9a (pAD1)
						CP124910	Plasmid 2	72705	0.338	78	rep9b (pMG2200)
EfsC43	Remittent	Complete	SAMN33741201	17,253,644 (I)	741x	CP124947	Chromosome	2934682	0.375	2796	repUS43 (DOp1)
				49,036 (O)	98x	CP124948	Plasmid 1	72303	0.339	78	rep9c (EF62pB)
						CP124949	Phage	28901	0.325	45	EF62phi
EfsC12	Remittent	Complete	SAMN33741194	8,824,950 (I)	395x	CP124921	Chromosome	2879800	0.375	2667
				106,015 (O)	316x	CP124922	Plasmid 1	65792	0.338	66	rep9a (pAD1)
EfsC20	Remittent	Complete	SAMN33741197	6,473,265 (I)	301x	CP12913	Chromosome	2904406	0.375	2744	repUS43 (DOp1)
				96,941 (O)	239x
EfsC49	Remittent	Complete	SAMN33741202	7,951,612 (I)	369x	CP124906	Chromosome	2765943	0.377	2572	repUS43 (DOp1)
				229,656 (O)	439x	CP124907	Plasmid 1	79359	0.339	80	repA_N
EfsC61	Remittent	Complete	SAMN33741203	12,417,845 (I)	542x	CP124911	Chromosome	2982340	0.374	2848	repUS43 (DOp1), repUS12 (SAP014A)
				150,501 (O)	330x	CP124912	Plasmid 1	57398	0.351	70	rep2 (pRE25)
EfsC74	Never	Complete	SAMN33741204	10,130,202 (I)	415x	CP124942	Chromosome	3073095	0.373	2984	repUS43 (DOp1)
				207,171 (O)	311x	CP124943	Plasmid 1	76824	0.338	85	rep9b (pMG2200)
						CP124944	Plasmid 2	60785	0.353	65	repUS11
						CP124945	Plasmid 3	5143	0.368	5	rep6 (pS86)
						CP124946	Phage	28901	0.325	45	EF62phi
EfsC85	Remittent	Complete	SAMN33741205	10,416,706 (I)	484x	CP124905	Chromosome	2859274	0.375	2645	repUS43 (DOp1)
				159,451 (O)	337x
EfsC94	Remittent	Complete	SAMN33741206	9,815,525 (I)	439x	CP124901	Chromosome	2852232	0.376	2719
				140,840 (O)	346x	CP124902	Plasmid 1	78787	0.332	77	repUS11
						CP124903	Plasmid 2	13517	0.353	11	repUS41 (PML21)
						CP124904	Plasmid 3	9331	0.372	10	rep11b
EfsC108	Remittent	Complete	SAMN33741207	10,006,658 (I)	437x	CP124900	Chromosome	2764125	0.376	2556
				207,124 (O)	413x
EfsC109-2	Remittent	Complete	SAMN33741208	9,990,459 (I)	437x	CP124898	Chromosome	2909427	0.374	2732	repUS43 (DOp1)
				174,611 (O)	337x	CP124899	Plasmid 1	68769	0.34	76	rep9b (pMG2200)
EfsC116	Never	Complete	SAMN33741209	10,474,631 (I)	451x	CP124894	Chromosome	2971101	0.376	2813	repUS43 (DOp1)
				114,030 (O)	241x	CP124895	Plasmid 1	72705	0.338	78	rep9b (pMG2200)
						CP124896	Plasmid 2	42039	0.328	43	rep9a (pAD1)
						CP124897	Plasmid 3	5121	0.368	5	rep6 (pS86)
EfsC123	Remittent	Complete	SAMN33741210	8,800,186 (I)	402x	CP124893	Chromosome	2894553	0.376	2692	repUS43 (DOp1)
				108,915 (O)	322x
EfsC129	Sporadic	Complete	SAMN33741211	8,617,838 (I)	369x	CP124939	Chromosome	2981388	0.374	2863
				148,712 (O)	334x	CP124940	Plasmid 1	68767	0.34	77	rep9b (pMG2200)
						CP124941	Phage	30425	0.325	46	EF62phi
EfsC130	Sporadic	Complete	SAMN33741212	8,737,523 (I)	399x	CP124891	Chromosome	2800522	0.375	2628
				319,404 (O)	564x	CP124892	Plasmid 1	86196	0.333	92	rep9a (pAD1)
EfsPF2	Relapsed	Complete	SAMN33741213	10,092,862 (I)	472x	CP124890	Chromosome	2833818	0.375	2612
				160,958 (O)	382x
EfsPF15	Relapsed	Complete	SAMN33741216	14,973,423 (I)	677x	CP124884	Chromosome	2879812	0.375	2667
				204,819 (O)	407x	CP124885	Plasmid 1	65792	0.338	66	rep9a (pAD1)
EfsPF27	Relapsed	Complete	SAMN33741220	13,067,642 (I)	577x	CP124928	Chromosome	2931106	0.376	2760	repUS43 (DOp1)
				99,511 (O)	361x	CP124929	Plasmid 1	53500	0.34	57	rep9a (pAD1)
						CP124930	Phage	28901	0.325	45	EF62phi
EfsPF36	Relapsed	Complete	SAMN33741221	12,047,591 (I)	506x	CP124925	Chromosome	3033378	0.373	2925	repUS43 (DOp1)
				124,409 (O)	353x	CP124926	Plasmid 1	68692	0.34	78	rep9b (pMG2200)
						CP124927	Phage	36190	0.345	54	phiFL2A
EfsPF13	Relapsed	Complete	SAMN33741215	7,085,455 (I)	303x	CP124886	Chromosome	2870187	0.376	2710	repUS43 (DOp1)
				305,538 (O)	498x
EfsPNK7		Complete	SAMN33741222	6,936,512 (I)	312x	CP124887	Chromosome	2848933	0.375	2633	rep22 (pUB110), repUS12 (SAP014A), repUS43 (DOp1)
				1,269,552 (O)	1474x	CP124888	Plasmid 1	69286	0.35	80	rep7a (pS194)
EfsPF5	Relapsed	Complete	SAMN33741214	2,996,317 (I)	151x	CP124889	Chromosome	2936902	0.366	2778	repUS43 (DOp1)
				80,361 (O)	136x
EfsC8	Remittent	Complete	SAMN33741191	1,757,618 (I)	94x	CP124914	Chromosome	2700729	0.376	2557
				117,062 (O)	243x	CP124915	Plasmid 1	52618	0.352	55	rep9c (pCF10)
EfsPF20	Relapsed	Complete	SAMN33741217	14,610,985 (I)	625x	CP124882	Chromosome	2959912	0.376	2786	repUS43 (DOp1)
				100,144 (O)	198x	CP124883	Plasmid 1	53449	0.34	58	rep9a (pAD1)
EfsC13	Remittent	Complete	SAMN33741195	9,364,914 (I)	398x	CP124956	Chromosome	2938422	0.374	2828	repUS43 (DOp1)
				228,401 (O)	370x	CP124957	Plasmid 1	80817	0.343	87	rep9c (pTW9)
						CP124958	Plasmid 2	70248	0.339	76	rep9b (pMG2200)
						CP124959	Phage	28901	0.325	45	EF62phi
EfsPF18	Relapsed	Draft	SAMN33744732	2,352,831 (I)	113x	JASEKU000000000	Contig01	2879816	0.374	2737
				95,244 (O)	88x		Contig02	64463	0.344	71	rep9b (pMG2200)
							Contig03	63800	0.329	78	rep9a (pAD1), rep2 (pRE25)
							Contig04	36351	0.352	57
							Contig05	5271	0.341	4
							Contig06	4304	0.287	4
EfsPF19	Relapsed	Draft	SAMN33744733	2,949,557 (I)	144x	JASEKV000000000	Contig01	1371409	0.372	1309	repUS43 (DOp1)
				47,378 (O)	61x		Contig02	963095	0.373	900
							Contig03	591991	0.38	572
							Contig04	30673	0.337	35
							Contig05	29067	0.325	47	EF62phi
							Contig06	12183	0.324	23
							Contig07	6744	0.313	7
							Contig08	2506	0.335	2
							Contig09	1523	0.384	1
							Contig10	1264	0.283	-
							Contig11	425	0.32	1
							Contig12	425	0.308	1
							Contig13	347	0.311	-
							Contig14	286	0.29	-
							Contig15	286	0.287	-
EfsC39	Remittent	Draft	SAMN33744731	1,565,217 (I)	76x	JASEKT000000000	Contig01	2931429	0.374	2788	repUS43 (DOp1)
				59,726 (O)	119x		Contig02	68770	0.34	76	rep9b (pMG2200)
							Contig03	29516	0.323	46	EF62phi
							Contig04	238	0.353	-
EfsPF43	Relapsed	Draft	SAMN33744734	10,622,974 (I)	467x	JASEKW000000000	Contig01	2839985	0.374	2648	repUS43 (DOp1)
				154,369 (O)	474x		Contig02	68770	0.34	76	rep9b (pMG2200)
							Contig03	59098	0.352	63
							Contig04	28901	0.325	45	EF62phi
							Contig05	28740	0.37	39
							Contig06	5143	0.368	5	rep6 (pS86)
