# Supplementary material for: Genetic and functional enrichments associated with Enterococcus faecalis isolated from the urinary tract
Source: mBio. 2023 Nov 14;14(6):e02515-23. doi: 10.1128/mbio.02515-23 (PMC10746210; doi:10.1128/mbio.02515-23)
Supplement: Table S2 — Clinical metadata. [file mbio.02515-23-s0005.xlsx]

## Sheet: Sheet1
Supplemental Table S2 - Urinary Enterococcus faecalis Isolate Clinical Metadata
Clinical attributes of E. faecalis isolated from female patients at Dallas tertiary care facility. Patient cohort, age, Body Mass Index (BMI) as well as smoking, diabetes, fulguration histories are detailed. History of prescribed Estrogen Hormone Therapy (EHT), Non-steroidal Anti-inflammatory Drugs (NSAIDs), and current or past Antibiotics (Abx) along with specific antibiotic drugs are further li…
Strain	Cohort	age	BMI	Smoker (0 = no, 1 = yes)	Diabetes (0 = no, 1 = yes)	Fulguration hx (0 = no, 1 = yes)	EHT (0 = no, 1 = yes)	NSAIDs (0 = no, 1 = yes)	Abx history/current (0 = no, 1 = yes)	Nitrofurantoin	Cephalosporin	Penicillin	TMP-SMX	Fluroquinolone	pH	Culture Species
EfsPF23	Relapse	70	29.7	0	0	1	0	0	1	1	0	0	0	0	5.98	Poly
EfsPF24-2	Relapse	78	36.7	0	0	1	0	0	1	0	1	0	0	0	5.74	Poly
EfsC1	Remission	86	18.7	0	0	1	1	0	0	0	0	0	0	0	7	E. faecalis dominant
EfsC9	Sporadic	83	19.1	1	1	0	0	0	0	0	0	0	0	0	5	Poly
EfsC11	Remission	84	29.6	0	1	0	0	0	1	1	0	0	0	0	5.82	Poly
EfsC17	Remission	77	29.1	0	0	1	1	0	1	0	0	1	0	0	5.63	Poly
EfsC23	Never	74	27.1	1	0	0	0	0	0	0	0	0	0	0	6.34	Poly
EfsC29	Never	70	25.1	0	0	0	1	1	0	0	0	0	0	0	5.27	Poly
EfsC33	Remission	69	21.5	0	0	0	0	1	0	0	0	0	0	0	6	Poly
EfsC43	Remission	64	21	0	0	1	1	0	1	1	0	0	0	0	6	Poly
EfsC12	Remission	62	30.7	1	0	1	0	1	0	0	0	0	0	0	6.64	Poly
EfsC20	Remission	70	33	1	0	1	1	1	1	1	0	0	0	0	4.85	E. coli, E. faecalis
EfsC49	Remission	68	30.7	1	0	1	0	0	0	0	0	0	0	0	5	Poly
EfsC61	Remission	66	22.6	0	0	0	1	0	1	N/A	N/A	N/A	N/A	N/A	N/A	Poly
EfsC74	Never	82	21	1	0	0	1	1	0	0	0	0	0	0	6	E. coli, E. faecalis
EfsC85	Remission	77	19.7	0	0	1	1	1	0	0	0	0	0	0	5	Poly
EfsC94	Remission	65	23.8	0	0	1	1	0	1	0	0	0	1	0	6	Poly
EfsC108	Remission	72	29.2	0	1	1	1	0	0	0	0	0	0	0	7	E. faecalis dominant
EfsC109-2	Remission	74	33.7	1	1	1	0	1	0	0	0	0	0	0	5	Poly
EfsC116	Never	50	N/A	0	0	0	0	0	0	0	0	0	0	0	6	Poly
EfsC123	Remission	37	25.1	0	0	0	0	0	1	1	0	0	0	0	7	Poly
EfsC129	Sporadic	64	28.7	0	1	0	0	0	0	0	0	0	0	0	6	Poly
EfsC130	Sporadic	72	25.7	0	0	1	1	0	0	0	0	0	0	0	7	Poly
EfsPF2	Relapse	44	28.3	0	0	0	1	1	1	1	0	0	0	0	5.22	Poly
EfsPF15	Sporadic	74	20.9	0	1	0	1	0	0	0	0	0	0	0	5.84	E. coli, E. faecalis
EfsPF27	Relapse	84	27.9	0	0	0	0	0	0	0	0	0	0	0	5	Poly
EfsPF36	Relapse	71	25.2	0	0	0	0	0	1	0	0	0	1	0	5	Poly
EfsPF13	Relapse	80	24.3	0	0	1	0	1	0	0	0	0	0	0	7	Mono
EfsPNK7	Relapse	86	25.1	N/A	1	0	0	0	0	0	0	0	0	0	N/A	E. coli, E. faecalis
EfsPF43	Relapse	78	26.7	0	0	0	1	1	1	0	0	0	1	0	6	E. faecalis dominant
EfsPF5	Relapse	75	34.4	1	0	1	0	0	0	0	0	0	0	0	5	E. coli, E. faecalis
EfsPF18	Relapse	68	31.5	0	0	1	1	0	1	1	0	0	0	1	5.36	E. faecalis dominant
EfsPF19	Relapse	80	32.1	1	0	0	1	0	0	0	0	0	0	0	5.35	E. coli, E. faecalis
EfsC8	Remission	74	44.7	0	1	1	1	1	0	0	0	0	0	0	5	Poly
EfsC39	Remission	54	24.1	0	0	0	0	0	1	0	0	0	0	1	6	Poly
EfsPF20	Relapse	83	30.4	1	0	1	0	0	1	0	1	0	0	0	5	E. coli, E. faecalis
EfsC13	Remission	61	29.3	0	0	1	1	0	0	0	0	0	0	0	6.61	Poly
hx - history
EHT - Estrogen Hormone Therapy
Abx - Antibiotics
Poly - polymicrobial
