# Supplementary material for: Genetic and functional enrichments associated with Enterococcus faecalis isolated from the urinary tract
Source: mBio. 2023 Nov 14;14(6):e02515-23. doi: 10.1128/mbio.02515-23 (PMC10746210; doi:10.1128/mbio.02515-23)
Supplement: Table S3 — All genome metadata. [file mbio.02515-23-s0006.xlsx]

## Sheet: Sheet1
Supplemental Table S3 - All Enterococcus faecalis genomes metadata
Urine, gut, and blood E. faecalis genomes used in this study are listed along with NCBI accessions, genome size (in basepairs), average assembly coverage, number of contigs, contig N50 (where applicable), sequencing method, isolation date, geographical isolation location, and DOIs of published work citing these genomes.
Group	Strain	BioSample	BioProject	Genome Size (bp)	Average Coverage	No. Contigs	Contig N50 (Draft genomes only)	Method	Isolation Date	Geographical Location	Publication DOI
Urine	KUB3006	SAMD00113788	PRJDB6823	3138474	300x	4	-	Sequel, MiSeq	2017	Japan	10.3389/fmicb.2018.02576
Urine	FDAARGOS_338	SAMN06173351	PRJNA231221	2861022	26.32x	1	-	Illumina, PacBio	2015-03-06	USA (DC)	10.1038/s41467-019-11306-6
Urine	WH571	SAMN00809137	PRJNA88889	3283528	140x	47	324397	Illumina	1986	USA (West Haven, CT)	10.1371/journal.pone.0000582
Urine	T9	SAMN00847610	PRJNA157759	2991936	141x	10	467027	Illumina	1992	Japan	10.1371/journal.pone.0000582
Urine	UMB0891	SAMN08193660	PRJNA316969	3073698	340x	43	343482	HiSeq	2015	USA (IL)	N/A
Urine	CH136	SAMN00809220	PRJNA89049	3222352	256x	41	233060	Illumina	1988	USA (MA)	10.1371/journal.pone.0000582
Urine	WH245	SAMN00809218	PRJNA89045	3250986	144x	39	207232	Illumina	1987	USA (West Haven, CT)	10.1371/journal.pone.0000582
Urine	T10	SAMN00847611	PRJNA157761	2783388	146x	12	396278	Illumina	1992	Japan	10.1371/journal.pone.0000582
Urine	T12	SAMN00847603	PRJNA157743	3004508	295x	25	420825	Illumina	1992	Japan	10.1371/journal.pone.0000582
Urine	T13	SAMN00809223	PRJNA89053	2775355	283x	15	321792	Illumina	1992	Japan	10.1371/journal.pone.0000582
Urine	T4	SAMN00839768	PRJNA158749	2912684	140x	18	426876	Illumina	1992	Japan	10.1371/journal.pone.0000582
Urine	T5	SAMN00847609	PRJNA157757	2870381	289x	16	346197	Illumina	1992	Japan	10.1371/journal.pone.0000582
Urine	SF24396	SAMN00809226	PRJNA89059	2816993	146x	12	532137	Illumina	2001	USA (MI)	10.1371/journal.pone.0000582
Urine	EfsPF23	SAMN33741218	PRJNA944190	3138108	102x, 514x	4	-	Illumina, MinION	2018-09-10	USA (Dallas, TX)	This Study
Urine	EfsPF24-2	SAMN33741219	PRJNA944190	3114654	136x, 704x	4	-	Illumina, MinION	2019-04-01	USA (Dallas, TX)	This Study
Urine	EfsC1	SAMN33741190	PRJNA944190	3077295	75x, 51x	3	-	Illumina, MinION	2018-05-07	USA (Dallas, TX)	This Study
Urine	EfsC9	SAMN33741192	PRJNA944190	3045092	121x, 342x	3	-	Illumina, MinION	2018-06-04	USA (Dallas, TX)	This Study
Urine	EfsC11	SAMN33741193	PRJNA944190	3004778	121x, 342x	2	-	Illumina, MinION	2018-06-11	USA (Dallas, TX)	This Study
Urine	EfsC17	SAMN33741196	PRJNA944190	2954172	97x, 215x	2	-	Illumina, MinION	2018-07-02	USA (Dallas, TX)	This Study
Urine	EfsC23	SAMN33741198	PRJNA944190	3019668	576x, 356x	3	-	Illumina, MinION	2018-07-23	USA (Dallas, TX)	This Study
Urine	EfsC29	SAMN33741199	PRJNA944190	2999466	83x, 158x	3	-	Illumina, MinION	2018-09-17	USA (Dallas, TX)	This Study
Urine	EfsC33	SAMN33741200	PRJNA944190	3112897	91x, 103x	3	-	Illumina, MinION	2018-09-24	USA (Dallas, TX)	This Study
Urine	EfsC43	SAMN33741201	PRJNA944190	3035886	741x, 98x	3	-	Illumina, MinION	2018-12-06	USA (Dallas, TX)	This Study
Urine	EfsC12	SAMN33741194	PRJNA944190	2945592	395x, 316x	2	-	Illumina, MinION	2018-06-14	USA (Dallas, TX)	This Study
Urine	EfsC20	SAMN33741197	PRJNA944190	2845302	301x, 239x	1	-	Illumina, MinION	2018-07-16	USA (Dallas, TX)	This Study
Urine	EfsC49	SAMN33741202	PRJNA944190	2845302	369x, 439x	2	-	Illumina, MinION	2018-12-27	USA (Dallas, TX)	This Study
Urine	EfsC61	SAMN33741203	PRJNA944190	3039738	542x, 330x	2	-	Illumina, MinION	2019-01-28	USA (Dallas, TX)	This Study
Urine	EfsC74	SAMN33741204	PRJNA944190	3244748	415x, 311x	5	-	Illumina, MinION	2019-02-21	USA (Dallas, TX)	This Study
Urine	EfsC85	SAMN33741205	PRJNA944190	2859274	484x, 337x	1	-	Illumina, MinION	2019-03-14	USA (Dallas, TX)	This Study
Urine	EfsC94	SAMN33741206	PRJNA944190	2953867	439x, 346x	4	-	Illumina, MinION	2019-03-28	USA (Dallas, TX)	This Study
Urine	EfsC108	SAMN33741207	PRJNA944190	2764125	437x, 413x	1	-	Illumina, MinION	2019-04-08	USA (Dallas, TX)	This Study
Urine	EfsC109-2	SAMN33741208	PRJNA944190	2978196	437x, 337x	2	-	Illumina, MinION	2019-04-22	USA (Dallas, TX)	This Study
Urine	EfsC116	SAMN33741209	PRJNA944190	3090966	451x, 241x	4	-	Illumina, MinION	2019-04-11	USA (Dallas, TX)	This Study
Urine	EfsC123	SAMN33741210	PRJNA944190	2894553	402x, 322x	1	-	Illumina, MinION	2019-04-15	USA (Dallas, TX)	This Study
Urine	EfsC129	SAMN33741211	PRJNA944190	3080580	369x, 334x	3	-	Illumina, MinION	2019-04-18	USA (Dallas, TX)	This Study
Urine	EfsC130	SAMN33741212	PRJNA944190	2886718	399x, 564x	2	-	Illumina, MinION	2019-04-18	USA (Dallas, TX)	This Study
Urine	EfsPF2	SAMN33741213	PRJNA944190	2833818	472x, 382x	1	-	Illumina, MinION	2018-04-19	USA (Dallas, TX)	This Study
Urine	EfsPF15	SAMN33741216	PRJNA944190	2945604	677x, 407x	2	-	Illumina, MinION	2018-06-14	USA (Dallas, TX)	This Study
Urine	EfsPF27	SAMN33741220	PRJNA944190	3013507	577x, 361x	3	-	Illumina, MinION	2018-09-20	USA (Dallas, TX)	This Study
Urine	EfsPF36	SAMN33741221	PRJNA944190	3138260	506x, 353x	3	-	Illumina, MinION	2019-02-25	USA (Dallas, TX)	This Study
Urine	EfsPF13	SAMN33741215	PRJNA944190	2870187	303x, 498x	1	-	Illumina, MinION	2018-06-11	USA (Dallas, TX)	This Study
Urine	EfsPNK7	SAMN33741222	PRJNA944190	2848933	312x, 1474x	2	-	Illumina, MinION	2017-10-24	USA (Dallas, TX)	This Study
Urine	EfsPF43	SAMN33744734	PRJNA944190	3030649	467x, 474x	6	2839985	Illumina, MinION	2019-04-15	USA (Dallas, TX)	This Study
Urine	EfsPF5	SAMN33741214	PRJNA944190	2936902	151x, 136x	1	-	Illumina, MinION	2018-04-30	USA (Dallas, TX)	This Study
Urine	EfsPF18	SAMN33744732	PRJNA944190	3039682	113x, 88x	6	2879816	Illumina, MinION	2018-07-19	USA (Dallas, TX)	This Study
Urine	EfsPF19	SAMN33744733	PRJNA944190	3012911	144x, 61x	15	963095	Illumina, MinION	2018-07-23	USA (Dallas, TX)	This Study
Urine	EfsC8	SAMN33741191	PRJNA944190	2751927	94x, 243x	2	-	Illumina, MinION	2018-06-04	USA (Dallas, TX)	This Study
Urine	EfsC39	SAMN33744731	PRJNA944190	3030013	76x, 119x	4	2931429	Illumina, MinION	2018-10-25	USA (Dallas, TX)	This Study
Urine	EfsPF20	SAMN33741217	PRJNA944190	3012927	625x, 198x	2	-	Illumina, MinION	2018-08-23	USA (Dallas, TX)	This Study
Urine	EfsC13	SAMN33741195	PRJNA944190	3118109	398x, 370x	4	-	Illumina, MinION	2018-06-14	USA (Dallas, TX)	This Study
Gut	62	SAMN02603509	PRJNA61185	3130818	Unknown	4	-	454 pyroseq + PCR gaps in V583 alignment	2002	Norway	10.1128/JB.00183-11; 10.1186/s12864-015-1367-x
Gut	HA-1	SAMN11959349	PRJNA546453	2955738	235x	2	-	PacBio RSII	2019-04-04	South Korea	N/A
Gut	DD14	SAMN06630023	PRJNA380227	2893365	30x	1	-	HiSeq/MiSeq	2014	France	10.1128/genomeA.00695-17
Gut	MGYG-HGUT-01694	SAMEA5851198	PRJEB33885	2810675	10x	1	-	N/A	Unknown	Unknown	N/A
Gut	Symbioflor_1	SAMEA2272087	PRJEB648	2810675	Unknown	1	-	Sanger, 454, PCR	1950	Unknown	10.1128/genomeA.00165-12
Gut	J188	SAMD00169692	PRJDB8215	2872519	68x	27	514512	HiSeq 2500	Unknown	Japan	https://pubmed.ncbi.nlm.nih.gov/29311585/
Gut	J207	SAMD00169694	PRJDB8215	2873047	86x	23	503306	HiSeq 2500	Unknown	Japan	https://pubmed.ncbi.nlm.nih.gov/29311585/
Gut	J159	SAMD00169691	PRJDB8215	2873694	58x	23	498595	HiSeq 2500	Unknown	Japan	https://pubmed.ncbi.nlm.nih.gov/29311585/
Gut	J303	SAMD00169699	PRJDB8215	2874408	68x	32	480088	HiSeq 2500	Unknown	Japan	https://pubmed.ncbi.nlm.nih.gov/29311585/
Gut	J245	SAMD00169696	PRJDB8215	2873489	77x	32	299044	HiSeq 2500	Unknown	Japan	https://pubmed.ncbi.nlm.nih.gov/29311585/
Gut	J147	SAMD00169689	PRJDB8215	2794898	75x	33	270368	HiSeq 2500	Unknown	Japan	https://pubmed.ncbi.nlm.nih.gov/29311585/
Gut	J107	SAMD00169686	PRJDB8215	2928338	77x	33	218789	HiSeq 2500	Unknown	Japan	https://pubmed.ncbi.nlm.nih.gov/29311585/
Gut	TX1341	SAMN00189124	PRJNA47183	2999992	71x	64	95774	Illumina	1990s	USA (Houston, TX)	10.1038/srep38648
Gut	TX1342	SAMN00189125	PRJNA47185	2836540	76x	45	87073	Illumina	1990s	USA (Houston, TX)	10.1038/srep38648
Gut	TX4244	SAMN00189131	PRJNA47141	2925363	87x	76	88972	Illumina	Unknown	Netherlands	10.1038/srep38648
Gut	TX2134	SAMN00189127	PRJNA47191	3121432	69x	98	92602	Illumina	Unknown	Netherlands	10.1038/srep38648
Gut	AR01-802	SAMN09435269	PRJNA476469	2886871	137x	46	261372	NextSeq	2001	New Zealand	10.1128/AEM.00137-19
Gut	OM08-2AT	SAMN09736859	PRJNA482748	2665772	100x	15	474906	HiSeq	2014	Unknown	N/A
Gut	BSD2780061688st3_G10	SAMN10863283	PRJNA518912	2854581	65x	31	279746	HiSeq	2017-12-18	Unknown	N/A
Gut	CH116	SAMN00809219	PRJNA89047	3196194	142x	26	199463	Illumina	1987/1988	USA (Boston, MA)	10.1371/journal.pone.0000582
Gut	BIOML-A3	SAMN11945439	PRJNA544527	2926922	307x	23	382860	NextSeq	2015-12-09	Unknown	10.1038/s41591-019-0559-3
Gut	E1Sol	SAMN02595261	PRJNA32941	2881904	Unknown	75	80932	454	1960s	Solomon Islands	10.1128/AEM.03108-13
Gut	1448E03	SAMN00792324	PRJNA85637	2903647	126x	31	201085	Illumina	2003	Denmark	N/A
Gut	DORA_14	SAMN02316559	PRJNA221487	2965864	255x	62	161590	HiSeq 2000	2012-02-10	Unknown	N/A
Gut	T16	SAMN00809222	PRJNA89051	2872525	152x	18	350761	Illumina	1951	United Kingdom	10.1371/journal.pone.0000582
Gut	T21	SAMN00809230	PRJNA89067	2958861	142x	13	570708	Illumina	1951	United Kingdom	10.1371/journal.pone.0000582
Gut	X98	SAMN02595267	PRJNA32953	2942699	Unknown	77	74061	454	Unknown	Unknown	10.1371/journal.pone.0000582
Gut	Pan7	SAMN00809227	PRJNA89061	2955493	145x	12	465466	Illumina	2005	USA (Boston, MA)	10.1073/pnas.1500553112
Gut	ARL04-506	SAMN09435278	PRJNA476469	2870158	138x	66	261372	NextSeq	2004	New Zealand	10.1128/AEM.00137-19
Gut	918	SAMN02777945	PRJNA205838	3318122	120x	151	62358	Illumina	Unknown	Unknown	N/A
Gut	VRE57	SAMN03196849	PRJNA262826	3088052	306x	50	214390	MiSeq	2009-12-21	Brazil	10.1089/mdr.2017.0279
Gut	VRE69	SAMN03196921	PRJNA262826	3097949	290x	67	167769	MiSeq	2011-03-11	Brazil	10.1089/mdr.2017.0279
Gut	AR01-912	SAMN09435270	PRJNA476469	2832623	127x	57	195498	NextSeq	2001	New Zealand	10.1128/AEM.00137-19
Gut	2630V05	SAMN00792301	PRJNA85643	3063175	130x	30	314028	Illumina	2005	Denmark	N/A
Gut	107-2	SAMN33770585	PRJNA800580	2927367	525x	42	129770	Illumina	2015	USA (Dallas, TX)	10.1101/2022.03.08.483478
Gut	131-1	SAMN33770587	PRJNA800580	3131683	434x	62	106161	Illumina	2015	USA (Dallas, TX)	10.1101/2022.03.08.483478
Gut	141-2	SAMN33770589	PRJNA800580	3228074	357x	75	94847	Illumina	2015	USA (Dallas, TX)	10.1101/2022.03.08.483478
Gut	122-2	SAMN33770586	PRJNA800580	3102947	63x	62	105054	Illumina	2015	USA (Dallas, TX)	10.1101/2022.03.08.483478
Gut	132	SAMN33770588	PRJNA800580	3104724	68x	68	133354	Illumina	2015	USA (Dallas, TX)	10.1101/2022.03.08.483478
Gut	94-1	SAMN25249815	PRJNA800580	3015411	69x	4	-	Illumina, MinION	2015	USA (Dallas, TX)	10.1101/2022.03.08.483478
Gut	143-1	SAMN25249821	PRJNA800580	3030020	584x	3	-	Illumina, MinION	2015	USA (Dallas, TX)	10.1101/2022.03.08.483478
Gut	119-1	SAMN25249817	PRJNA800580	2925843	312x	2	-	Illumina, MinION	2015	USA (Dallas, TX)	10.1101/2022.03.08.483478
Gut	2-1	SAMN25249812	PRJNA800580	2907851	380x	2	-	Illumina, MinION	2015	USA (Dallas, TX)	10.1101/2022.03.08.483478
Gut	152	SAMN25249822	PRJNA800580	3022333	370x	2	-	Illumina, MinION	2015	USA (Dallas, TX)	10.1101/2022.03.08.483478
Gut	142-1	SAMN25249820	PRJNA800580	3319769	59x	3	-	Illumina, MinION	2015	USA (Dallas, TX)	10.1101/2022.03.08.483478
Gut	59	SAMN25249814	PRJNA800580	3232837	529x	3	-	Illumina, MinION	2015	USA (Dallas, TX)	10.1101/2022.03.08.483478
Gut	101-1	SAMN25249816	PRJNA800580	3122825	3804x	2	-	Illumina, MinION	2015	USA (Dallas, TX)	10.1101/2022.03.08.483478
Gut	43-2	SAMN25249813	PRJNA800580	3048139	531x	2	-	Illumina, MinION	2015	USA (Dallas, TX)	10.1101/2022.03.08.483478
Gut	133-1	SAMN25249819	PRJNA800580	3173000	381x	3	-	Illumina, MinION	2015	USA (Dallas, TX)	10.1101/2022.03.08.483478
Blood	B594	SAMN00808929	PRJNA88231	3267721	151x	3	-	Illumina	1985	USA (WI)	10.1126/scitranslmed.aat8418
Blood	FDAARGOS_528	SAMN10163222	PRJNA231221	2963654	1171x	1	-	Illumina, PacBio	2016-02-24	Unknown	10.1038/s41467-019-11306-6
Blood	V583	SAMN02603978	PRJNA70	3359974	Unknown	4	-	N/A	1987-02-12	USA (St. Louis, MO)	10.1038/nature00802
Blood	R712	SAMN10962800	PRJNA523028	3117418	114x	3	-	PacBio	Unknown	Colombia	10.1128/mBio.00281-13
Blood	CU0714	SAMN04934554	PRJNA320400	3039735	42x	68	220545	MiSeq	2014-07-23	USA (CO)	10.1128/genomeA.00584-16
Blood	DAPTO 512	SAMN00189099	PRJNA47125	3054417	90x	87	130649	Illumina	Unknown	Unknown	10.1038/srep38648
Blood	TX0012	SAMN00189103	PRJNA47145	2818531	76x	57	96390	Illumina	Unknown	USA (Houston, TX)	10.1038/srep38648
Blood	TX0031	SAMN00189106	PRJNA47153	2820397	76x	60	81660	Illumina	Unknown	Unknown	10.1038/srep38648
Blood	TX0043	SAMN00189107	PRJNA47155	2812052	76x	53	103013	Illumina	Unknown	USA (ND)	10.1038/srep38648
Blood	TX0860	SAMN00189122	PRJNA47179	3061766	84x	88	97531	Illumina	Unknown	Thailand	10.1038/srep38648
Blood	182970	SAMN00792325	PRJNA85639	3024809	216x	26	303243	Illumina	2003	Denmark	N/A
Blood	B1327	SAMN00792316	PRJNA85671	3269169	134x	31	373320	Illumina	1985	USA (WI)	10.1126/scitranslmed.aat8418
Blood	B1505	SAMN00808924	PRJNA88185	3339641	142x	26	530902	Illumina	1986	USA (WI)	10.1126/scitranslmed.aat8418
Blood	B1586	SAMN00808946	PRJNA88189	3301555	288x	30	335743	Illumina	1986	USA (WI)	10.1126/scitranslmed.aat8418
Blood	B1618	SAMN00808957	PRJNA88191	3273772	144x	26	355106	Illumina	1986	USA (WI)	10.1126/scitranslmed.aat8418
Blood	B2207	SAMN00808902	PRJNA88209	2923732	141x	21	326988	Illumina	1986	USA (WI)	10.1126/scitranslmed.aat8418
Blood	B2391	SAMN00808919	PRJNA88213	3323497	259x	32	350277	Illumina	1986	USA (WI)	10.1126/scitranslmed.aat8418
Blood	B3053	SAMN00808927	PRJNA88227	3131863	145x	39	354154	Illumina	Unknown	USA (WI)	10.1126/scitranslmed.aat8418
Blood	B1532	SAMN00808935	PRJNA88187	3226364	289x	56	352439	Illumina	1986	USA (WI)	10.1126/scitranslmed.aat8418
Blood	B2202	SAMN00808877	PRJNA88401	3329099	134x	38	456377	Illumina	Unknown	USA (WI)	10.1126/scitranslmed.aat8418
Blood	B2949	SAMN00808888	PRJNA88421	3206868	143x	32	356005	Illumina	Unknown	USA (WI)	10.1126/scitranslmed.aat8418
Blood	B3336	SAMN00808893	PRJNA88429	3128997	156x	34	205122	Illumina	Unknown	USA (WI)	10.1126/scitranslmed.aat8418
Blood	B4018	SAMN00808895	PRJNA88433	3238057	128x	45	354398	Illumina	Unknown	USA (WI)	10.1126/scitranslmed.aat8418
Blood	B4148	SAMN00808896	PRJNA88435	3282859	147x	42	352322	Illumina	Unknown	USA (WI)	10.1126/scitranslmed.aat8418
Blood	B5076	SAMN00808908	PRJNA88457	3089385	309x	34	657085	Illumina	Unknown	USA (WI)	10.1126/scitranslmed.aat8418
Blood	B1874	SAMN00808891	PRJNA88207	3321978	141x	33	354321	Illumina	1986	USA (WI)	10.1126/scitranslmed.aat8418
Blood	B2255	SAMN00808913	PRJNA88211	3324121	256x	32	351159	Illumina	1986	USA (WI)	10.1126/scitranslmed.aat8418
Blood	RM4679	SAMN00809131	PRJNA88877	3225984	130x	29	268888	Illumina	1960s	USA (Boston, MA)	10.1371/journal.pone.0000582
Blood	MMH594	SAMN00809212	PRJNA89033	3225593	288x	39	354808	Illumina	1985	USA (WI)	10.1371/journal.pone.0000582
Blood	CH570	SAMN00809215	PRJNA89039	3246693	144x	31	250986	Illumina	<1987	USA (Canonsburg, PA)	10.1371/journal.pone.0000582
Blood	RM3817	SAMN00809236	PRJNA89077	3065237	150x	25	447590	Illumina	1960s	USA (Boston, MA)	10.1371/journal.pone.0000582
Blood	D173	SAMN00847626	PRJNA157791	2892249	276x	18	523544	Illumina	1939-07-16	Unknown	10.1371/journal.pone.0000582
Blood	B653	SAMN00847625	PRJNA157789	2833222	283x	11	348192	Illumina	1956-04-25	USA (WI)	10.1371/journal.pone.0000582
Blood	TR161	SAMN00847632	PRJNA157803	3269889	144x	47	532693	Illumina	1993-10-23	USA (Buffalo, NY)	10.1371/journal.pone.0000582
Blood	TR197	SAMN00847623	PRJNA157785	3341543	300x	22	368579	Illumina	1993-10-30	USA (Buffalo, NY)	10.1371/journal.pone.0000582
Blood	599951	SAMN00847597	PRJNA157731	3274276	140x	15	400251	Illumina	1994-03-06	USA (Chicago, IL)	10.1371/journal.pone.0000582
Blood	SF21520	SAMN00847631	PRJNA157801	3212731	296x	47	246936	Illumina	mid 1990s	Spain	10.1371/journal.pone.0000582
Blood	SF21521	SAMN00809229	PRJNA89065	3262332	300x	73	387745	Illumina	mid 1990s	Spain	10.1371/journal.pone.0000582
Blood	79-3	SAMN00847599	PRJNA157735	3165167	148x	19	444141	Illumina	1999-10-04	USA (Chicago, IL)	10.1371/journal.pone.0000582
Blood	Merz151	SAMN00847620	PRJNA157779	3063950	146x	37	269586	Illumina	2002-12-06	USA (MD)	10.1371/journal.pone.0000582
Blood	Merz192	SAMN00839765	PRJNA158743	3047242	142x	29	399086	Illumina	2002-05-05	USA (MD)	10.1371/journal.pone.0000582
Blood	Merz204	SAMN00839766	PRJNA158745	2971253	149x	19	394240	Illumina	2002-07-11	USA (MD)	10.1371/journal.pone.0000582
Blood	Merz89	SAMN00839764	PRJNA158741	3044145	271x	41	398533	Illumina	2002-07-06	USA (MD)	10.1371/journal.pone.0000582
Blood	ATCC 4200	SAMN02595252	PRJNA32923	3036165	Unknown	83	72997	454	Unknown	Unknown	10.1128/iai.02801-14
Blood	DAPTO 516	SAMN00189100	PRJNA47127	3055797	71x	97	108308	Illumina	Unknown	Unknown	10.1038/srep38648
Blood	TX0017	SAMN00189104	PRJNA47147	2997067	81x	98	79713	Illumina	Unknown	Unknown	10.1038/srep38648
Oral	OG1RF	SAMN02603002	PRJNA20843	2739625	36x	1	-	Sanger, 454	1975	USA (Boston, MA)	10.1016/0003-9969(75)90236-8; 10.1186/gb-2008-9-7-r110
