# Supplementary material for: Genetic and functional enrichments associated with Enterococcus faecalis isolated from the urinary tract
Source: mBio. 2023 Nov 14;14(6):e02515-23. doi: 10.1128/mbio.02515-23 (PMC10746210; doi:10.1128/mbio.02515-23)
Supplement: Table S4 — Rep analysis metadata. [file mbio.02515-23-s0007.xlsx]

## Sheet: Sheet1
Supplemental Table S4 - Plasmid Replicon and Phage Analysis of all Enterococcus faecalis
Presence of plasmid replicon (denoted by 1) as detected using PlasmidFinder in all Enterococcus faecalis genomes included in this study. Additional presence of extrachromosomal pseudolysogenic phage, EF62phi, and extrachromosomal circular phage phiFL2A are also indicated by 1. For completion, strain isolation source, Multilocus Sequence Type (MLST), genome size (in basepairs), number of contigs, …
Strain	Isolation Source	MLST	Genome Size	No. Contigs	Assembly	repUS43	rep9b	rep9a	rep9c	repUS11	rep6	rep2	rep1	rep17	rep7a	rep7b	rep11b	repUS12	repUS56	rep21	rep13	rep15	repUS41	repA	EF62phi	phiFL2A
KUB3006	Urine	729	3138474	4	C	1				1			1											1
FDAARGOS_338	Urine	19	2861022	1	C	1
WH571	Urine	9	3283528	47	D				1	1		1	1			1
T9	Urine	96	2991936	10	D	1
UMB0891	Urine	Unknown	3073698	43	D		1	1
CH136	Urine	9	3222352	41	D	1		1				1	1
WH245	Urine	9	3250986	39	D			1		1		1				1
T10	Urine	70	2783388	12	D	1
T12	Urine	36	3004508	25	D	1	1								1
T13	Urine	21	2775355	15	D
T4	Urine	62	2912684	18	D	1
T5	Urine	68	2870381	16	D					1
SF24396	Urine	21	2816993	12	D	1
EfsPF23	Urine	179*	3138108	4	C	1	1	1																	1
EfsPF24-2	Urine	40	3114654	4	C	1		1		1															1
EfsC1	Urine	179	3077295	3	C	1	1																		1
EfsC9	Urine	19	3045092	3	C		1	1
EfsC11	Urine	30	3004778	2	C	1			1
EfsC17	Urine	25	2954172	2	C		1
EfsC23	Urine	40	3019668	3	C	1		1																	1
EfsC29	Urine	179	2999466	3	C	1	1																		1
EfsC33	Urine	777	3112897	3	C	1	1	1
EfsC43	Urine	30	3035886	3	C	1			1																1
EfsC12	Urine	81	2945592	2	C			1
EfsC20	Urine	179	2845302	1	C	1
EfsC49	Urine	21	2845302	2	C	1																		1
EfsC61	Urine	40	3039738	2	C	1						1						1
EfsC74	Urine	179	3244748	5	C	1	1			1	1														1
EfsC85	Urine	16	2859274	1	C	1
EfsC94	Urine	79	2953867	4	C					1							1						1
EfsC108	Urine	1187	2764125	1	C
EfsC109-2	Urine	16	2978196	2	C	1	1
EfsC116	Urine	777	3090966	4	C	1	1	1			1
EfsC123	Urine	16	2894553	1	C	1
EfsC129	Urine	179	3080580	3	C		1																		1
EfsC130	Urine	257	2886718	2	C			1
EfsPF2	Urine	397	2833818	1	C
EfsPF15	Urine	81	2945604	2	C			1
EfsPF27	Urine	40	3013507	3	C	1		1																	1
EfsPF36	Urine	179	3138260	3	C	1	1																			1
EfsPF13	Urine	21*	2870187	1	C
EfsPNK7	Urine	Unknown (nearest 35)	2848933	2	C										1
EfsPF43	Urine	16*	3030637	8	D		1																		1
EfsPF5	Urine	19	2904543	4	C	1
EfsPF18	Urine	1271	3054005	15	D		1	1				1
EfsPF19	Urine	16	3012911	21	D	1																			1
EfsC8	Urine	165	2753347	11	C				1
EfsC39	Urine	179	3030087	16	D	1	1																		1
EfsPF20	Urine	40	3013397	20	C	1		1
EfsC13	Urine	64	3118388	7	C	1	1		1																1
62	Gut	66	3130818	4	C		1		1		1														1
HA-1	Gut	16	2955738	2	C	1	1
DD14	Gut	648	2893365	1	C					1	1
MGYG-HGUT-01694	Gut	248	2810675	1	C
Symbioflor1	Gut	248	2810675	1	C
J188	Gut	16	2872519	27	D	1
J207	Gut	16	2873047	23	D	1
J159	Gut	16	2873694	23	D	1
J303	Gut	16	2874408	32	D	1
J245	Gut	16	2873489	32	D	1
J147	Gut	16	2794898	33	D	1																			1
J107	Gut	268	2928338	33	D	1
TX1341	Gut	287	2999992	64	D
TX1342	Gut	Unknown	2836540	45	D
TX4244	Gut	27	2925363	76	D	1	1								1
TX2134	Gut	30	3121432	98	D	1	1		1	1															1
AR01-802	Gut	108	2886871	46	D			1		1	1
OM08-2AT	Gut	102*	2665772	15	D
BSD2780061688st3_G10	Gut	16	2854581	31	D	1
CH116	Gut	9	3196194	26	D	1			1				1
BIOML-A3	Gut	875	2926922	23	D					1
E1Sol	Gut	93	2881904	75	D
1448E03	Gut	16	2903647	31	D	1
DORA_14	Gut	Unknown	2965864	62	D				1		1
T16	Gut	19	2872525	18	D
T21	Gut	30	2958861	13	D
X98	Gut	19?	2942699	77	D				1
Pan7	Gut	21	2955493	12	D	1
ARL04-506	Gut	108	2870158	66	D			1	1		1			1
918	Gut	6	3318122	151	D	1	1			1		1			1
VRE57	Gut	103	3088052	50	D		1		1				1
VRE69	Gut	103	3097949	67	D		1		1
AR01-912	Gut	108	2832623	57	D			1	1		1			1
2630V05	Gut	116	3063175	30	D	1			1
107-2	Gut	40	2927367	42	D	1		1																	1
131-1	Gut	779	3131683	62	D			1																	1
141-2	Gut	778	3228074	75	D		1	1
122-2	Gut	6	3102947	62	D	1		1						1
132	Gut	103	3104724	68	D																				1
94-1	Gut	179	3015411	4	C	1	1				1														1
143-1	Gut	179	3030020	3	C		1																		1
119-1	Gut	16	2925843	2	C	1																			1
2-1	Gut	59	2907851	2	C	1		1
152	Gut	179	3022333	2	C	1	1
142-1	Gut	777	3319769	3	C	1	1		1
59	Gut	779	3232837	3	C			1	1
101-1	Gut	6	3122825	2	C	1	1
43-2	Gut	64	3048139	2	C	1		1				1
133-1	Gut	777	3173000	3	C	1																		1
OG1RF	Other	1	2739625	1	C
B594	Blood	6	3267721	3	C			1				1	1					1		1
FDAARGOS_528	Blood	28	2963654	1	C
V583	Blood	6	3359974	4	C		1	1		1			1						1
R712	Blood	103	3117418	3	C		1		1
CU0714	Blood	103	3039735	68	D				1
DAPTO 512	Blood	103	3054417	87	D		1
TX0012	Blood	Unknown (558)	2818531	57	D
TX0031	Blood	21	2820397	60	D	1
TX0043	Blood	19	2812052	53	D	1
TX0860	Blood	11	3061766	88	D	1	1	1								1
182970	Blood	116	3024809	26	D	1			1
B1327	Blood	6	3269169	31	D			1				1	1					1		1
B1505	Blood	6	3339641	26	D		1	1				1	1					1		1
B1532	Blood	6	3226364	56	D			1
B1586	Blood	6	3301555	30	D		1	1				1	1							1
B1618	Blood	6	3273772	26	D			1				1	1					1		1
B1874	Blood	6	3321978	33	D		1	1				1	1					1		1
B2202	Blood	6	3329099	38	D		1	1				1	1					1		1
B2207	Blood	6	2923732	21	D							1
B2255	Blood	6	3324121	32	D		1	1				1	1					1		1
B2391	Blood	6	3323497	32	D		1	1				1	1							1
B2949	Blood	6	3206868	32	D		1					1	1					1
B3053	Blood	6	3131863	39	D		1	1				1	1
B3336	Blood	6	3128997	34	D	1						1									1
B4018	Blood	6	3238057	45	D		1					1	1					1		1
B4148	Blood	6	3282859	42	D		1					1	1					1		1
B5076	Blood	6	3089385	34	D							1	1					1		1
RM4679	Blood	9	3225984	29	D											1
MMH594	Blood	6	3225593	39	D			1				1	1					1		1
CH570	Blood	6	3246693	31	D	1						1			1
RM3817	Blood	40	3065237	25	D					1
D173	Blood	112	2892249	18	D
B653	Blood	111	2833222	11	D
TR161	Blood	6	3269889	47	D		1			1
TR197	Blood	109	3341543	22	D
599951	Blood	64	3274276	15	D	1																			1
SF21520	Blood	6	3212731	47	D	1	1			1		1			1
SF21521	Blood	28	3262332	73	D	1	1	1				1			1										1
79-3	Blood	64	3165167	19	D	1			1	1															1
Merz151	Blood	104	3063950	37	D		1	1													1	1
Merz192	Blood	40	3047242	29	D	1						1			1			1
Merz204	Blood	40	2971253	19	D	1		1
Merz89	Blood	40	3044145	41	D	1																			1
ATCC 4200	Blood	105	3036165	83	D
DAPTO 516	Blood	103	3055797	97	D		1		1
TX0017	Blood	144	2997067	98	D	1	1
