# Supplementary material for: Genetic and functional enrichments associated with Enterococcus faecalis isolated from the urinary tract
Source: mBio. 2023 Nov 14;14(6):e02515-23. doi: 10.1128/mbio.02515-23 (PMC10746210; doi:10.1128/mbio.02515-23)
Supplement: Table S5 — ARG and point mutation analysis. [file mbio.02515-23-s0008.xlsx]

## Sheet: Converted to counts
Supllemental Table S5 - Antimicorbial Resistance Gene (ARG) and Resistance Point Mutations identified in all Enterococcus faecalis
ARGs and point mutations identified using ResFinder, PointFinder and ABRicate with CARD database in all E. faecalis isolated in this study. ARG or mutation presence is denoted by 1. *Not an ARG, Point mutation confers resistance. Total number of ARGs including mutations is listed as well as total number excluding ubiquitous genes.
Isolate	Source	tet(M)	tet(L)	tet(S)	tet(O)	erm(B)	lsa(A)	lsa(E)	aac(6')-aph(2")	ant(6)-Ia/aad(6)	aph(3')-III	aph(2")-Ia	str	aadD/ant(4')-Ib	dfrG	VanHAX	VanHBX	cfr(B)	cat	blaZ	lnu(B)	lnu(G)	fosB3	gyrA*	parC*	emeA	dfrE	dfrF	dfrC	efrB	efrA	SAT-4	TOTAL ARGs	TOTAL W/O UBIQUITOUS
EfsPF23	Urine	1				2	1		1	1																1	1			1	1		10	5
EfsPF24-2	Urine	1					1																			1	1	1		1	1		7	2
EfsC1	Urine	1				1	1																			1	1			1	1		7	2
EfsC9	Urine			1			1																			1	1			1	1		6	1
EfsC11	Urine	1					1																			1	1			1	1		6	1
EfsC17	Urine						1																			1	1			1	1		5	0
EfsC23	Urine	1					1																			1	1			1	1		6	1
EfsC29	Urine	1				1	1			1	1															1	1			1	1	1	10	5
EfsC33	Urine	1				1	1			1	1															1	1			1	1	1	10	5
EfsC43	Urine	1					1																			1	1			1	1		6	1
EfsC12	Urine						1																			1	1			1	1		5	0
EfsC20	Urine	1					1																			1	1			1	1		6	1
EfsC49	Urine	1					1																			1	1			1	1		6	1
EfsC61	Urine	1	1			1	1			1	1															1	1			1	1	1	11	6
EfsC74	Urine	1				1	1		1	1	1															1	1			1	1	1	11	6
EfsC85	Urine	1					1																			1	1			1	1		6	1
EfsC94uk1	Urine						1																			1	1			1	1		5	0
EfsC108	Urine						1																			1	1			1	1		5	0
EfsC109-2	Urine	1				2	2	1	1	2	1											1				1	1			1	1	1	16	10
EfsC116	Urine	1					1																			1	1			1	1		6	1
EfsC123	Urine	1					1								1											1	1			1	1		7	2
EfsC129	Urine	1				1	1																			1	1			1	1		7	2
EfsC130	Urine						1																			1	1			1	1		5	0
EfsPF2	Urine	1					1																			1	1			1	1		6	1
EfsPF15	Urine						1																			1	1			1	1		5	0
EfsPF27	Urine	1					1																			1	1			1	1		6	1
EfsPF36	Urine	1				1	1																			1	1			1	1		7	2
EfsPF13	Urine	1					1																			1	1			1	1		6	1
EfsPNK7	Urine	1	1			2	1		1	1			1		1									1	1	1	1			1	1		15	10
EfsPF43	Urine	1				1	1				1		1		1				1							1	1			1	1	1	12	7
EfsPF5	Urine	2					1																			1	1			1	1		7	2
EfsPF18	Urine					1	1								1											1	1			1	1		7	2
EfsPF19	Urine	1				1	1								1											1	1			1	1		8	3
EfsC8	Urine					1	1																			1	1			1	1		6	1
EfsC39	Urine	1					1																			1	1			1	1		6	1
EfsPF20	Urine	1					1																			1	1			1	1		6	1
EfsC13	Urine	1					1																			1	1	1		1	1		7	2
KUB3006	Urine	2				4	1	1	3	1	2	1			3			1			1		1	1	1	1	1			1	1	1	28	23
FDAARGOS_338	Urine	1					1																			1	1			1	1		6	1
WH571	Urine		1	1			1		1	1	1							1	1	1						1	1			1	1		13	8
T9	Urine	1					1																			1	1			1	1		6	1
UMB0891	Urine					1	1			1	1				1											1	1			1	1		9	4
CH136	Urine	1				1	1		1	3	3									1						1	1			1	1	3	18	13
WH245	Urine			1		1	1											1	1	1						1	1			1	1		10	5
T10	Urine	1					1																			1	1			1	1		6	1
T12	Urine	1	1			1	1						1													1	1			1	1		9	4
T13	Urine						1																			1	1			1	1		5	0
T4	Urine	1					1																			1	1			1	1		6	1
T5	Urine						1																			1	1			1	1		5	0
SF24396	Urine	1					1																			1	1			1	1		6	1
62	Gut	1					1																			1	1			1	1		6	1
HA-1	Gut	1				1	1																			1	1			1	1		7	2
DD14	Gut						1																			1	1			1	1		5	0
MGYG-HGUT-01694	Gut						1																			1	1			1	1		5	0
Symbioflor1	Gut						1																			1	1			1	1		5	0
J188	Gut	1				1	1								1											1	1			1	1		8	3
J207	Gut	1				1	1								1											1	1			1	1		8	3
J159	Gut	1				1	1								1											1	1			1	1		8	3
J303	Gut	1				1	1								1											1	1			1	1		8	3
J245	Gut	1				1	1								1											1	1			1	1		8	3
J147	Gut	1					1																			1	1			1	1		6	1
J107	Gut	1					1																			1	1			1	1		6	1
TX1341	Gut						1																			1	1			1	1		5	0
TX1342	Gut						1																			1	1			1	1		5	0
TX4244	Gut	1	1				1		1				1													1	1			1	1		9	4
TX2134	Gut	1					1																			1	1			1	1		6	1
AR01-802	Gut	1	1				1																			1	1			1	1		7	2
OM08-2AT	Gut						1																			1	1			1	1		5	0
BSD2780061688st3_G10	Gut	1					1																			1	1			1	1		6	1
CH116	Gut	1				1	1		1	1	1	1								1						1	1			1	1	1	13	8
BIOML-A3	Gut						1																			1	1			1	1		5	0
E1Sol	Gut						1																			1	1			1	1		5	0
1448E03	Gut	1				1	1	1	1	1											1					1	1			1	1		11	6
DORA_14	Gut					1	1																			1	1			1	1		6	1
T16	Gut						1																			1	1			1	1		5	0
T21	Gut						1																			1	1			1	1		5	0
X98	Gut						1																			1	1			1	1		5	0
Pan7	Gut	1					1																			1	1			1	1		6	1
ARL04-506	Gut	1	1			1	1									1										1	1			1	1		9	4
918	Gut	1				1	1		1	1	1					1				1				1	1	1	1	1		1	1	1	16	11
VRE57	Gut	1				2	1		1							1								1	1	1	1			1	1		12	7
VRE69	Gut	1				1	1		1							1								1	1	1	1			1	1		11	6
AR01-912	Gut					1	1									1										1	1			1	1		7	2
2630V05	Gut	1	1			1	1								1	1						1				1	1			1	1		11	6
107-2	Gut	1					1																			1	1			1	1		6	1
131-1	Gut	1		1		1	1									1								1	1	1	1			1	1		11	6
141-2	Gut	1				1	1				1						1							1	1	1	1			1	1	1	12	7
122-2	Gut	1				1	1									1								1	1	1	1	1		1	1		11	6
132	Gut	1				1	1								1									1	1	1	1			1	1		10	5
94-1	Gut	1				2	1		1	1	1															1	1			1	1	1	12	7
143-1	Gut					2	1		1	1	1															1	1			1	1	1	11	6
119-1	Gut	1				2	1		1	1	1															1	1			1	1	1	12	7
2-1	Gut	1	1			1	1				1															1	1			1	1	1	10	5
152	Gut	1				2	1		1	1	1															1	1			1	1	1	12	7
142-1	Gut	1				1	1		1																	1	1			1	1		8	3
59	Gut	1		1		1	1		1							1								1	1	1	1			1	1		12	7
101-1	Gut	2				1	1		1	1	1													1	1	1	1	2		1	1	1	16	11
43-2	Gut	1				1	1			1	1													1	1	1	1			1	1	1	12	7
133-1	Gut	1				1	1			1	1															1	1			1	1	1	10	5
OG1RF	Other						1																			1	1			1	1		5	0
B594	Blood					1	1		1					1												1	1		1	1	1		9	4
FDAARGOS_528	Blood						1																			1	1			1	1		5	0
V583	Blood					1	1		1							1										1	1			1	1		8	3
R712	Blood	1				2	1		1	1	1					1								1	1	1	1			1	1		14	9
CU0714	Blood	1					1		1			1					1							1	1	1	1			1	1		11	6
DAPTO 512	Blood	1				1	1		1	1	1					1								1	1	1	1			1	1		13	8
TX0012	Blood						1																			1	1			1	1		5	0
TX0031	Blood	1				1	1																			1	1			1	1		7	2
TX0043	Blood	1					1																			1	1			1	1		6	1
TX0860	Blood	1				1	1		1	1	1								1							1	1			1	1		11	6
182970	Blood	1	1			1	1								1	1						1				1	1			1	1		11	6
B1327	Blood					1	1		1					1												1	1			1	1		8	3
B1505	Blood					1	1		1					1												1	1		1	1	1		9	4
B1532	Blood						1		1																	1	1			1	1		6	1
B1586	Blood					1	1		1																	1	1			1	1		7	2
B1618	Blood					1	1		1					1												1	1		1	1	1		9	4
B1874	Blood					1	1		1					1												1	1		1	1	1		9	4
B2202	Blood					1	1		1					1												1	1		1	1	1		9	4
B2207	Blood					1	1		1					1												1	1			1	1		8	3
B2255	Blood					1	1		1					1												1	1		1	1	1		9	4
B2391	Blood					1	1		1																	1	1			1	1		7	2
B2949	Blood					1	1		1					1												1	1		1	1	1		9	4
B3053	Blood					1	1		1																	1	1			2	2		9	2
B3336	Blood	1				1	1		1	1	1															1	1			1	1		10	5
B4018	Blood					1	1		1					1												1	1		1	1	1		9	4
B4148	Blood					1	1		1					1												1	1		1	1	1		9	4
B5076	Blood					1	1		1					1												1	1		1	1	1		9	4
RM4679	Blood			1			1			1	1								1							1	1			1	1	1	10	5
MMH594	Blood					1	1		1																	1	1		1	1	1		8	3
CH570	Blood	4	1			1	1		1	1	1								1	1						1	1			1	1	1	17	12
RM3817	Blood				1		1																			1	1			1	1		6	1
D173	Blood						1																			1	1			1	1		5	0
B653	Blood						1																			1	1			1	1		5	0
TR161	Blood					1	1		1	1	1				1									1	1	1	1			1	1		12	7
TR197	Blood			1		1	1		1	1	1													1	1	1	1			1	1		12	7
599951	Blood	1				1	1		1						1		1							1	1	1	1			1	1		12	7
SF21520	Blood	2				1	1		1		1					1			1					1	1	1	1			1	1	1	15	10
SF21521	Blood	1				1	1		1	1	1				1	1			1					1	1	1	1			1	1	1	16	11
79-3	Blood	1				1	1								1		1							1	1	1	1			1	1		11	6
Merz151	Blood						1		1	1	1					1								1	1	1	1		1	1	1		12	7
Merz192	Blood	1					1			1	1								1							1	1			1	1	1	10	5
Merz204	Blood	1					1																			1	1			1	1		6	1
Merz89	Blood	1					1																			1	1			1	1		6	1
ATCC 4200	Blood						1																			1	1			1	1		5	0
DAPTO 516	Blood	1				1	1		1	1	1					1								1	1	1	1			1	1		13	8
TX0017	Blood	1					1																			1	1			1	1		6	1
