# Supplementary material for: Genetic and functional enrichments associated with Enterococcus faecalis isolated from the urinary tract
Source: mBio. 2023 Nov 14;14(6):e02515-23. doi: 10.1128/mbio.02515-23 (PMC10746210; doi:10.1128/mbio.02515-23)
Supplement: Table S6 — MIC data. [file mbio.02515-23-s0009.xlsx]

## Sheet: Sheet1
Supplemental Table S6 - Minimum Inhibitory Concentrations (MICs) of Ciprofloxacin (CIP), Gentamicin (GEN), and Chloramphenicol (CHL) for select urinary Enterococcus faecalis strains
MICs in μg/mL tested using the HT-MIC workflow. All urinary strains MICs for CIP were confirmed and select strains MICs for GEN and CHL were confirmed to validate phenotypic observations made using kirby-bauer disk diffusion assays.
Strain	CIP MIC (μg/mL)	GEN MIC (μg/mL)	CHL MIC (μg/mL)
EfsC1	1	-	-
EfsC108	2	-	-
EfsC109-2	1	>2056	-
EfsC11	1	-	-
EfsC116	1	-	-
EfsC12	1	-	-
EfsC123	1	-	-
EfsC129	1	-	-
EfsC13	1	-	-
EfsC130	1	-	-
EfsC17	2	-	-
EfsC20	1	-	-
EfsC23	1	-	-
EfsC29	1	64	-
EfsC33	1	1028	-
EfsC39	1	-	-
EfsC43	1	-	-
EfsC49	2	-	-
EfsC61	1	-	-
EfsC74	1	>4096	-
EfsC8	2	128	16		-
EfsC85	2	512	-
EfsC9	2	-	-
EfsPF13	1	256	8
EfsPF15	1	-	-
EfsPF18	1	-	-
EfsPF19	2	-	-
EfsPF2	2	-	-
EfsPF20	2	-	-
EfsPF23	0.5	>4096	-
EfsPF24-2	1	-	-
EfsPF27	2	-	-
EfsPF36	2	-	-
EfsPF43	2	64	32
EfsPF5	2	64	8
EfsPNK7	64	>4096	16
OGR1F	2	128	8
V583	1	>4096	-
