# Supplementary material for: Genetic and functional enrichments associated with Enterococcus faecalis isolated from the urinary tract
Source: mBio. 2023 Nov 14;14(6):e02515-23. doi: 10.1128/mbio.02515-23 (PMC10746210; doi:10.1128/mbio.02515-23)
Supplement: Table S7 — Gene enrichment data. [file mbio.02515-23-s0010.xlsx]

## Sheet: Sheet1
Supplemental Table S7 - Urine versus Gut Enterococcus faecalis Gene enrichment analysis candidates and additional output
Genes identified as differentially enriched between urine and gut isolates using Scoary analysis. Gene name, annotation, number of urine isolates gene is present in, number of gut isolates gene is present in, and number of blood isolates gene is present in are listed as crude isolate counts. Further statistical parameters including sensitivity, specificity, odds ratio, nominal p-value (native_p),…
A. Enrichment Candidates Passing Inclusion Criteria
Isolation group:																U	U	U	U	U	U	U	U	U	U	U	U	U	U	U	U	U	U	U	U	U	U	U	U	U	U	U	U	U	U	U	U	U	U
Gene	Annotation	No. Urine Present In (n=50)	No. Gut Present In (n=49)	No. Blood Present In (n=46)	Sensitivity	Specificity	Odds_ratio	Naive_p	Bonferroni_p	Benjamini_H_p	Max_Pairwise_comparisons	Max_supporting_pairs	Max_opposing_pairs	Best_pairwise_comp_p	Worst_pairwise_comp_p	C108uk1_B43	C109-2uk5_B44	C116uk1_B45	C11uk3_B22	C123uk1_B46	C129uk1_B47	C12uk2_B34	C130uk2_B48	C13_B35_v5	C17_B24	C1uk1_B19	C20uk1_B36	C23_B25	C29_B26	C33_B27	C39_B28_v5	C43_B29	C49_B37	C61_B38	C74_B39	C85_B41	C8uk3_B23_v5	C94uk1_B42	C9uk1_B21	CH136_urine	FDAARGOS_338_urine	KUB3006_urine	PF13_B57	PF15uk3_B52	PF18uk1_B15_v5	PF19uk1_B16	PF20uk3_B30_v5	PF23uk1_B17	PF24-2uk1_B18
dgaF_2~~~dgaF_1~~~dgaF~~~dgaF_3	2-dehydro-3-deoxy-phosphogluconate aldolase;hypothetical protein	50	39	43	100	20.4082	inf	0.000527484	1	0.387817	9	9	0	0.00390625	0.00390625	1	1	1	1	1	1	1	1	1	1	1	1	1	1	1	1	1	1	1	1	1	1	1	1	1	1	1	1	1	1	1	1	1	1
group_2248	hypothetical protein	46	33	16	92	30.6122	5.07353	0.00503977	1	0.848362	6	5	2	0.21875	0.6875	0	1	1	1	1	1	1	1	1	1	1	1	1	1	1	1	1	1	1	1	1	1	1	0	1	0	1	1	1	1	1	1	1	1
natA~~~natA_3~~~natA_2	ABC transporter ATP-binding protein NatA;hypothetical protein	46	35	16	92	28.5714	4.6	0.00948858	1	0.88208	5	4	2	0.375	1	0	1	1	1	1	1	1	1	1	1	1	1	1	1	1	1	1	1	1	1	1	1	1	1	1	1	0	1	1	1	1	1	1	1
group_1511	hypothetical protein	46	35	16	92	28.5714	4.6	0.00948858	1	0.88208	5	4	2	0.375	1	0	1	1	1	1	1	1	1	1	1	1	1	1	1	1	1	1	1	1	1	1	1	1	1	1	1	0	1	1	1	1	1	1	1
manR_2~~~manR~~~manR_1	Transcriptional regulator ManR;hypothetical protein	45	34	22	90	30.6122	3.97059	0.0128252	1	0.88208	8	7	3	0.0703125	0.726562	1	1	0	1	1	1	0	1	1	1	1	1	1	1	0	1	1	1	1	1	1	1	1	1	1	1	1	1	0	1	1	1	1	1
fryA	Multiphosphoryl transfer protein 1;hypothetical protein	45	34	22	90	30.6122	3.97059	0.0128252	1	0.88208	8	7	3	0.0703125	0.726562	1	1	0	1	1	1	0	1	1	1	1	1	1	1	0	1	1	1	1	1	1	1	1	1	1	1	1	1	0	1	1	1	1	1
manP_1	PTS system mannose-specific EIIBCA component	45	34	22	90	30.6122	3.97059	0.0128252	1	0.88208	8	7	3	0.0703125	0.726562	1	1	0	1	1	1	0	1	1	1	1	1	1	1	0	1	1	1	1	1	1	1	1	1	1	1	1	1	0	1	1	1	1	1
manP_2~~~manP_1	PTS system mannose-specific EIIBCA component	45	34	22	90	30.6122	3.97059	0.0128252	1	0.88208	8	7	3	0.0703125	0.726562	1	1	0	1	1	1	0	1	1	1	1	1	1	1	0	1	1	1	1	1	1	1	1	1	1	1	1	1	0	1	1	1	1	1
fruA_3	PTS system fructose-specific EIIB'BC component	45	34	22	90	30.6122	3.97059	0.0128252	1	0.88208	8	7	3	0.0703125	0.726562	1	1	0	1	1	1	0	1	1	1	1	1	1	1	0	1	1	1	1	1	1	1	1	1	1	1	1	1	0	1	1	1	1	1
alsE_1~~~alsE~~~alsE_2	D-allulose-6-phosphate 3-epimerase	45	34	22	90	30.6122	3.97059	0.0128252	1	0.88208	8	7	3	0.0703125	0.726562	1	1	0	1	1	1	0	1	1	1	1	1	1	1	0	1	1	1	1	1	1	1	1	1	1	1	1	1	0	1	1	1	1	1
group_2882	hypothetical protein	45	28	32	90	42.8571	6.75	0.000224753	1	0.359156	10	9	2	0.0214844	0.109375	0	1	1	1	1	1	1	1	1	1	1	1	1	1	1	1	1	1	1	1	1	0	1	1	1	1	1	1	1	1	1	1	1	1
IntTn~~~xerC_4	hypothetical protein;Transposase from transposon Tn916;Tyrosine recombinase XerC	45	30	32	90	38.7755	5.7	0.000966843	1	0.387817	10	9	2	0.0214844	0.109375	0	1	1	1	1	1	1	1	1	1	1	1	1	1	1	1	1	1	1	1	1	0	1	1	1	1	1	1	1	1	1	1	1	1
hemH_2~~~hemH_1~~~hemH	Ferrochelatase	44	27	32	88	44.898	5.97531	0.000323273	1	0.359156	11	9	3	0.0654297	0.226562	0	1	1	1	1	1	1	1	1	1	1	1	1	1	1	1	1	1	1	1	1	0	0	1	1	1	1	1	1	1	1	1	1	1
group_887	hypothetical protein	44	27	32	88	44.898	5.97531	0.000323273	1	0.359156	11	9	3	0.0654297	0.226562	0	1	1	1	1	1	1	1	1	1	1	1	1	1	1	1	1	1	1	1	1	0	0	1	1	1	1	1	1	1	1	1	1	1
csp	Cold shock protein 1	43	25	33	86	48.9796	5.89714	0.000207096	1	0.359156	12	10	4	0.0385742	0.387695	0	1	1	1	1	1	1	1	1	1	1	1	1	1	1	1	1	1	1	1	1	0	0	1	1	1	1	1	1	1	1	1	1	1
group_1388	hypothetical protein	43	25	33	86	48.9796	5.89714	0.000207096	1	0.359156	12	10	4	0.0385742	0.387695	0	1	1	1	1	1	1	1	1	1	1	1	1	1	1	1	1	1	1	1	1	0	0	1	1	1	1	1	1	1	1	1	1	1
group_3220	hypothetical protein	39	24	32	78	51.0204	3.69318	0.00345838	1	0.768452	12	10	6	0.0385742	1	0	1	1	1	1	1	1	1	1	1	1	1	1	1	1	1	1	0	1	1	1	0	0	1	1	1	0	1	1	1	1	1	1	1
group_2190	hypothetical protein	35	21	28	70	57.1429	3.11111	0.00847129	1	0.88208	14	11	5	0.057373	0.42395	0	1	1	1	1	1	1	1	1	1	1	1	1	1	1	1	1	0	0	1	1	0	0	1	0	1	0	1	1	1	1	1	1	1
btuD_8~~~btuD_10	Vitamin B12 import ATP-binding protein BtuD	40	29	13	80	40.8163	2.75862	0.0297447	1	0.88208	12	7	6	0.774414	1	1	1	1	1	1	1	1	0	1	1	1	1	1	1	1	1	1	1	1	1	1	0	0	0	1	0	1	1	1	1	1	1	1	1
B. Additional Enrichment Candidates
Gene	Annotation	No. Urine Present In (n=50)	No. Gut Present In (n=49)	No. Blood Present In (n=46)	Sensitivity	Specificity	Odds_ratio	Naive_p	Bonferroni_p	Benjamini_H_p	Max_Pairwise_comparisons	Max_supporting_pairs	Max_opposing_pairs	Best_pairwise_comp_p	Worst_pairwise_comp_p
group_5833	hypothetical protein	50	40	44	100	18.3673	inf	0.00118684	1	0.387817	4	4	0	0.125	0.125
dgaE_3~~~dgaE~~~dgaE_4~~~dgaE_1	D-glucosaminate-6-phosphate ammonia lyase;hypothetical protein	50	40	39	100	18.3673	inf	0.00118684	1	0.387817	8	8	0	0.0078125	0.0078125
group_2294	hypothetical protein	0	9	27	0	81.6327	0	0.00118684	1	0.387817	2	0	2	0.5	0.5
vanX	D-alanyl-D-alanine dipeptidase	0	9	7	0	81.6327	0	0.00118684	1	0.387817	3	0	3	0.25	0.25
walR_3	Transcriptional regulatory protein WalR	0	9	7	0	81.6327	0	0.00118684	1	0.387817	3	0	3	0.25	0.25
group_1370	D-specific alpha-keto acid dehydrogenase	0	9	7	0	81.6327	0	0.00118684	1	0.387817	3	0	3	0.25	0.25
vanA	Vancomycin/teicoplanin A-type resistance protein VanA	0	9	7	0	81.6327	0	0.00118684	1	0.387817	3	0	3	0.25	0.25
vanY	D-alanyl-D-alanine carboxypeptidase	0	9	7	0	81.6327	0	0.00118684	1	0.387817	3	0	3	0.25	0.25
tnpR~~~hin_4	hypothetical protein;Transposon gamma-delta resolvase;DNA-invertase hin	0	9	7	0	81.6327	0	0.00118684	1	0.387817	3	0	3	0.25	0.25
group_927	Adaptive-response sensory-kinase SasA	0	9	7	0	81.6327	0	0.00118684	1	0.387817	3	0	3	0.25	0.25
group_3863	hypothetical protein	1	11	22	2	77.551	0.0705009	0.00180713	1	0.557701	5	1	4	0.375	0.375
group_1978	hypothetical protein	6	19	28	12	61.2245	0.215311	0.00261381	1	0.665137	7	3	6	0.125	1
group_557	hypothetical protein	0	8	23	0	83.6735	0	0.0026342	1	0.665137	4	0	4	0.125	0.125
group_4036	hypothetical protein	0	8	7	0	83.6735	0	0.0026342	1	0.665137	3	0	3	0.25	0.25
group_1777	Tn3 family transposase	0	8	7	0	83.6735	0	0.0026342	1	0.665137	3	0	3	0.25	0.25
group_509	hypothetical protein	7	20	26	14	59.1837	0.236047	0.00335872	1	0.768452	7	3	6	0.125	1
group_1273	hypothetical protein	7	20	25	14	59.1837	0.236047	0.00335872	1	0.768452	8	3	7	0.0703125	0.726562
group_947	hypothetical protein	5	17	29	10	65.3061	0.20915	0.0037212	1	0.795049	7	2	7	0.015625	0.453125
group_1891	hypothetical protein	28	13	7	56	73.4694	3.52448	0.00415493	1	0.848362	11	8	7	0.226562	0.548828
group_3643	IS30 family transposase IS6770	34	19	22	68	61.2245	3.35526	0.00477743	1	0.848362	9	7	6	0.179688	0.507812
group_3700	hypothetical protein	23	9	8	46	81.6327	3.78601	0.00490532	1	0.848362	13	11	4	0.0224609	0.266846
group_2435	hypothetical protein	6	18	28	12	63.2653	0.234848	0.00495145	1	0.848362	7	3	6	0.125	1
group_2647	hypothetical protein;DNA topoisomerase 3	6	18	12	12	63.2653	0.234848	0.00495145	1	0.848362	14	5	10	0.179565	0.42395
group_5327	hypothetical protein	16	4	4	32	91.8367	5.29412	0.00503977	1	0.848362	4	4	2	0.125	1
galE_1~~~galE_2	UDP-glucose 4-epimerase	0	7	1	0	85.7143	0	0.00577016	1	0.88208	7	0	7	0.015625	0.015625
group_1951	hypothetical protein	20	7	8	40	85.7143	4	0.00625114	1	0.88208	10	9	3	0.0214844	0.34375
group_2922	hypothetical protein	2	11	0	4	77.551	0.143939	0.00757669	1	0.88208	5	1	5	0.0625	0.375
group_3247	hypothetical protein	1	9	2	2	81.6327	0.0907029	0.00778039	1	0.88208	4	1	3	0.625	0.625
group_3007	hypothetical protein	1	9	2	2	81.6327	0.0907029	0.00778039	1	0.88208	5	1	4	0.375	0.375
group_2718	hypothetical protein	23	10	7	46	79.5918	3.32222	0.0101551	1	0.88208	11	8	7	0.226562	0.548828
group_2306	hypothetical protein	23	10	7	46	79.5918	3.32222	0.0101551	1	0.88208	11	8	7	0.226562	0.548828
group_3871	hypothetical protein	10	22	24	20	55.102	0.306818	0.0101551	1	0.88208	12	7	9	0.145996	0.774414
group_2501	hypothetical protein	3	12	7	6	75.5102	0.196809	0.0122176	1	0.88208	7	3	4	1	1
group_1988	hypothetical protein	3	12	7	6	75.5102	0.196809	0.0122176	1	0.88208	7	3	4	1	1
group_4290	hypothetical protein	7	0	1	14	100	inf	0.0124797	1	0.88208	7	7	0	0.015625	0.015625
group_4209	ISNCY family transposase ISBli29	7	0	1	14	100	inf	0.0124797	1	0.88208	6	6	0	0.03125	0.03125
group_2342	hypothetical protein	7	0	1	14	100	inf	0.0124797	1	0.88208	6	6	0	0.03125	0.03125
group_2487	hypothetical protein	7	0	0	14	100	inf	0.0124797	1	0.88208	6	6	0	0.03125	0.03125
galE_2~~~galE_1	UDP-glucose 4-epimerase	50	43	40	100	12.2449	inf	0.0124797	1	0.88208	4	4	0	0.125	0.125
group_3103	hypothetical protein	0	6	23	0	87.7551	0	0.0124797	1	0.88208	3	0	3	0.25	0.25
xerC_4~~~xerC_12~~~xerC_7	Tyrosine recombinase XerC	0	6	23	0	87.7551	0	0.0124797	1	0.88208	3	0	3	0.25	0.25
group_1935	hypothetical protein	0	6	21	0	87.7551	0	0.0124797	1	0.88208	4	0	4	0.125	0.125
group_964	hypothetical protein	0	6	21	0	87.7551	0	0.0124797	1	0.88208	4	0	4	0.125	0.125
group_5187	hypothetical protein	0	6	5	0	87.7551	0	0.0124797	1	0.88208	1	0	1	1	1
group_4078	hypothetical protein	0	6	5	0	87.7551	0	0.0124797	1	0.88208	1	0	1	1	1
group_2441	hypothetical protein	0	6	5	0	87.7551	0	0.0124797	1	0.88208	1	0	1	1	1
group_2018	hypothetical protein	0	6	5	0	87.7551	0	0.0124797	1	0.88208	1	0	1	1	1
group_3276	hypothetical protein	0	6	4	0	87.7551	0	0.0124797	1	0.88208	2	0	2	0.5	0.5
group_4371	hypothetical protein	0	6	1	0	87.7551	0	0.0124797	1	0.88208	2	0	2	0.5	0.5
group_3657	hypothetical protein	13	25	25	26	48.9796	0.337297	0.0133998	1	0.88208	15	8	11	0.118469	1
group_3726	hypothetical protein	2	10	22	4	79.5918	0.1625	0.0146777	1	0.88208	7	2	5	0.453125	0.453125
group_3261	Toxin zeta	15	27	4	30	44.898	0.349206	0.0149073	1	0.88208	18	7	13	0.0962524	0.480682
group_3784	hypothetical protein	9	1	4	18	97.9592	10.5366	0.0156605	1	0.88208	9	8	1	0.0390625	0.0390625
group_4626	hypothetical protein	9	1	0	18	97.9592	10.5366	0.0156605	1	0.88208	7	6	1	0.125	0.125
group_1290	hypothetical protein	9	1	0	18	97.9592	10.5366	0.0156605	1	0.88208	7	6	1	0.125	0.125
group_3725	hypothetical protein	1	8	22	2	83.6735	0.104592	0.0156605	1	0.88208	5	1	4	0.375	0.375
group_3347	hypothetical protein	1	8	7	2	83.6735	0.104592	0.0156605	1	0.88208	5	1	4	0.375	0.375
group_3702	hypothetical protein	32	19	10	64	61.2245	2.80702	0.0159488	1	0.88208	17	11	11	0.332306	0.332306
group_2581	hypothetical protein	4	13	11	8	73.4694	0.240803	0.0173911	1	0.88208	7	4	6	0.125	1
xerC_3~~~xerC_7	Tyrosine recombinase XerC	4	13	11	8	73.4694	0.240803	0.0173911	1	0.88208	7	4	6	0.125	1
group_2916	hypothetical protein	10	21	23	20	57.1429	0.333333	0.0176547	1	0.88208	9	4	8	0.0390625	1
group_3338	hypothetical protein	22	10	8	44	79.5918	3.06429	0.0176547	1	0.88208	11	8	7	0.226562	0.548828
group_3861	hypothetical protein	11	22	25	22	55.102	0.346154	0.0195576	1	0.88208	14	8	9	0.42395	0.790527
group_2192	hypothetical protein	23	11	7	46	77.551	2.94276	0.0195576	1	0.88208	10	7	7	0.34375	0.34375
group_1329	hypothetical protein	23	11	7	46	77.551	2.94276	0.0195576	1	0.88208	10	7	7	0.34375	0.34375
group_1010	hypothetical protein	12	23	27	24	53.0612	0.356979	0.0212951	1	0.88208	10	5	9	0.0214844	1
group_1960	hypothetical protein	3	11	28	6	77.551	0.220503	0.0226044	1	0.88208	9	3	6	0.507812	0.507812
group_967	hypothetical protein	12	3	4	24	93.8776	4.84211	0.0226044	1	0.88208	2	2	1	0.5	1
group_3762	hypothetical protein	19	8	17	38	83.6735	3.14113	0.0232791	1	0.88208	13	9	6	0.266846	1
group_4591	IS200/IS605 family transposase ISAac3	0	5	4	0	89.7959	0	0.0266611	1	0.88208	1	0	1	1	1
group_4394	hypothetical protein	0	5	4	0	89.7959	0	0.0266611	1	0.88208	1	0	1	1	1
group_3414	hypothetical protein	0	5	4	0	89.7959	0	0.0266611	1	0.88208	1	0	1	1	1
group_1556	hypothetical protein	0	5	4	0	89.7959	0	0.0266611	1	0.88208	3	0	3	0.25	0.25
group_1548	hypothetical protein	0	5	4	0	89.7959	0	0.0266611	1	0.88208	1	0	1	1	1
group_1112	hypothetical protein	0	5	4	0	89.7959	0	0.0266611	1	0.88208	1	0	1	1	1
group_2937	hypothetical protein	0	5	2	0	89.7959	0	0.0266611	1	0.88208	1	0	1	1	1
group_1828	hypothetical protein	0	5	2	0	89.7959	0	0.0266611	1	0.88208	1	0	1	1	1
group_1827	hypothetical protein	0	5	2	0	89.7959	0	0.0266611	1	0.88208	2	0	2	0.5	0.5
group_150	hypothetical protein	0	5	2	0	89.7959	0	0.0266611	1	0.88208	1	0	1	1	1
group_4702	hypothetical protein	0	5	0	0	89.7959	0	0.0266611	1	0.88208	3	0	3	0.25	0.25
group_2089	hypothetical protein	0	5	0	0	89.7959	0	0.0266611	1	0.88208	2	0	2	0.5	0.5
group_2054	hypothetical protein	44	49	44	88	0	0	0.0266611	1	0.88208	4	0	4	0.125	0.125
group_925	hypothetical protein	44	49	44	88	0	0	0.0266611	1	0.88208	4	0	4	0.125	0.125
group_823	hypothetical protein	44	49	44	88	0	0	0.0266611	1	0.88208	4	0	4	0.125	0.125
group_5179	hypothetical protein	6	0	4	12	100	inf	0.0266611	1	0.88208	3	3	0	0.25	0.25
group_1755	hypothetical protein	6	0	4	12	100	inf	0.0266611	1	0.88208	3	3	0	0.25	0.25
group_1653	hypothetical protein;Lactococcin-G-processing and transport ATP-binding protein LagD	6	0	4	12	100	inf	0.0266611	1	0.88208	3	3	0	0.25	0.25
group_1363	hypothetical protein	6	0	4	12	100	inf	0.0266611	1	0.88208	3	3	0	0.25	0.25
group_5158	hypothetical protein	6	0	2	12	100	inf	0.0266611	1	0.88208	5	5	0	0.0625	0.0625
group_1742	hypothetical protein	6	0	2	12	100	inf	0.0266611	1	0.88208	4	4	0	0.125	0.125
group_1514	hypothetical protein	6	0	1	12	100	inf	0.0266611	1	0.88208	5	5	0	0.0625	0.0625
group_1465	hypothetical protein	6	0	1	12	100	inf	0.0266611	1	0.88208	5	5	0	0.0625	0.0625
group_865	hypothetical protein	6	0	1	12	100	inf	0.0266611	1	0.88208	5	5	0	0.0625	0.0625
group_2224	hypothetical protein	6	0	0	12	100	inf	0.0266611	1	0.88208	5	5	0	0.0625	0.0625
group_1453	hypothetical protein	6	0	0	12	100	inf	0.0266611	1	0.88208	5	5	0	0.0625	0.0625
group_3315	hypothetical protein	2	9	24	4	81.6327	0.185185	0.0277463	1	0.88208	5	2	4	0.375	1
group_1062	hypothetical protein	2	9	4	4	81.6327	0.185185	0.0277463	1	0.88208	7	2	5	0.453125	0.453125
group_3664	hypothetical protein	34	43	18	68	12.2449	0.296512	0.0283467	1	0.88208	11	2	10	0.0117188	0.0654297
group_1393	hypothetical protein	16	6	0	32	87.7551	3.37255	0.0283467	1	0.88208	10	7	4	0.34375	0.753906
group_2687	hypothetical protein	8	1	4	16	97.9592	9.14286	0.0308578	1	0.88208	8	7	1	0.0703125	0.0703125
group_3174	hypothetical protein	1	7	23	2	85.7143	0.122449	0.0308578	1	0.88208	4	1	3	0.625	0.625
group_3231	hypothetical protein	1	7	7	2	85.7143	0.122449	0.0308578	1	0.88208	3	1	3	0.25	1
group_3188	hypothetical protein	1	7	5	2	85.7143	0.122449	0.0308578	1	0.88208	3	1	3	0.25	1
group_2920	hypothetical protein	1	7	5	2	85.7143	0.122449	0.0308578	1	0.88208	3	1	3	0.25	1
group_1944	hypothetical protein	1	7	4	2	85.7143	0.122449	0.0308578	1	0.88208	3	1	3	0.25	1
bglH_2	Aryl-phospho-beta-D-glucosidase BglH	1	7	4	2	85.7143	0.122449	0.0308578	1	0.88208	4	1	3	0.625	0.625
group_3433	hypothetical protein	1	7	3	2	85.7143	0.122449	0.0308578	1	0.88208	5	1	5	0.0625	0.375
bin3~~~bin3_3~~~bin3_4	Putative transposon Tn552 DNA-invertase bin3	4	12	23	8	75.5102	0.268116	0.0310127	1	0.88208	8	4	6	0.289062	1
group_2814	hypothetical protein	4	12	7	8	75.5102	0.268116	0.0310127	1	0.88208	11	4	7	0.548828	0.548828
sspA	Glutamyl endopeptidase	46	37	46	92	24.4898	3.72973	0.0310127	1	0.88208	3	3	1	0.25	1
group_1748	hypothetical protein	46	37	46	92	24.4898	3.72973	0.0310127	1	0.88208	3	3	1	0.25	1
gelE	Gelatinase	46	37	46	92	24.4898	3.72973	0.0310127	1	0.88208	3	3	1	0.25	1
group_922	hypothetical protein	46	37	46	92	24.4898	3.72973	0.0310127	1	0.88208	3	3	1	0.25	1
group_2793	hypothetical protein	7	16	25	14	67.3469	0.335756	0.0337744	1	0.88208	14	6	10	0.179565	0.790527
group_5487	hypothetical protein	17	7	3	34	85.7143	3.09091	0.0337744	1	0.88208	7	7	4	0.015625	1
group_1731	hypothetical protein	17	7	3	34	85.7143	3.09091	0.0337744	1	0.88208	7	7	4	0.015625	1
group_1657	hypothetical protein	17	7	3	34	85.7143	3.09091	0.0337744	1	0.88208	7	7	4	0.015625	1
mazE	Antitoxin MazE;hypothetical protein	3	10	11	6	79.5918	0.248936	0.0407147	1	0.88208	5	2	5	0.0625	1
group_3730	Endoribonuclease PemK	3	10	10	6	79.5918	0.248936	0.0407147	1	0.88208	5	2	5	0.0625	1
scrB_2	Sucrose-6-phosphate hydrolase	3	10	9	6	79.5918	0.248936	0.0407147	1	0.88208	5	2	5	0.0625	1
degA_4	HTH-type transcriptional regulator DegA	3	10	9	6	79.5918	0.248936	0.0407147	1	0.88208	5	2	5	0.0625	1
group_3729	hypothetical protein	3	10	9	6	79.5918	0.248936	0.0407147	1	0.88208	5	2	5	0.0625	1
group_3728	hypothetical protein	3	10	9	6	79.5918	0.248936	0.0407147	1	0.88208	5	2	5	0.0625	1
group_3727	hypothetical protein	3	10	9	6	79.5918	0.248936	0.0407147	1	0.88208	5	2	5	0.0625	1
group_3005	hypothetical protein	3	10	4	6	79.5918	0.248936	0.0407147	1	0.88208	6	3	5	0.21875	1
group_4788	hypothetical protein	9	18	26	18	63.2653	0.378049	0.0439614	1	0.88208	12	7	6	0.774414	1
group_1750	hypothetical protein	32	21	16	64	57.1429	2.37037	0.0445719	1	0.88208	13	8	7	0.581055	1
group_2107	hypothetical protein;dTDP-glucose 46-dehydratase	21	31	33	42	36.7347	0.420467	0.0445719	1	0.88208	10	7	7	0.34375	0.34375
erm~~~erm_2~~~erm_3	rRNA adenine N-6-methyltransferase	19	29	30	38	40.8163	0.422692	0.0449239	1	0.88208	16	8	10	0.454498	1
group_3320	hypothetical protein	15	6	3	30	87.7551	3.07143	0.0478595	1	0.88208	9	8	5	0.0390625	1
group_3580	IS256 family transposase IS1542;IS256 family transposase IS256	6	14	17	12	71.4286	0.340909	0.0478595	1	0.88208	9	4	7	0.179688	1
group_2031	hypothetical protein	40	30	13	80	38.7755	2.53333	0.0485816	1	0.88208	11	6	6	1	1
agrA_2~~~agrA~~~agrA_1	Accessory gene regulator protein A;hypothetical protein	40	30	13	80	38.7755	2.53333	0.0485816	1	0.88208	11	6	6	1	1
yhaP_1	putative protein YhaP	40	30	13	80	38.7755	2.53333	0.0485816	1	0.88208	11	6	6	1	1
[truncated: 111 more columns]
